# Supplementary material for: 2,2,2-Tri­fluoro­ethyl 5-methyl-1H-pyrazole-3-carboxyl­ate
Source: IUCrdata. 2026 Jan 13;11(Pt 1):x260019. doi: 10.1107/S2414314626000192 (PMC12874250; doi:10.1107/S2414314626000192)
Supplement: Supplementary file 1 [file x-11-x260019-sup1.cif]

##############################################################################
#                                                                            #
# This CIF contains the data for a data article accepted for                 #
# publication in IUCrData. It conforms to the requirements of                #
# Notes for Authors for IUCrData, and has been                               #
# peer reviewed under the auspices of IUCrData.                              #
#                                                                            #
# Full details of the Crystallographic Information File format               #
# are given in the paper "The Crystallographic Information File (CIF):       #
# a New Standard Archive File for Crystallography" by S. R. Hall, F. H.      #
# Allen and I. D. Brown [Acta Cryst. (1991), A47, 655-685].                  #
#                                                                            #
# The current version of the core CIF dictionary is obtainable from          #
# ftp://ftp.iucr.org/pub/cif_core.dic.                                       #
#                                                                            #
# Software is freely available for graphical display of the structure(s)     #
# in this CIF. For information consult the CIF software page                 #
# http://www.iucr.org/resources/cif/software.                                #
#                                                                            #
# This file may be used for bona fide research purposes within the           #
# scientific community so long as proper attribution is given to the data    # 
# article from which it was obtained.                                        #
#                                                                            #
##############################################################################
data_I
_audit_creation_method     SHELXL-2019/3
_journal_date_recd_electronic     2026-01-06
_journal_date_accepted     2026-01-08
_journal_name_full     'IUCrData'
_journal_year     2026
_journal_volume     11
_journal_issue      1
_journal_page_first     0
_journal_page_last     0
_journal_paper_category     HO
_journal_paper_doi     10.1107/S2414314626000192
_journal_coeditor_code     HB4551
_publ_contact_author_name     'Adriano Bof de Oliveira'
_publ_contact_author_address
;Escola de Qu\'imica e Alimentos
Universidade Federal do Rio Grande
Campus Carreiros
96203-900 Rio Grande-RS
Brazil
;
_publ_contact_author_email     adriano@furg.br
_publ_contact_author_fax
;55(53)32935433
;
_publ_contact_author_phone
;55(53)32935433
;
_publ_section_title
;
2,2,2-Trifluoroethyl 5-methyl-1<i>H</i>-pyrazole-3-carboxylate
;
_publ_section_title_footnote
;
The author would like to
dedicate this publication to his academic mentor on the occasion of his 70t h
birthday and to his contributions to solid-state chemistry, honoring the
scientific tradition and the academic genealogical tree of Professor Dr Dr
<i>h. c.</i> Joachim Str\"ahle (University of T\"ubingen/Germany) and
Professor Dr Hartmut B\"arnighausen (University of Karlsruhe, now The
Karlsruhe Institute of Technology/Germany).
;
loop_
    _publ_author_name
    _publ_author_address
    'Bof de Oliveira, Adriano'
;Escola de Qu\'imica e Alimentos
Universidade Federal do Rio Grande
Campus Carreiros
96203-900 Rio Grande-RS
Brazil
;
    'Bortoluzzi, Adailton Jo\~ao'
;Departamento de Qu\'imica
Universidade Federal de Santa Catarina
Campus Universit\'ario
88035-972 Florian\'opolis-SC
Brazil
;
    'Fabiani Claro Flores, Alex'
;Escola de Qu\'imica e Alimentos
Universidade Federal do Rio Grande
Campus Carreiros
96203-900 Rio Grande-RS
Brazil
;
_publ_section_synopsis
;
The title compound, which exhibits disorder over the terminal trifluoromethyl
and methyl entities, is close to planar with the r.m.s. deviation for the
non-H/-F atoms being 0.038 \%A. In the crystal, the molecules are linked by
N---H...N interactions into a [010] chain with a <i>C</i>~1~^1^(3) motif.
;
_chemical_name_systematic
;
2,2,2-Trifluoroethyl 5-methyl-1<i>H</i>-pyrazole-3-carboxylate
;
_chemical_name_common     ?
_chemical_formula_moiety     'C7 H7 F3 N2 O2'
_chemical_formula_sum     'C7 H7 F3 N2 O2'
_chemical_formula_iupac     'C7 H7 F3 N2 O2'
_chemical_formula_weight     208.15
_chemical_melting_point     ?
_chemical_absolute_configuration     ?
_space_group_crystal_system     monoclinic
_space_group_name_H-M_alt     'C 2/c'
_space_group_name_Hall     '-C 2yc'
loop_
    _space_group_symop_operation_xyz
    'x, y, z'
    '-x, y, -z+1/2'
    'x+1/2, y+1/2, z'
    '-x+1/2, y+1/2, -z+1/2'
    '-x, -y, -z'
    'x, -y, z-1/2'
    '-x+1/2, -y+1/2, -z'
    'x+1/2, -y+1/2, z-1/2'
_cell_length_a     26.914(6)
_cell_length_b     5.0133(10)
_cell_length_c     18.693(4)
_cell_angle_alpha     90
_cell_angle_beta     133.214(2)
_cell_angle_gamma     90
_cell_volume     1838.2(7)
_cell_formula_units_Z     8
_cell_measurement_reflns_used     3527
_cell_measurement_theta_min     2.99
_cell_measurement_theta_max     29.58
_cell_measurement_temperature     200
_exptl_crystal_description     prismatic
_exptl_crystal_colour     colourless
_exptl_crystal_size_max     0.400
_exptl_crystal_size_mid     0.260
_exptl_crystal_size_min     0.120
_exptl_crystal_density_diffrn     1.504
_exptl_crystal_density_meas     ?
_exptl_crystal_density_method     ?
_exptl_crystal_F_000     848
_exptl_absorpt_coefficient_mu     0.150
_exptl_absorpt_correction_type     multi-scan
_exptl_absorpt_process_details
;
(SADABS; Krause  <i>et al.</i>, 2015)
;
_exptl_absorpt_correction_T_min     0.6034
_exptl_absorpt_correction_T_max     0.7460
_diffrn_ambient_temperature     200
_diffrn_source     'Fine-focus sealed tube'
_diffrn_radiation_type     MoK\a
_diffrn_radiation_wavelength     0.71073
_diffrn_radiation_monochromator     'Horizontally mounted graphite crystal'
_diffrn_measurement_device_type     'Bruker APEXII CCD'
_diffrn_measurement_method     '\f and \w scans'
_diffrn_detector_area_resol_mean     ?
_diffrn_reflns_number     10780
_diffrn_reflns_av_R_equivalents     0.0332
_diffrn_reflns_av_unetI/netI     0.0322
_diffrn_reflns_theta_min     2.077
_diffrn_reflns_theta_max     29.940
_diffrn_reflns_theta_full     25.242
_diffrn_measured_fraction_theta_max     0.996
_diffrn_measured_fraction_theta_full     1.000
_diffrn_reflns_limit_h_min     -37
_diffrn_reflns_limit_h_max     37
_diffrn_reflns_limit_k_min     -4
_diffrn_reflns_limit_k_max     7
_diffrn_reflns_limit_l_min     -26
_diffrn_reflns_limit_l_max     26
_diffrn_radiation_probe     x-ray
_refine_special_details     ?
_reflns_number_total     2644
_reflns_number_gt     1730
_reflns_threshold_expression     'I > 2\s(I)'
_refine_ls_structure_factor_coef     Fsqd
_refine_ls_matrix_type     full
_refine_ls_R_factor_all     0.0931
_refine_ls_R_factor_gt     0.0572
_refine_ls_wR_factor_gt     0.1316
_refine_ls_wR_factor_ref     0.1549
_refine_ls_goodness_of_fit_ref     1.037
_refine_ls_restrained_S_all     1.037
_refine_ls_number_reflns     2644
_refine_ls_number_parameters     133
_refine_ls_number_restraints     0
_refine_ls_hydrogen_treatment     constr
_refine_ls_weighting_scheme     calc
_refine_ls_weighting_details
              'w=1/[\s^2^(Fo^2^)+(0.0500P)^2^+3.1537P] where P=(Fo^2^+2Fc^2^)/3'
_atom_sites_solution_hydrogens     geom
_atom_sites_solution_primary     direct
_atom_sites_solution_secondary     difmap
_refine_ls_shift/su_max     0.000
_refine_ls_shift/su_mean     0.000
_refine_diff_density_max     0.419
_refine_diff_density_min     -0.598
_refine_ls_extinction_method     none
_refine_ls_extinction_coef     .
loop_
    _atom_type_symbol
    _atom_type_description
    _atom_type_scat_dispersion_real
    _atom_type_scat_dispersion_imag
    _atom_type_scat_source
    C C 0.0033 0.0016 'International Tables Vol C Tables 4.2.6.8 and 6.1.1.4'
    H H 0.0000 0.0000 'International Tables Vol C Tables 4.2.6.8 and 6.1.1.4'
    F F 0.0171 0.0103 'International Tables Vol C Tables 4.2.6.8 and 6.1.1.4'
    N N 0.0061 0.0033 'International Tables Vol C Tables 4.2.6.8 and 6.1.1.4'
    O O 0.0106 0.0060 'International Tables Vol C Tables 4.2.6.8 and 6.1.1.4'
_computing_data_collection
;
APEX2 (Bruker, 2014)
;
_computing_cell_refinement
;
SAINT (Bruker, 2014)
;
_computing_data_reduction
;
SAINT (Bruker, 2014)
;
_computing_structure_solution
;
<i>SHELXT2014/5</i> (Sheldrick, 2015<i>a</i>)
;
_computing_structure_refinement
;
<i>SHELXL2019/2</i> (Sheldrick, 2015<i>b</i>)
;
_computing_molecular_graphics
;
DIAMOND (Brandenburg, 2006), <i>Crystal Explorer 21</i> (Spackman <i>et
al.</i>, 2021)
;
_computing_publication_material
;
publCIF (Westrip, 2010)
;
loop_
    _atom_site_type_symbol
    _atom_site_label
    _atom_site_fract_x
    _atom_site_fract_y
    _atom_site_fract_z
    _atom_site_U_iso_or_equiv
    _atom_site_adp_type
    _atom_site_calc_flag
    _atom_site_occupancy
    _atom_site_disorder_assembly
    _atom_site_disorder_group
    C C2 0.32947(11) 1.0880(5) 0.64954(16) 0.0445(5) Uani d 1 . .
    H H2A 0.309121 1.261903 0.637302 0.053 Uiso calc 1 A 1
    H H2B 0.326834 1.046331 0.596343 0.053 Uiso calc 1 A 1
    C C3 0.22953(10) 0.8424(4) 0.57173(13) 0.0334(4) Uani d 1 . .
    C C4 0.19776(9) 0.6313(4) 0.58381(13) 0.0298(4) Uani d 1 . .
    C C5 0.13094(9) 0.5346(4) 0.51236(13) 0.0351(5) Uani d 1 . .
    H H5 0.097239 0.590858 0.447569 0.042 Uiso calc 1 . .
    C C6 0.12582(9) 0.3380(4) 0.55871(13) 0.0335(4) Uani d 1 . .
    C C7 0.06852(11) 0.1606(5) 0.52476(17) 0.0483(6) Uani d 1 . .
    H H7A 0.085442 0.026166 0.573408 0.072 Uiso calc 0.5 . .
    H H7B 0.048965 0.076990 0.464084 0.072 Uiso calc 0.5 . .
    H H7C 0.034334 0.264684 0.514954 0.072 Uiso calc 0.5 . .
    H H7D 0.027052 0.219061 0.461556 0.072 Uiso calc 0.5 . .
    H H7E 0.063529 0.168237 0.570880 0.072 Uiso calc 0.5 . .
    H H7F 0.078160 -0.019457 0.520010 0.072 Uiso calc 0.5 . .
    C C1A 0.40082(14) 1.0874(6) 0.7439(2) 0.0594(7) Uiso d 0.718(11) B 1
    F F1A 0.4328(3) 0.8643(15) 0.7764(6) 0.113(2) Uani d 0.718(11) B 1
    F F2A 0.4018(3) 1.1767(14) 0.8164(3) 0.0867(16) Uani d 0.718(11) B 1
    F F3A 0.4367(5) 1.253(3) 0.7457(9) 0.0838(11) Uani d 0.718(11) B 1
    C C1B 0.40082(14) 1.0874(6) 0.7439(2) 0.0594(7) Uiso d 0.282(11) B 2
    F F1B 0.4233(9) 0.839(5) 0.7329(14) 0.113(2) Uani d 0.282(11) B 2
    F F2B 0.4209(7) 1.060(3) 0.8212(8) 0.0867(16) Uani d 0.282(11) B 2
    F F3B 0.4429(15) 1.288(8) 0.741(2) 0.0838(11) Uani d 0.282(11) B 2
    N N1 0.23275(8) 0.5042(4) 0.66983(10) 0.0303(4) Uani d 1 . .
    N N2 0.18769(7) 0.3269(3) 0.65185(10) 0.0307(4) Uani d 1 . .
    H H2 0.197260 0.217450 0.695247 0.037 Uiso calc 1 . .
    O O1 0.29450(7) 0.8889(3) 0.65623(10) 0.0399(4) Uani d 1 . .
    O O2 0.20159(8) 0.9569(3) 0.49600(11) 0.0478(4) Uani d 1 . .
loop_
    _atom_site_aniso_label
    _atom_site_aniso_U_11
    _atom_site_aniso_U_22
    _atom_site_aniso_U_33
    _atom_site_aniso_U_12
    _atom_site_aniso_U_13
    _atom_site_aniso_U_23
    C2 0.0536(12) 0.0447(14) 0.0480(12) -0.0159(11) 0.0397(11) -0.0078(10)
    C3 0.0428(10) 0.0333(12) 0.0332(9) -0.0012(9) 0.0295(8) -0.0024(8)
    C4 0.0354(9) 0.0313(11) 0.0277(8) -0.0008(8) 0.0236(7) -0.0017(7)
    C5 0.0330(9) 0.0402(13) 0.0251(8) 0.0027(9) 0.0172(7) 0.0028(8)
    C6 0.0306(9) 0.0360(12) 0.0298(8) -0.0005(8) 0.0191(8) -0.0012(8)
    C7 0.0359(10) 0.0500(15) 0.0482(12) -0.0071(10) 0.0246(10) -0.0014(11)
    F1A 0.054(2) 0.089(2) 0.130(5) 0.0057(18) 0.038(3) 0.018(4)
    F2A 0.088(3) 0.121(4) 0.0569(11) -0.051(3) 0.0515(16) -0.045(2)
    F3A 0.070(2) 0.095(4) 0.0957(18) -0.0487(18) 0.0607(14) -0.012(2)
    F1B 0.054(2) 0.089(2) 0.130(5) 0.0057(18) 0.038(3) 0.018(4)
    F2B 0.088(3) 0.121(4) 0.0569(11) -0.051(3) 0.0515(16) -0.045(2)
    F3B 0.070(2) 0.095(4) 0.0957(18) -0.0487(18) 0.0607(14) -0.012(2)
    N1 0.0332(7) 0.0330(9) 0.0267(7) -0.0038(7) 0.0213(6) -0.0016(6)
    N2 0.0326(7) 0.0330(10) 0.0263(7) -0.0019(7) 0.0200(6) 0.0028(6)
    O1 0.0445(8) 0.0450(10) 0.0343(7) -0.0127(7) 0.0286(6) -0.0036(6)
    O2 0.0564(9) 0.0490(11) 0.0391(8) -0.0020(8) 0.0331(7) 0.0102(7)
_geom_special_details
;
 All esds (except the esd in the dihedral angle between two l.s. planes)
 are estimated using the full covariance matrix.  The cell esds are taken
 into account individually in the estimation of esds in distances, angles
 and torsion angles; correlations between esds in cell parameters are only
 used when they are defined by crystal symmetry.  An approximate (isotropic)
 treatment of cell esds is used for estimating esds involving l.s. planes.
;
loop_
    _geom_bond_atom_site_label_1
    _geom_bond_atom_site_label_2
    _geom_bond_site_symmetry_2
    _geom_bond_distance
    _geom_bond_publ_flag
    C2 O1 . 1.435(2) ?
    C2 C1A . 1.470(4) ?
    C2 C1B . 1.470(4) ?
    C2 H2A . 0.9700 ?
    C2 H2B . 0.9700 ?
    C3 O2 . 1.201(2) ?
    C3 O1 . 1.351(2) ?
    C3 C4 . 1.472(3) ?
    C4 N1 . 1.343(2) ?
    C4 C5 . 1.401(3) ?
    C5 C6 . 1.380(3) ?
    C5 H5 . 0.9300 ?
    C6 N2 . 1.355(2) ?
    C6 C7 . 1.494(3) ?
    C7 H7A . 0.9600 ?
    C7 H7B . 0.9600 ?
    C7 H7C . 0.9600 ?
    C7 H7D . 0.9600 ?
    C7 H7E . 0.9600 ?
    C7 H7F . 0.9600 ?
    C1A F3A . 1.256(7) ?
    C1A F1A . 1.283(8) ?
    C1A F2A . 1.412(6) ?
    C1B F2B . 1.155(11) ?
    C1B F1B . 1.46(3) ?
    C1B F3B . 1.539(18) ?
    N1 N2 . 1.347(2) ?
    N2 H2 . 0.8600 ?
loop_
    _geom_angle_atom_site_label_1
    _geom_angle_atom_site_label_2
    _geom_angle_atom_site_label_3
    _geom_angle_site_symmetry_1
    _geom_angle_site_symmetry_3
    _geom_angle
    _geom_angle_publ_flag
    O1 C2 C1A . . 106.9(2) ?
    O1 C2 C1B . . 106.9(2) ?
    O1 C2 H2A . . 110.3 ?
    C1A C2 H2A . . 110.3 ?
    O1 C2 H2B . . 110.3 ?
    C1A C2 H2B . . 110.3 ?
    H2A C2 H2B . . 108.6 ?
    O2 C3 O1 . . 124.09(19) ?
    O2 C3 C4 . . 124.35(18) ?
    O1 C3 C4 . . 111.56(16) ?
    N1 C4 C5 . . 111.54(17) ?
    N1 C4 C3 . . 121.32(16) ?
    C5 C4 C3 . . 127.14(17) ?
    C6 C5 C4 . . 105.27(16) ?
    C6 C5 H5 . . 127.4 ?
    C4 C5 H5 . . 127.4 ?
    N2 C6 C5 . . 105.83(17) ?
    N2 C6 C7 . . 121.63(19) ?
    C5 C6 C7 . . 132.54(18) ?
    C6 C7 H7A . . 109.5 ?
    C6 C7 H7B . . 109.5 ?
    H7A C7 H7B . . 109.5 ?
    C6 C7 H7C . . 109.5 ?
    H7A C7 H7C . . 109.5 ?
    H7B C7 H7C . . 109.5 ?
    C6 C7 H7D . . 109.5 ?
    H7A C7 H7D . . 141.1 ?
    H7B C7 H7D . . 56.3 ?
    H7C C7 H7D . . 56.3 ?
    C6 C7 H7E . . 109.5 ?
    H7A C7 H7E . . 56.3 ?
    H7B C7 H7E . . 141.1 ?
    H7C C7 H7E . . 56.3 ?
    H7D C7 H7E . . 109.5 ?
    C6 C7 H7F . . 109.5 ?
    H7A C7 H7F . . 56.3 ?
    H7B C7 H7F . . 56.3 ?
    H7C C7 H7F . . 141.1 ?
    H7D C7 H7F . . 109.5 ?
    H7E C7 H7F . . 109.5 ?
    F3A C1A F1A . . 108.1(8) ?
    F3A C1A F2A . . 104.8(7) ?
    F1A C1A F2A . . 104.8(4) ?
    F3A C1A C2 . . 112.3(6) ?
    F1A C1A C2 . . 118.2(4) ?
    F2A C1A C2 . . 107.5(3) ?
    F2B C1B F1B . . 101.1(9) ?
    F2B C1B C2 . . 127.5(7) ?
    F1B C1B C2 . . 99.2(7) ?
    F2B C1B F3B . . 113.0(14) ?
    F1B C1B F3B . . 99.9(19) ?
    C2 C1B F3B . . 110.3(13) ?
    C4 N1 N2 . . 103.93(15) ?
    N1 N2 C6 . . 113.44(16) ?
    N1 N2 H2 . . 123.3 ?
    C6 N2 H2 . . 123.3 ?
    C3 O1 C2 . . 114.79(16) ?
loop_
    _geom_torsion_atom_site_label_1
    _geom_torsion_atom_site_label_2
    _geom_torsion_atom_site_label_3
    _geom_torsion_atom_site_label_4
    _geom_torsion_site_symmetry_1
    _geom_torsion_site_symmetry_2
    _geom_torsion_site_symmetry_3
    _geom_torsion_site_symmetry_4
    _geom_torsion
    _geom_torsion_publ_flag
    O2 C3 C4 N1 . . . . 177.56(19) ?
    O1 C3 C4 N1 . . . . -1.6(3) ?
    O2 C3 C4 C5 . . . . -1.9(3) ?
    O1 C3 C4 C5 . . . . 178.99(18) ?
    N1 C4 C5 C6 . . . . 0.0(2) ?
    C3 C4 C5 C6 . . . . 179.51(19) ?
    C4 C5 C6 N2 . . . . -0.3(2) ?
    C4 C5 C6 C7 . . . . 179.1(2) ?
    O1 C2 C1A F3A . . . . 179.1(8) ?
    O1 C2 C1A F1A . . . . 52.1(5) ?
    O1 C2 C1A F2A . . . . -66.1(4) ?
    O1 C2 C1B F2B . . . . -38.3(12) ?
    O1 C2 C1B F1B . . . . 73.5(9) ?
    O1 C2 C1B F3B . . . . 177.7(17) ?
    C5 C4 N1 N2 . . . . 0.3(2) ?
    C3 C4 N1 N2 . . . . -179.26(16) ?
    C4 N1 N2 C6 . . . . -0.5(2) ?
    C5 C6 N2 N1 . . . . 0.5(2) ?
    C7 C6 N2 N1 . . . . -178.95(18) ?
    O2 C3 O1 C2 . . . . -0.6(3) ?
    C4 C3 O1 C2 . . . . 178.48(17) ?
    C1A C2 O1 C3 . . . . -173.26(19) ?
    C1B C2 O1 C3 . . . . -173.26(19) ?
loop_
    _geom_hbond_atom_site_label_D
    _geom_hbond_atom_site_label_H
    _geom_hbond_atom_site_label_A
    _geom_hbond_site_symmetry_A
    _geom_hbond_distance_DH
    _geom_hbond_distance_HA
    _geom_hbond_distance_DA
    _geom_hbond_angle_DHA
    _geom_hbond_publ_flag
    N2 H2 N1 4_546 0.86 2.13 2.922(2) 153 yes
    C7 H7A F2A 4_536 0.96 2.54 3.477(7) 165 yes
    C7 H7D F2B 8_465 0.96 2.45 3.394(11) 168 yes
_shelx_space_group_comment
;
The symmetry employed for this shelxl refinement is uniquely defined
by the following loop, which should always be used as a source of
symmetry information in preference to the above space-group names.
They are only intended as comments.
;
_shelx_estimated_absorpt_T_min     0.943
_shelx_estimated_absorpt_T_max     0.982
_shelx_hkl_file
;
   2   0   0 2374.76   65.99
  -2   0   0 2609.04   65.99
  -2   0   0 2498.55   65.99
  -4   0   0  372.26   10.20
   4   0   0  380.06   10.20
  -4   0   0  390.26   10.20
  -6   0   0 2602.74   70.99
   6   0   0 2681.53   71.39
  -6   0   0 2752.62   71.29
  -8   0   0 3335.47   86.39
  -8   0   0 3196.38   85.89
   8   0   0 3225.88   86.89
 -10   0   0  653.23   17.70
  10   0   0  655.53   17.70
 -10   0   0  648.04   17.80
 -12   0   0  119.69    4.10
  12   0   0  119.69    3.90
 -12   0   0  120.29    3.90
 -14   0   0  213.08    6.60
 -14   0   0  210.88    6.40
  14   0   0  208.38    6.40
 -16   0   0  249.88    7.70
  16   0   0  239.28    7.40
  18   0   0   12.00    1.40
 -18   0   0    7.90    1.70
 -18   0   0   16.30    2.30
  20   0   0   15.60    3.00
 -20   0   0   11.50    1.70
 -20   0   0   10.80    2.50
  20   0   0   11.70    1.60
 -22   0   0    1.00    1.60
 -22   0   0   -1.10    2.20
  22   0   0    0.20    1.30
  22   0   0    2.40    2.80
 -24   0   0    2.60    1.80
  24   0   0    2.00    3.00
  24   0   0    3.40    1.60
 -26   0   0    0.70    2.00
  26   0   0    0.40    1.70
  26   0   0   -2.80    3.10
  -1  -1   0 2755.42   71.69
  -1   1   0 2794.12   72.49
   1   1   0 2545.35   77.49
   1   1   0 2714.93   71.79
  -1   1   0 2732.13   72.99
  -3  -1   0 2059.59   52.99
   3  -1   0 2017.80   52.89
   3   1   0 1884.31   53.39
  -3   1   0 2039.90   52.79
  -3   1   0 1928.01   52.69
   3   1   0 2019.90   52.99
   3   1   0 2011.20   52.89
  -3   1   0 2035.60   53.89
  -5  -1   0   87.49    2.60
   5  -1   0   83.79    2.60
   5   1   0   84.19    2.60
   5   1   0   88.79    2.90
  -5   1   0   86.69    2.90
  -5   1   0   87.49    2.60
  -7  -1   0   31.30    1.50
   7  -1   0   31.70    1.30
   7   1   0   31.40    1.40
   7   1   0   32.50    1.80
  -7   1   0   32.10    1.40
  -7   1   0   31.10    1.80
   9  -1   0   59.39    2.20
  -9  -1   0   59.19    2.40
  -9  -1   0   60.79    2.10
   9   1   0   64.29    2.70
  -9   1   0   60.49    2.30
  -9   1   0   59.59    2.70
   9   1   0   58.19    2.20
  11  -1   0   -0.40    0.50
 -11  -1   0    1.00    0.80
  11   1   0    3.20    1.20
 -11   1   0   -1.70    0.70
  11   1   0    0.50    0.70
 -11   1   0    0.10    1.30
 -13  -1   0    0.30    0.90
  13  -1   0    0.80    0.70
 -13  -1   0    0.10    1.00
 -13   1   0   -0.60    0.80
  13   1   0    1.00    1.40
  13   1   0   -0.20    0.70
 -13   1   0   -1.90    1.40
 -15  -1   0   -0.50    1.00
  15  -1   0   -0.10    0.80
 -15   1   0   -0.10    1.70
  15   1   0    1.50    1.80
 -15   1   0    0.10    1.00
  15   1   0    0.90    0.80
 -17  -1   0    5.50    1.40
  17  -1   0    6.40    1.20
  17   1   0    7.60    1.20
 -17   1   0    6.00    1.30
 -17   1   0    9.10    2.40
  17   1   0   10.30    2.40
  19  -1   0   17.90    1.80
 -19  -1   0   16.00    2.00
 -19   1   0   17.60    1.80
  19   1   0   24.90    3.40
 -19   1   0   22.80    3.00
  19   1   0   22.60    2.30
  21  -1   0    5.40    1.40
 -21  -1   0    3.70    1.70
  21   1   0    9.40    2.90
 -21   1   0    4.00    2.70
  21   1   0    5.40    1.50
 -21   1   0    4.70    1.60
  23  -1   0    5.50    1.60
 -23  -1   0    6.00    1.90
  23   1   0    4.60    1.60
 -23   1   0    3.00    2.80
  23   1   0    4.70    2.90
 -23   1   0    4.70    1.70
  25  -1   0    0.70    1.60
 -25  -1   0    0.50    2.10
 -25   1   0    0.20    3.00
  25   1   0    1.90    3.10
 -25   1   0   -1.30    1.60
  25   1   0    2.50    1.60
  27  -1   0   12.60    4.20
  27  -1   0    8.50    2.20
 -27  -1   0   10.60    2.60
  27   1   0   12.20    2.20
  27   1   0   14.10    3.90
 -27   1   0    8.00    2.20
   0   2   0    7.60    0.90
   0   2   0    5.40    1.20
  -2   2   0  926.01   24.70
   2   2   0  872.61   24.50
  -2   2   0  942.21   24.40
   2   2   0  893.71   24.10
  -4  -2   0   51.09    1.70
   4  -2   0   50.39    1.50
  -4   2   0   46.50    2.30
   4   2   0   48.80    2.40
  -4   2   0   50.09    2.60
  -6  -2   0   29.20    1.50
   6  -2   0   32.40    1.30
  -6   2   0   26.60    2.10
   6   2   0   37.10    2.10
   6   2   0   28.00    1.30
   8  -2   0  215.48    6.10
  -8  -2   0  218.28    6.20
  -8   2   0  214.18    6.70
   8   2   0  205.68    6.60
  -8   2   0  214.18    5.90
   8   2   0  217.98    6.00
 -10  -2   0   10.60    1.10
  10  -2   0   10.80    0.90
  10   2   0   16.20    2.00
 -10   2   0   12.40    1.70
 -10   2   0   10.30    1.20
  10   2   0   10.90    1.00
  12  -2   0    1.80    0.80
 -12  -2   0    0.00    0.90
  12   2   0    3.80    1.60
 -12   2   0    2.10    0.80
 -12   2   0    3.40    1.70
  12   2   0    0.50    0.80
 -14  -2   0    3.50    1.20
  14  -2   0    4.10    1.00
  14   2   0    4.50    2.00
 -14   2   0    5.00    2.00
  14   2   0    5.70    1.00
 -14   2   0    4.30    1.00
  16  -2   0   53.69    2.80
 -16  -2   0   50.79    3.10
  16   2   0   50.59    2.70
  16   2   0   51.49    3.80
 -16   2   0   51.39    3.70
 -16   2   0   51.89    2.70
  18  -2   0    2.90    1.30
 -18  -2   0    0.30    1.50
 -18   2   0    7.50    2.60
  18   2   0    2.70    1.30
  18   2   0    5.70    2.50
 -18   2   0    1.90    1.30
 -20  -2   0   -2.60    1.60
  20  -2   0   -1.00    1.20
 -20   2   0    0.40    2.60
  20   2   0   -2.50    2.40
  20   2   0   -2.50    1.20
 -20   2   0   -0.90    1.20
  22  -2   0    2.30    1.50
 -22  -2   0    3.40    2.00
  22   2   0    3.90    1.50
 -22   2   0    1.50    2.90
 -22   2   0    5.90    1.50
  22   2   0    4.20    3.00
  24  -2   0    6.80    1.80
 -24  -2   0    8.30    2.30
  24   2   0   14.00    3.60
 -24   2   0   11.90    3.60
 -24   2   0    8.40    1.80
  24   2   0    9.00    1.90
 -26  -2   0   -3.90    2.20
  26  -2   0    0.30    1.80
  26   2   0    1.60    3.20
 -26   2   0    0.00    1.70
 -26   2   0   -2.40    3.30
  26   2   0   -0.10    1.70
   1   3   0  112.19    4.30
  -1   3   0  111.99    3.80
   1   3   0  114.49    3.70
  -1   3   0  114.49    4.40
   3   3   0  238.28    7.60
  -3   3   0  248.88    7.80
   3   3   0  241.98    6.90
  -3   3   0  252.07    7.40
  -5  -3   0   57.09    2.10
  -5   3   0   67.69    3.30
  -5   3   0   58.69    3.00
   5   3   0   66.69    3.20
  -7  -3   0    9.50    0.90
   7  -3   0    8.40    0.80
  -7   3   0    9.90    1.80
  -9  -3   0    3.40    0.90
   9  -3   0    4.80    0.70
   9   3   0    5.20    1.70
  -9   3   0    3.60    1.80
 -11  -3   0  250.07    7.30
  11  -3   0  253.17    7.20
  11   3   0  248.18    7.00
 -11   3   0  242.78    8.00
  11   3   0  235.18    8.10
 -13  -3   0  417.06   11.60
  13  -3   0  421.16   11.50
  13   3   0  405.46   11.20
  13   3   0  363.46   12.30
 -13   3   0  399.16   12.30
 -13   3   0  413.76   11.00
  15  -3   0   78.79    3.30
 -15  -3   0   76.69    3.60
 -15   3   0   76.39    2.90
 -15   3   0   78.29    4.40
  15   3   0   81.79    4.50
  15   3   0   77.29    3.20
 -17  -3   0   37.50    3.20
  17  -3   0   38.50    2.70
  17   3   0   44.00    2.70
 -17   3   0   40.40    2.50
 -17   3   0   42.60    3.80
  17   3   0   43.00    3.80
  19  -3   0    9.10    1.60
 -19  -3   0   10.30    1.90
  19   3   0   11.50    2.90
  19   3   0    9.80    1.50
 -19   3   0   10.00    3.00
  21  -3   0    4.90    1.60
 -21  -3   0    7.60    2.10
 -21   3   0    8.00    3.20
  21   3   0    8.90    3.00
  21   3   0    3.40    1.40
 -23  -3   0    0.20    2.00
  23  -3   0    2.10    1.60
  23   3   0    1.60    2.90
  23   3   0    1.00    1.50
 -23   3   0   -1.40    3.10
   0   4   0  137.69    5.40
   0   4   0  124.69    4.40
  -2   4   0   11.80    2.30
  -2   4   0   10.10    1.70
   2   4   0   10.20    1.40
   2   4   0   12.60    2.30
  -4   4   0   12.50    2.30
   4   4   0    9.40    1.20
  -4   4   0    9.10    1.80
   4   4   0   11.10    2.20
   6   4   0   -1.90    1.80
  -6   4   0    2.00    1.70
  -8   4   0   68.69    3.80
   8   4   0   60.59    4.00
 -10   4   0   73.89    4.30
  10   4   0   74.79    4.40
 -12  -4   0   -3.20    1.60
  12   4   0    3.90    2.20
 -12   4   0   -2.40    2.10
 -14  -4   0   -3.20    1.30
  14   4   0    1.60    2.40
 -14   4   0   -0.50    2.40
 -16  -4   0   -3.60    1.40
 -16   4   0   -0.30    2.50
  16   4   0    2.00    2.60
 -18  -4   0    0.90    1.70
 -18   4   0    6.20    2.90
  18   4   0    7.40    3.00
 -20  -4   0    2.30    1.90
  20   4   0    4.90    3.10
 -20   4   0    3.90    3.10
 -22  -4   0    4.70    2.10
 -22   4   0    0.90    3.40
  -1   5   0    9.10    2.70
  -1   5   0    4.50    1.70
   1   5   0    8.30    2.70
   3   5   0    2.40    2.50
  -3   5   0    0.90    2.50
  -3   5   0    1.10    1.70
   5   5   0    8.80    2.70
  -5   5   0    2.50    2.00
  -7   5   0   24.00    3.20
   7   5   0   26.80    3.60
  -9   5   0    6.10    2.50
   9   5   0    8.50    2.80
  11   5   0   17.80    3.20
 -11   5   0   13.80    3.00
  13   5   0    0.80    2.50
 -13   5   0    2.50    2.70
  15   5   0    9.30    4.30
 -15   5   0    7.30    3.10
 -17   5   0    6.80    3.20
 -19   5   0   11.30    3.80
   0   6   0   39.80    4.40
  -2   6   0    9.50    3.30
   2   6   0    7.50    3.30
   4   6   0    0.30    2.90
  -4   6   0    0.30    2.50
  -6   6   0    6.80    2.40
   6   6   0    9.90    3.40
  -8   6   0    4.00    2.70
 -10   6   0    1.80    2.70
 -12   6   0   -2.10    2.70
 -14   6   0   -3.00    3.00
  28   0  -1    0.90    1.90
 -28   0   1    0.20    2.10
  28   0  -1   -2.10    3.40
  26   0  -1   -1.00    3.00
 -26   0   1    0.10    1.90
  26   0  -1   -1.20    1.50
  24   0  -1    0.10    1.30
  24   0  -1   -3.90    2.60
 -24   0   1   -0.80    1.60
  22   0  -1   -1.20    1.10
 -22   0   1   -1.20    1.50
 -22   0   1   -2.90    2.00
  22   0  -1    0.10    2.60
 -20   0   1    0.30    1.30
  20   0  -1    0.10    1.00
 -20   0   1   -0.20    1.90
 -18   0   1   -1.30    1.70
 -18   0   1   -1.60    1.10
  18   0  -1   -0.50    0.80
  16   0  -1   -1.20    0.70
 -16   0   1   -1.00    1.40
 -14   0   1   -1.10    0.80
  14   0  -1   -0.70    0.60
 -14   0   1   -1.60    1.20
  12   0  -1   -1.10    0.50
 -12   0   1   -0.80    1.00
  10   0  -1    2.50    0.60
   8   0  -1   -0.20    0.40
  -8   0   1    2.50    0.70
  -8   0   1   -0.10    0.50
  -6   0   1    0.40    0.40
   6   0  -1    0.20    0.30
  -6   0   1    1.80    0.60
  -4   0   1    0.30    0.30
   4   0  -1    0.70    0.50
  -4   0   1    0.80    0.40
   4   0  -1    0.20    0.30
   2   0  -1    0.00    0.10
  -2   0   1    0.10    0.10
  -2   0   1    0.10    0.10
   2   0  -1    0.40    0.20
   2   0  -1    0.00    0.10
  -2   0   1    0.10    0.10
   2   0  -1    0.10    0.20
   0   0  -1    0.30    0.20
   0   0   1    0.10    0.10
   0   0  -1    0.10    0.10
   0   0   1    0.10    0.10
   0   0  -1    0.00    0.10
   0   0   1    0.10    0.10
  -2   0  -1    0.20    0.40
   2   0   1    0.00    0.30
  -2   0  -1    0.00    0.30
   4   0   1    1.60    0.40
  -4   0  -1    1.50    0.60
  -4   0  -1    0.70    0.40
  -6   0  -1    2.00    0.80
  -6   0  -1    0.50    0.60
   6   0   1    0.60    0.50
   8   0   1    0.80    0.60
  -8   0  -1    1.80    1.00
  -8   0  -1    0.90    0.70
  10   0   1   -0.70    0.60
 -10   0  -1   -2.10    0.70
 -10   0  -1    0.40    1.00
 -12   0  -1    0.40    0.90
 -12   0  -1    0.50    1.20
  12   0   1   -0.70    0.60
 -14   0  -1   -1.60    1.30
  14   0   1   -1.40    0.70
 -16   0  -1    0.30    1.60
 -16   0  -1   -1.30    1.10
  16   0   1   -1.10    0.90
 -18   0  -1   -1.40    1.30
  18   0   1   -0.50    2.30
 -18   0  -1   -2.60    1.80
  18   0   1   -1.30    1.00
 -20   0  -1    1.50    1.50
  20   0   1    2.10    2.70
  20   0   1   -0.50    1.20
  22   0   1   -1.50    1.20
  22   0   1   -1.90    2.80
 -22   0  -1   -1.90    1.70
  24   0   1    0.10    1.60
 -24   0  -1    2.30    1.90
  24   0   1    0.10    3.20
  26   0   1    0.80    1.70
 -26   0  -1   -0.30    2.00
  26   0   1   -4.10    3.20
 -27  -1   1    8.50    2.50
  27  -1  -1    9.60    2.00
 -27   1   1    6.10    2.00
  27   1  -1   10.00    3.50
  27   1  -1    6.10    1.90
  25  -1  -1    3.50    1.60
 -25  -1   1    1.80    2.00
  25   1  -1    3.30    1.60
 -25   1   1    5.40    2.90
  25   1  -1    3.90    3.00
 -25   1   1    2.50    1.70
  23  -1  -1    0.30    1.20
 -23  -1   1    3.00    1.70
 -23   1   1    1.50    1.50
 -23   1   1    0.90    2.60
  23   1  -1    0.00    2.50
  23   1  -1    1.40    1.30
  21  -1  -1   -0.50    1.10
 -21   1   1   -2.50    2.30
 -21   1   1    0.90    1.40
  21   1  -1    2.40    2.30
  21   1  -1   -1.60    1.10
  19  -1  -1  121.79    4.40
 -19  -1   1  106.29    5.50
 -19  -1   1  113.09    4.60
 -19   1   1  115.49    4.40
  19   1  -1  113.79    5.30
  19   1  -1  117.99    4.40
 -19   1   1  117.59    5.20
 -17  -1   1   80.69    3.50
  17  -1  -1   80.49    3.30
 -17  -1   1   81.19    3.30
 -17   1   1   84.99    4.00
 -17   1   1   83.39    3.40
  17   1  -1   82.19    3.30
  17   1  -1   79.89    4.20
 -15  -1   1  349.47    9.90
  15  -1  -1  350.36   10.00
 -15   1   1  364.06   10.00
  15   1  -1  339.07   10.60
 -15   1   1  358.66   10.50
  15   1  -1  344.17   10.00
  13  -1  -1   15.80    1.40
 -13  -1   1   16.40    1.40
 -13  -1   1   14.90    1.30
 -13   1   1   15.70    2.00
 -13   1   1   14.80    1.20
  13   1  -1   19.00    2.10
  13   1  -1   16.40    1.40
  11  -1  -1  195.78    5.70
 -11  -1   1  193.88    5.80
 -11  -1   1  189.68    5.50
  11   1  -1  196.58    5.70
  11   1  -1  194.48    6.10
 -11   1   1  191.08    6.00
 -11   1   1  195.78    5.70
  -9  -1   1   48.40    1.70
  -9  -1   1   46.90    2.00
   9  -1  -1   46.00    1.80
   9   1  -1   46.00    1.80
  -9   1   1   48.90    2.30
  -9   1   1   45.90    1.90
   9   1  -1   50.99    2.30
  -7  -1   1   96.59    2.90
   7  -1  -1   95.59    2.90
   7   1  -1   95.99    2.90
  -7   1   1   92.49    3.20
  -7   1   1   98.39    2.90
   7   1  -1   94.59    3.20
  -5  -1   1  880.61   22.50
   5  -1  -1  842.82   22.50
  -5   1   1  844.72   22.50
   5   1  -1  838.92   22.50
   5   1  -1  822.12   22.70
  -5   1   1  868.51   22.70
  -3  -1   1 1676.43   43.40
  -3   1   1 1661.13   44.30
  -3   1   1 1660.53   44.20
   3   1  -1 1576.34   43.80
   1   1  -1   34.60    1.50
  -1   1   1   39.20    1.30
  -1   1   1   34.20    1.60
   1   1  -1   41.40    1.30
   1  -1   1  569.94   14.70
  -1  -1  -1  596.64   14.70
  -1  -1  -1  543.55   14.70
   1   1   1  533.45   14.70
   1   1   1  540.65   15.00
  -1   1  -1  564.74   14.90
   1   1   1  533.35   14.70
   1   1   1  571.54   14.70
  -3  -1  -1  462.25   12.20
   3  -1   1  468.45   12.20
  -3   1  -1  467.05   12.50
  -3   1  -1  453.25   12.10
   3   1   1  446.86   12.20
   3   1   1  441.46   12.50
   5  -1   1  171.58    4.90
  -5  -1  -1  174.58    4.90
  -5   1  -1  180.68    4.90
   5   1   1  169.48    5.30
  -5   1  -1  172.48    5.20
   5   1   1  173.48    4.90
   7  -1   1   71.19    2.40
  -7  -1  -1   70.79    2.50
   7   1   1   66.89    2.40
  -7   1  -1   74.59    2.90
  -7   1  -1   71.39    2.40
   7   1   1   70.79    2.90
   9  -1   1    2.70    0.70
  -9  -1  -1    2.70    0.90
  -9   1  -1    2.80    0.80
   9   1   1    3.50    0.70
  -9   1  -1    4.10    1.40
 -11  -1  -1   57.19    2.60
  11  -1   1   64.09    2.50
  11   1   1   62.59    3.10
  11   1   1   63.89    2.50
 -11   1  -1   66.49    3.00
 -11   1  -1   59.19    2.50
  13  -1   1    3.10    0.80
 -13  -1  -1    1.60    1.00
  13   1   1    2.80    0.90
 -13   1  -1    1.70    1.00
 -13   1  -1    0.90    1.60
  13   1   1    6.70    1.80
 -15  -1  -1    4.40    1.30
  15  -1   1    8.10    1.20
 -15   1  -1    8.40    2.10
  15   1   1   12.60    2.40
 -15   1  -1    7.00    1.30
  15   1   1    8.30    1.20
  17  -1   1    4.10    1.20
 -17  -1  -1    2.60    1.50
 -17   1  -1    3.50    1.30
  17   1   1    8.40    2.40
 -17   1  -1    2.20    2.30
  17   1   1    3.60    1.20
  19  -1   1   -2.10    1.10
  19   1   1   -2.60    1.20
  19   1   1   -0.70    2.30
 -19   1  -1   -3.20    1.30
  21  -1   1    9.40    1.70
 -21  -1  -1    9.50    2.00
 -21   1  -1    8.50    1.70
  21   1   1    8.10    1.70
  21   1   1    9.40    3.00
 -21   1  -1    8.80    2.80
  23  -1   1   -0.60    1.50
 -23  -1  -1   -0.70    1.90
  23   1   1    0.30    1.50
  23   1   1    0.60    2.90
 -23   1  -1    1.30    1.70
 -23   1  -1   -0.40    2.70
 -25  -1  -1    1.00    2.10
  25  -1   1    2.00    1.80
  25  -1   1   -0.80    3.60
  25   1   1    2.50    1.70
  25   1   1    2.20    3.20
 -25   1  -1   -0.20    1.90
 -26  -2   1    0.80    2.20
  26  -2  -1    0.30    1.70
 -26   2   1    1.80    1.70
  26   2  -1    4.10    3.20
 -26   2   1    5.00    3.40
  26   2  -1   -0.20    1.70
  24  -2  -1    6.30    1.70
 -24  -2   1   10.20    2.20
  24   2  -1    9.80    1.80
 -24   2   1    7.50    1.70
  24   2  -1    9.10    3.30
 -24   2   1    9.30    3.40
  22  -2  -1    0.00    1.30
 -22  -2   1   -2.60    1.60
 -22   2   1    1.00    1.40
  22   2  -1    0.20    2.60
  22   2  -1   -1.10    1.30
 -22   2   1   -1.10    2.60
  20  -2  -1   -0.50    1.20
 -20  -2   1   -3.60    1.50
 -20   2   1   -1.80    1.20
  20   2  -1    1.20    2.40
 -20   2   1    0.90    2.40
  20   2  -1   -0.60    1.20
 -18  -2   1   41.10    3.10
  18  -2  -1   51.19    2.80
 -18   2   1   50.29    3.70
 -18   2   1   47.70    2.70
  18   2  -1   47.90    2.70
  18   2  -1   47.50    3.70
  16  -2  -1  292.37    8.70
 -16  -2   1  298.97    8.90
  16   2  -1  299.07    8.70
 -16   2   1  293.27    9.50
  16   2  -1  276.37    9.50
 -16   2   1  301.17    8.60
 -14  -2   1   83.39    3.30
  14  -2  -1   83.69    3.10
  14   2  -1   77.59    3.90
  14   2  -1   80.09    3.10
 -14   2   1   82.49    3.90
 -14   2   1   84.29    3.10
  12  -2  -1   43.10    2.10
 -12  -2   1   46.20    2.30
 -12   2   1   43.70    2.90
  12   2  -1   49.70    2.80
  12   2  -1   45.90    2.10
 -12   2   1   44.20    2.00
 -10  -2   1   83.49    3.00
  10  -2  -1   81.99    2.80
 -10   2   1   87.79    2.80
  10   2  -1   88.19    3.50
 -10   2   1   86.99    3.50
  10   2  -1   83.29    2.80
  -8  -2   1  386.96   10.40
   8  -2  -1  372.96   10.30
   8   2  -1  387.46   10.30
  -8   2   1  386.06   10.20
  -8   2   1  377.26   10.90
   8   2  -1  368.66   10.80
  -6  -2   1    2.00    0.50
   6  -2  -1    0.80    0.40
   6   2  -1    4.10    1.10
  -6   2   1    4.70    1.20
  -6   2   1    2.30    1.30
  -4  -2   1  854.01   22.70
  -4   2   1  883.91   23.50
   4   2  -1  833.62   23.20
  -4   2   1  868.31   23.20
   2   2  -1   25.40    1.80
   2   2  -1   29.40    1.30
  -2   2   1   29.00    2.00
  -2   2   1   30.70    1.50
   0   2   1  162.68    5.20
   0   2  -1  168.08    4.80
   0   2  -1  159.28    5.10
   0   2   1  164.08    4.70
  -2  -2  -1   71.59    2.20
  -2   2  -1   70.49    2.70
   2   2   1   71.89    2.20
   2   2   1   72.79    2.90
  -2   2  -1   74.79    2.90
   4  -2   1    4.90    0.50
  -4  -2  -1    3.70    0.60
  -4   2  -1    3.20    1.20
   4   2   1    6.90    1.30
   4   2   1    4.10    0.50
  -6  -2  -1   44.70    1.80
   6  -2   1   45.50    1.70
  -6   2  -1   39.50    2.50
   6   2   1   46.50    1.70
   6   2   1   46.20    2.50
  -6   2  -1   44.80    1.50
  -8  -2  -1   18.00    1.20
   8  -2   1   19.50    1.30
   8   2   1   14.60    1.30
  -8   2  -1   17.50    2.10
  -8   2  -1   16.90    1.20
  10  -2   1    9.10    0.90
 -10  -2  -1   10.60    1.20
  10   2   1   15.80    2.20
 -10   2  -1   11.30    0.90
  10   2   1    9.90    1.00
 -10   2  -1   13.20    1.90
 -12  -2  -1   24.50    2.10
  12  -2   1   24.60    1.80
 -12   2  -1   23.20    2.80
  12   2   1   25.40    1.80
 -12   2  -1   26.20    1.80
  12   2   1   26.80    2.80
 -14  -2  -1  116.79    4.40
  14  -2   1  117.49    4.20
  14   2   1  115.09    5.10
 -14   2  -1  108.79    5.10
  14   2   1  121.19    4.20
 -14   2  -1  116.39    4.10
  16  -2   1   -0.80    1.00
  16   2   1   -0.20    2.20
  16   2   1   -1.50    1.00
 -16   2  -1   -1.20    2.10
 -16   2  -1   -2.70    1.00
 -18  -2  -1   -2.70    1.60
  18  -2   1    2.10    1.20
 -18   2  -1    3.90    2.50
  18   2   1    5.60    2.60
 -18   2  -1    1.00    1.30
  18   2   1    0.20    1.20
 -20  -2  -1   21.70    2.30
  20  -2   1   27.60    2.80
  20   2   1   25.80    3.00
 -20   2  -1   26.60    3.60
 -20   2  -1   26.10    2.70
  20   2   1   25.80    3.80
 -22  -2  -1    7.30    2.10
  22  -2   1    6.10    1.80
 -22   2  -1    8.70    1.70
 -22   2  -1   10.00    3.40
  22   2   1    6.30    1.70
  22   2   1   11.60    3.50
 -24  -2  -1    0.90    2.20
  24  -2   1    0.40    1.70
 -24   2  -1    0.90    1.60
 -24   2  -1    3.20    3.40
  24   2   1    5.00    3.30
  24   2   1    0.50    1.60
  25  -3  -1    1.30    1.70
 -25  -3   1   -3.00    2.10
  25   3  -1   -0.60    1.60
 -25   3   1   -0.80    3.20
  25   3  -1    2.70    3.00
 -23  -3   1    5.00    2.10
  23  -3  -1    6.50    1.70
 -23   3   1    4.90    3.10
  23   3  -1    7.00    3.00
  23   3  -1    8.20    1.60
 -21  -3   1   -1.00    1.70
  21  -3  -1    0.10    1.30
  21   3  -1    3.80    2.50
  21   3  -1   -0.20    1.30
 -21   3   1    2.00    2.80
 -19  -3   1   -2.10    1.50
  19  -3  -1    1.40    1.20
  19   3  -1    2.00    2.30
 -19   3   1    1.40    1.20
  19   3  -1    2.60    1.20
 -19   3   1    3.30    2.60
  17  -3  -1   18.60    1.80
 -17  -3   1   19.00    1.90
  17   3  -1   27.20    3.20
  17   3  -1   19.40    2.20
 -17   3   1   19.50    1.90
 -17   3   1   25.60    3.40
  15  -3  -1  101.59    3.80
 -15  -3   1  101.99    4.10
 -15   3   1   99.09    5.00
  15   3  -1  102.09    3.70
 -15   3   1  105.99    3.40
  15   3  -1   95.99    4.80
  13  -3  -1   58.39    2.60
 -13  -3   1   55.79    2.90
  13   3  -1   49.00    3.60
 -13   3   1   63.89    3.70
  13   3  -1   56.49    2.40
 -11  -3   1    2.20    0.90
  11  -3  -1    2.70    0.70
  11   3  -1    1.70    0.60
 -11   3   1    3.30    1.80
  11   3  -1    2.50    1.70
   9  -3  -1   86.99    2.90
  -9  -3   1   88.79    3.00
   9   3  -1   87.99    3.80
  -9   3   1   88.19    3.90
   7  -3  -1   38.50    1.60
  -7  -3   1   42.40    1.80
  -7   3   1   42.70    2.70
   7   3  -1   47.80    2.70
  -7   3   1   47.60    3.00
  -5  -3   1    9.40    0.90
  -5   3   1   13.80    2.30
  -5   3   1   14.00    1.70
   5   3  -1   12.60    1.90
  -3   3   1    3.20    1.20
  -3   3   1    0.00    1.40
   3   3  -1    1.90    1.40
  -1   3   1  347.97   10.40
   1   3  -1  340.17   10.20
   1   3  -1  349.77    9.70
  -1   3   1  344.87    9.70
   1   3   1  106.29    3.40
  -1   3  -1  106.19    3.70
  -1   3  -1  106.49    4.20
   1   3   1  106.39    4.20
  -3  -3  -1  169.58    4.70
  -3   3  -1  170.78    5.50
  -3   3  -1  169.98    5.80
   3   3   1  169.38    5.80
   3   3   1  161.18    4.80
  -5  -3  -1   -1.40    0.60
  -5   3  -1   -3.40    1.40
  -7  -3  -1   79.69    2.90
   7  -3   1   78.29    2.70
   7   3   1   83.59    3.80
  -7   3  -1   77.39    3.70
   9  -3   1    7.80    0.90
  -9  -3  -1    8.90    1.10
   9   3   1   11.10    2.10
  -9   3  -1    8.90    2.00
   9   3   1    7.40    0.80
 -11  -3  -1  248.48    7.30
  11  -3   1  241.08    7.10
  11   3   1  227.08    8.20
  11   3   1  236.38    6.90
 -11   3  -1  242.68    8.10
 -13  -3  -1   39.00    2.80
  13  -3   1   39.50    2.40
 -13   3  -1   42.10    1.90
  13   3   1   40.80    3.60
 -13   3  -1   42.80    3.50
  13   3   1   39.50    2.30
 -15  -3  -1   24.70    2.80
  15  -3   1   19.90    2.30
  15   3   1   22.60    2.20
 -15   3  -1   31.80    3.50
 -15   3  -1   21.50    2.00
  15   3   1   32.00    3.60
  17  -3   1    1.20    1.20
 -17  -3  -1   -0.10    1.60
  17   3   1    6.10    2.60
  17   3   1    1.60    1.20
 -17   3  -1    1.10    1.60
 -17   3  -1    3.20    2.60
  19  -3   1   36.90    3.00
 -19  -3  -1   34.20    3.50
  19   3   1   33.40    4.10
  19   3   1   36.50    2.80
 -19   3  -1   33.80    4.20
  21  -3   1    8.40    1.70
 -21  -3  -1   10.10    2.20
 -21   3  -1   13.80    3.50
  21   3   1    7.40    1.60
  21   3   1   15.00    3.40
 -23  -3  -1   -2.30    2.20
  23  -3   1    1.00    1.70
 -23   3  -1   -0.90    3.20
  23   3   1    2.00    1.50
  23   3   1    3.70    3.10
 -22  -4   1    9.00    2.20
 -22   4   1    9.20    3.40
 -20  -4   1   -0.30    1.80
 -20   4   1    2.50    2.90
  20   4  -1    4.10    2.90
 -18  -4   1   17.20    2.00
 -18   4   1   24.50    3.60
 -16  -4   1    8.10    1.70
  16   4  -1   14.70    2.90
 -16   4   1   11.60    2.90
 -14  -4   1   -2.70    1.80
 -14   4   1   -1.10    2.30
  14   4  -1    5.00    2.20
  12   4  -1   39.10    3.50
 -12   4   1   30.40    3.40
  10   4  -1   45.70    3.50
 -10   4   1   45.90    3.60
  -8   4   1   19.70    2.50
   8   4  -1   16.90    2.50
  -6   4   1   24.50    3.10
   6   4  -1   28.10    2.90
  -6   4   1   29.00    2.60
   4   4  -1    3.10    1.00
   4   4  -1    3.50    1.90
  -4   4   1    2.20    1.90
  -4   4   1    0.30    1.50
  -2   4   1   15.60    1.80
   2   4  -1   12.70    1.70
  -2   4   1   18.30    2.70
   2   4  -1   16.30    2.30
   0   4   1  108.49    4.80
   0   4  -1  109.39    4.60
   0   4  -1  100.69    3.80
   0   4   1   99.79    3.70
   2   4   1    0.00    1.90
  -2   4  -1   -1.50    1.80
   2   4   1    0.70    0.90
  -2   4  -1   -0.60    1.40
  -4   4  -1   20.80    2.50
   4   4   1   23.40    2.90
  -6   4  -1   25.30    2.80
   6   4   1   19.90    3.10
  -8   4  -1   12.20    2.50
   8   4   1   11.50    2.70
 -10   4  -1   58.39    4.00
  10   4   1   58.89    4.10
 -12  -4  -1   -0.20    1.40
 -12   4  -1    2.70    2.40
  12   4   1    5.30    2.50
  14   4   1    3.10    2.60
 -14   4  -1    0.00    2.40
 -16  -4  -1   -1.20    1.60
 -16   4  -1    0.20    2.60
  16   4   1    3.10    2.70
 -18  -4  -1    1.00    1.70
 -18   4  -1    4.70    3.10
  18   4   1    6.40    3.10
 -20  -4  -1   33.30    3.80
 -20   4  -1   25.20    4.20
  20   4   1   39.30    4.80
 -19   5   1    8.10    3.40
 -17   5   1    6.40    3.00
 -15   5   1   13.80    3.20
 -13   5   1    7.10    2.80
  13   5  -1   12.60    3.00
 -11   5   1   -0.10    2.30
  11   5  -1   -0.10    2.30
   9   5  -1   17.90    3.00
  -9   5   1   15.20    2.80
  -7   5   1    0.80    2.00
   7   5  -1    2.60    2.40
  -5   5   1    3.00    2.00
  -5   5   1    3.70    2.70
   5   5  -1    8.00    2.60
  -3   5   1   48.40    4.30
   3   5  -1   50.79    3.90
  -3   5   1   45.70    3.00
  -1   5   1    7.60    2.80
   1   5  -1    3.10    1.60
  -1   5   1    2.00    1.60
   1   5  -1    6.90    2.50
  -1   5  -1   40.90    3.00
   1   5   1   53.09    4.20
  -1   5  -1   52.09    4.00
  -3   5  -1   19.30    2.70
  -3   5  -1   22.70    3.50
   3   5   1   22.50    3.70
   5   5   1   23.80    3.70
  -5   5  -1   17.40    2.50
   7   5   1    4.00    2.70
  -7   5  -1    4.70    2.40
  -9   5  -1    6.20    2.50
   9   5   1    8.60    2.80
  11   5   1    3.40    2.70
 -11   5  -1    2.10    2.60
 -13   5  -1   12.60    3.20
  13   5   1   18.90    3.50
 -15   5  -1   -0.30    3.00
  15   5   1    2.60    3.00
 -17   5  -1   19.70    3.90
 -14   6   1    0.20    3.00
 -12   6   1    1.90    2.90
 -10   6   1    8.30    2.90
  -8   6   1    3.90    2.50
  -6   6   1   16.50    2.70
  -4   6   1    6.10    3.30
   4   6  -1    4.40    3.00
  -2   6   1    1.40    3.00
   2   6  -1    0.40    2.80
   0   6  -1    1.40    2.90
   0   6   1   -0.40    3.00
   2   6   1    0.30    3.00
   4   6   1   15.50    3.70
  -4   6  -1   11.90    2.60
   6   6   1   27.50    4.50
  -6   6  -1   30.80    3.70
  -8   6  -1    9.70    2.90
   8   6   1    5.70    3.40
 -10   6  -1    2.20    2.90
 -12   6  -1    5.80    3.30
  -3   7   1    1.50    3.60
  -1   7   1    0.90    4.60
  28   0  -2   -1.20    3.10
 -28   0   2   -3.00    1.90
  28   0  -2   -0.60    1.60
  26   0  -2   -2.00    1.40
  26   0  -2   -3.90    2.80
 -26   0   2    0.10    1.70
  24   0  -2    4.00    2.80
 -24   0   2    4.20    1.70
 -24   0   2    3.80    2.80
  24   0  -2    3.40    1.40
  22   0  -2   26.90    2.50
 -22   0   2   24.50    2.80
 -22   0   2   21.90    3.00
 -20   0   2  207.68    6.90
  20   0  -2  203.08    6.60
 -18   0   2   20.90    2.20
 -18   0   2   26.70    2.50
  18   0  -2   25.40    1.90
  16   0  -2   -1.80    0.70
 -16   0   2   -1.10    0.90
 -16   0   2   -0.60    1.30
 -14   0   2   17.40    1.60
 -14   0   2   16.10    1.80
  14   0  -2   20.10    1.40
 -12   0   2 1264.97   33.70
  12   0  -2 1259.17   33.60
 -12   0   2 1260.07   33.60
  10   0  -2  212.88    6.00
 -10   0   2  206.28    6.00
 -10   0   2  211.88    6.10
   8   0  -2    4.20    0.50
  -8   0   2    4.10    0.60
  -8   0   2    6.60    0.80
  -6   0   2 2579.24   68.89
  -6   0   2 2591.94   68.69
  -4   0   2  200.18    5.60
   4   0  -2  201.28    5.60
  -4   0   2  212.28    5.50
   4   0  -2  207.18    5.50
   2   0  -2    8.20    0.40
  -2   0   2    8.40    0.40
   2   0  -2    8.10    0.50
   2   0  -2    6.60    0.50
  -2   0   2    8.00    0.40
   0   0   2  372.26   10.10
   0   0   2  381.36   10.30
   0   0  -2  387.56   10.10
  -2   0  -2 4523.25  117.69
   2   0   2 4356.46  117.69
   4   0   2   45.10    1.70
  -4   0  -2   49.50    1.80
  -4   0  -2   46.30    1.80
  -6   0  -2  852.01   22.30
  -6   0  -2  826.02   22.40
   6   0   2  819.72   22.30
  -8   0  -2 1552.54   41.00
   8   0   2 1498.35   41.10
  -8   0  -2 1564.44   40.90
 -10   0  -2   15.50    1.70
 -10   0  -2   16.30    1.60
  10   0   2   17.80    1.40
  12   0   2  202.38    6.30
 -12   0  -2  207.28    6.30
 -12   0  -2  209.38    6.50
  14   0   2   11.40    1.30
 -14   0  -2   12.30    2.00
  14   0   2   14.90    2.50
 -14   0  -2    9.40    1.40
  16   0   2   46.10    2.70
  16   0   2   48.90    3.80
 -16   0  -2   40.40    2.90
  18   0   2  196.18    6.50
  18   0   2  177.98    7.40
  20   0   2    9.50    1.70
 -20   0  -2    9.40    1.90
  20   0   2   14.20    3.30
 -22   0  -2   17.90    2.30
  22   0   2   16.30    2.10
  22   0   2   21.20    3.90
  24   0   2   31.10    3.50
  24   0   2   26.20    4.60
 -24   0  -2   32.70    3.80
 -29  -1   2    8.80    2.40
  29  -1  -2    4.40    1.90
  29   1  -2    7.80    2.20
  29   1  -2   15.90    3.80
 -29   1   2    8.60    2.20
  27  -1  -2    3.10    1.70
 -27  -1   2    2.50    2.10
 -27   1   2    2.20    1.90
  27   1  -2    4.90    3.10
 -27   1   2    4.90    3.00
  27   1  -2    2.60    1.70
 -25  -1   2    6.30    2.00
  25  -1  -2    6.90    1.60
 -25   1   2    4.70    3.00
 -25   1   2    8.40    1.80
  25   1  -2    9.00    3.00
  25   1  -2    4.20    1.50
  23  -1  -2   78.69    3.80
 -23  -1   2   72.69    4.10
  23   1  -2   68.29    4.60
  23   1  -2   77.69    3.80
 -23   1   2   75.89    3.90
 -23   1   2   68.29    4.50
  21  -1  -2   12.30    1.50
 -21  -1   2   10.10    1.80
 -21   1   2   12.90    1.70
  21   1  -2   12.20    1.50
  21   1  -2   19.70    3.10
 -21   1   2   16.50    2.80
 -19  -1   2   29.10    2.60
 -19  -1   2   23.50    2.40
  19  -1  -2   31.50    2.20
 -19   1   2   28.60    3.20
 -19   1   2   25.00    2.40
  19   1  -2   29.90    3.20
  19   1  -2   30.80    2.20
 -17  -1   2   79.69    3.40
 -17  -1   2   74.89    3.10
  17  -1  -2   78.99    3.20
  17   1  -2   85.09    3.20
  17   1  -2   80.69    3.90
 -17   1   2   79.99    3.30
 -17   1   2   85.79    3.90
 -15  -1   2    1.50    0.90
  15  -1  -2    1.70    0.80
 -15  -1   2    1.60    1.00
 -15   1   2    1.60    1.50
  15   1  -2    1.20    0.70
 -15   1   2    0.90    0.90
  15   1  -2    3.20    1.50
 -13  -1   2   76.89    2.60
 -13  -1   2   75.79    2.90
  13  -1  -2   76.69    2.70
  13   1  -2   78.09    3.30
  13   1  -2   78.49    2.70
 -13   1   2   74.89    3.20
 -13   1   2   75.89    2.80
 -11  -1   2  116.69    3.50
 -11  -1   2  114.89    3.70
  11  -1  -2  115.69    3.60
  11   1  -2  122.09    4.00
 -11   1   2  114.89    4.00
 -11   1   2  111.79    3.60
  11   1  -2  115.29    3.60
   9  -1  -2    1.80    0.50
  -9  -1   2    1.90    0.60
  -9  -1   2    3.90    0.60
  -9   1   2    2.80    1.00
   9   1  -2    2.40    0.50
   9   1  -2    4.50    1.00
  -9   1   2    2.20    0.60
  -7  -1   2 2007.20   51.29
   7  -1  -2 1923.71   51.59
  -7   1   2 1965.30   51.79
   7   1  -2 1879.21   51.69
  -7   1   2 1945.01   51.49
   7   1  -2 1920.41   51.69
  -5  -1   2   25.70    1.20
   5  -1  -2   31.00    1.10
   5   1  -2   33.30    1.30
   5   1  -2   30.20    1.10
  -5   1   2   30.20    1.50
  -5   1   2   30.80    1.70
  -5   1   2   30.60    1.10
  -3  -1   2  189.18    5.60
  -3  -1   2  206.08    5.50
   3  -1  -2  206.78    5.50
  -3   1   2  209.28    6.00
  -3   1   2  214.08    5.70
  -3   1   2  205.88    5.50
  -3   1   2  204.38    5.50
   3   1  -2  204.68    5.60
   1  -1  -2  515.95   12.80
  -1  -1   2  496.95   12.80
  -1   1   2  461.45   13.20
  -1   1   2  477.65   12.80
  -1   1   2  462.55   12.90
  -1   1   2  462.95   12.80
   1   1  -2  511.65   13.00
  -1  -1  -2 1339.87   34.30
   1  -1   2 1304.97   34.50
  -1   1  -2 1278.27   34.30
   1   1   2 1328.57   34.30
  -1   1  -2 1336.17   34.70
  -1   1  -2 1298.27   34.30
   1   1   2 1206.58   34.30
   1   1   2 1289.97   34.90
   3  -1   2    0.30    0.40
   3   1   2    1.80    0.80
  -3   1  -2    0.60    0.80
  -5  -1  -2  392.86   10.70
   5  -1   2  390.76   10.70
   5   1   2  394.26   11.20
  -5   1  -2  400.96   10.70
  -5   1  -2  387.26   11.00
   5   1   2  393.76   10.70
  -7  -1  -2 2344.97   61.89
   7  -1   2 2338.37   62.99
  -7   1  -2 2409.06   61.99
   7   1   2 2280.67   62.69
  -7   1  -2 2343.47   62.19
   7   1   2 2329.87   62.19
  -9  -1  -2    2.30    0.90
   9  -1   2    2.90    0.70
  -9   1  -2    2.80    0.80
  -9   1  -2    4.70    1.40
   9   1   2    2.40    0.70
  11  -1   2   44.20    2.10
 -11  -1  -2   44.30    2.30
  11   1   2   45.40    2.90
 -11   1  -2   49.20    2.80
  11   1   2   45.50    2.10
 -11   1  -2   45.90    2.20
 -13  -1  -2   35.80    2.40
  13  -1   2   39.20    2.10
  13   1   2   36.10    3.00
  13   1   2   41.60    2.20
 -13   1  -2   35.90    2.90
 -13   1  -2   35.90    2.30
  15  -1   2   32.60    2.30
 -15  -1  -2   29.90    2.60
 -15   1  -2   30.90    3.10
 -15   1  -2   30.90    2.50
  15   1   2   33.10    3.40
  15   1   2   33.50    2.30
 -17  -1  -2    5.50    1.60
  17  -1   2    9.30    1.50
  17   1   2   13.30    2.80
  17   1   2    7.20    1.40
 -17   1  -2   10.50    2.60
 -17   1  -2    7.00    1.50
  19  -1   2    0.00    1.30
 -19  -1  -2   -1.70    1.60
 -19   1  -2   -3.20    2.40
  19   1   2    0.90    1.40
  19   1   2    1.40    2.60
 -19   1  -2   -1.40    1.40
 -21  -1  -2    0.50    1.80
  21  -1   2    0.00    1.40
  21   1   2   -0.40    2.80
  21   1   2   -0.60    1.40
 -21   1  -2    0.20    1.50
 -23  -1  -2    0.70    2.00
  23  -1   2   -1.00    3.30
  23  -1   2    1.40    1.70
 -23   1  -2    1.80    1.70
  23   1   2    2.20    3.20
  23   1   2    1.80    1.60
 -25  -1  -2    6.80    2.30
  25  -1   2    7.10    4.10
  25  -1   2    5.20    2.00
 -25   1  -2    6.40    2.00
  25   1   2    9.70    3.90
  25   1   2    5.80    2.00
  28  -2  -2   -1.20    1.70
 -28  -2   2   -2.40    2.20
 -28   2   2   -2.70    1.60
  28   2  -2   -0.90    1.70
 -28   2   2    1.30    3.30
  28   2  -2    1.80    3.20
 -26  -2   2    1.40    2.20
  26  -2  -2    2.20    1.70
 -26   2   2   -1.20    1.50
  26   2  -2    0.90    1.60
 -26   2   2    1.50    3.20
  26   2  -2    0.40    3.00
 -24  -2   2   -0.80    1.80
  24  -2  -2    1.20    1.40
 -24   2   2    1.10    1.40
 -24   2   2   -0.80    2.80
  24   2  -2    1.30    2.60
  24   2  -2    1.60    1.40
 -22  -2   2    0.80    1.60
  22  -2  -2   -0.70    1.30
 -22   2   2   -0.40    1.30
  22   2  -2    2.40    2.50
  22   2  -2    1.00    1.30
 -22   2   2    2.40    2.60
  20  -2  -2   -1.40    1.00
 -20  -2   2   -1.90    1.50
  20   2  -2   -1.30    1.10
  20   2  -2    0.10    2.20
 -20   2   2   -1.30    2.30
 -20   2   2   -1.80    1.20
  18  -2  -2   -0.60    1.00
 -18  -2   2   -1.30    1.20
  18   2  -2    0.10    1.00
  18   2  -2    0.70    2.10
 -18   2   2    0.40    2.10
 -18   2   2   -0.10    1.10
 -16  -2   2   66.39    3.10
  16  -2  -2   64.49    2.90
  16   2  -2   64.79    2.80
  16   2  -2   60.99    3.70
 -16   2   2   65.09    2.80
 -16   2   2   70.29    3.70
  14  -2  -2   98.79    3.40
 -14  -2   2  100.89    3.60
  14   2  -2   94.89    4.00
  14   2  -2   94.99    3.40
 -14   2   2   98.59    4.10
 -14   2   2   98.39    3.30
  12  -2  -2  377.96   10.60
 -12  -2   2  392.56   10.70
  12   2  -2  369.36   11.10
 -12   2   2  391.46   10.50
 -12   2   2  382.06   11.20
  12   2  -2  390.26   10.60
  10  -2  -2   80.29    2.60
 -10  -2   2   79.49    2.70
 -10   2   2   77.99    2.50
 -10   2   2   77.99    3.30
  10   2  -2   79.39    2.60
  10   2  -2   82.39    3.20
  -8  -2   2  367.46   10.10
   8  -2  -2  366.76   10.10
   8   2  -2  381.76   10.00
  -8   2   2  378.16    9.90
   8   2  -2  373.56   10.50
  -8   2   2  355.36   10.60
   6  -2  -2   15.60    0.90
  -6  -2   2   14.80    1.00
  -6   2   2   20.00    2.00
  -6   2   2   13.10    1.60
   6   2  -2   18.50    1.60
  -4   2   2    3.30    0.90
  -4   2   2    4.10    1.30
   4   2  -2    1.90    1.00
  -2   2   2   49.50    2.50
   2   2  -2   52.59    1.90
  -2   2   2   51.79    2.00
   2   2  -2   45.50    2.20
   0  -2  -2  515.85   13.50
   0   2   2  495.25   13.60
   0   2  -2  513.55   14.00
   0   2  -2  514.45   13.90
   0   2   2  496.45   14.20
  -2  -2  -2  232.18    6.30
   2  -2   2  231.98    6.20
  -2   2  -2  237.08    6.80
   2   2   2  217.58    6.30
   2   2   2  229.18    7.00
  -4  -2  -2  294.97    8.00
   4  -2   2  290.07    7.90
   4   2   2  284.07    8.70
  -4   2  -2  289.37    8.50
   4   2   2  290.97    7.90
  -6  -2  -2    0.60    0.80
   6  -2   2    2.40    0.60
   6   2   2    0.50    0.60
  -6   2  -2    1.30    0.50
  -6   2  -2    3.40    1.50
   8  -2   2   70.19    2.60
  -8  -2  -2   73.89    2.80
  -8   2  -2   74.89    2.50
   8   2   2   74.39    2.70
   8   2   2   78.29    3.50
  -8   2  -2   71.29    3.40
  10  -2   2    0.30    0.70
 -10  -2  -2   -0.80    0.90
 -10   2  -2    0.10    1.60
 -10   2  -2    0.30    0.70
  10   2   2    1.40    1.60
  10   2   2   -0.50    0.70
 -12  -2  -2    2.60    1.20
  12  -2   2    1.10    0.90
  12   2   2    2.30    0.90
  12   2   2    3.70    1.90
 -12   2  -2    3.80    2.00
 -12   2  -2    2.10    0.90
 -14  -2  -2   -0.20    1.40
  14  -2   2    0.30    1.00
  14   2   2    2.00    1.10
 -14   2  -2   -1.20    2.10
  14   2   2    4.70    2.20
 -14   2  -2    2.50    1.10
  16  -2   2   23.70    2.40
 -16  -2  -2   22.30    2.20
  16   2   2   32.00    3.70
 -16   2  -2   29.50    3.40
 -16   2  -2   26.20    2.40
  16   2   2   22.90    2.50
 -18  -2  -2   10.50    2.00
  18  -2   2    9.80    1.70
 -18   2  -2   13.60    3.00
 -18   2  -2    8.00    1.50
  18   2   2    9.50    1.60
  18   2   2   13.40    3.10
  20  -2   2    8.30    1.70
 -20  -2  -2   10.70    2.10
  20   2   2    8.60    1.70
  20   2   2   12.40    3.40
 -20   2  -2    8.40    1.60
 -20   2  -2    8.20    3.10
 -22  -2  -2    4.60    2.10
  22  -2   2    2.70    1.70
 -22   2  -2    0.20    1.50
 -22   2  -2    1.10    3.20
  22   2   2    4.30    3.20
  22   2   2    2.40    1.70
  24  -2   2    2.60    2.00
 -24  -2  -2   -0.30    2.20
 -24   2  -2    2.20    1.80
  24   2   2    3.40    1.80
  24   2   2    7.30    3.60
  25  -3  -2   15.20    2.10
 -25  -3   2   14.80    2.50
  25   3  -2   17.20    2.10
  25   3  -2   22.50    4.30
 -25   3   2   11.30    3.70
  23  -3  -2    1.50    1.40
 -23  -3   2    0.60    1.90
 -23   3   2   -1.90    2.70
  23   3  -2    3.10    2.70
  23   3  -2   -0.60    1.30
  21  -3  -2    2.00    1.30
 -21  -3   2    0.20    1.60
  21   3  -2    3.10    2.40
  21   3  -2    3.10    1.30
 -21   3   2    0.10    2.60
 -21   3   2    2.80    1.90
  19  -3  -2    9.30    1.50
 -19  -3   2    8.10    1.80
 -19   3   2   13.50    2.90
 -19   3   2    9.30    1.30
  19   3  -2    9.70    1.40
  19   3  -2   14.20    2.70
 -17  -3   2    0.50    1.40
  17  -3  -2    1.00    1.10
 -17   3   2    4.60    2.30
 -17   3   2    0.20    0.90
  17   3  -2    0.80    1.00
  17   3  -2    6.40    2.10
 -15  -3   2   29.10    2.50
  15  -3  -2   32.30    2.20
  15   3  -2   28.30    2.00
 -15   3   2   33.20    3.20
 -15   3   2   27.00    1.70
  15   3  -2   27.30    3.10
  13  -3  -2   -0.90    0.70
 -13  -3   2   -0.20    1.00
 -13   3   2    3.40    1.80
  13   3  -2   -0.60    0.70
  13   3  -2   -0.70    1.70
  11  -3  -2   38.30    1.80
 -11  -3   2   40.00    2.00
  11   3  -2   37.20    2.60
 -11   3   2   37.30    2.80
  -9  -3   2    0.80    0.70
   9  -3  -2    1.80    0.60
  -9   3   2    1.90    1.50
  -7  -3   2  112.69    3.50
   7  -3  -2  112.49    3.40
  -7   3   2  118.59    4.30
   7   3  -2  122.69    4.40
  -7   3   2  123.19    4.80
   5   3  -2   16.30    2.00
  -5   3   2   17.00    2.30
  -5   3   2   16.00    1.80
  -3   3   2   68.59    3.40
  -3   3   2   71.39    2.70
   3   3  -2   66.09    2.50
   3   3  -2   65.69    3.10
   1   3  -2  107.49    4.10
  -1   3   2  107.89    3.60
   1   3  -2  109.09    3.70
  -1   3   2  112.59    4.40
  -1  -3  -2   78.59    2.40
  -1   3  -2   79.69    3.10
   1   3   2   77.89    2.70
  -1   3  -2   77.99    3.50
   1   3   2   79.49    3.60
  -3  -3  -2  224.78    6.40
  -3   3  -2  232.08    7.10
   3   3   2  227.48    7.50
   5  -3   2  396.86   11.10
  -5  -3  -2  415.36   11.20
   5   3   2  400.96   12.20
  -5   3  -2  417.26   11.90
   7  -3   2    7.90    0.80
  -7  -3  -2    8.10    1.00
  -7   3  -2   10.90    2.00
   7   3   2   11.70    2.10
   9  -3   2  108.69    3.60
  -9  -3  -2  108.09    3.90
   9   3   2  108.49    3.50
   9   3   2  103.09    4.80
  -9   3  -2  110.39    4.70
 -11  -3  -2   32.80    2.50
  11  -3   2   31.10    2.10
  11   3   2   28.40    2.00
 -11   3  -2   34.10    3.30
  11   3   2   34.00    3.50
 -13  -3  -2    9.40    1.60
  13  -3   2   10.20    1.30
 -13   3  -2    9.90    1.10
 -13   3  -2   14.70    2.70
  13   3   2   10.60    1.30
  15  -3   2    8.60    1.50
 -15  -3  -2    7.20    1.70
  15   3   2   14.90    2.90
  15   3   2    7.50    1.30
 -15   3  -2    8.70    2.70
 -15   3  -2    7.20    1.20
 -17  -3  -2   35.30    3.30
  17  -3   2   29.20    2.70
 -17   3  -2   30.60    3.90
  17   3   2   34.20    4.10
  17   3   2   33.00    2.60
 -19  -3  -2   16.20    2.30
  19  -3   2   10.40    1.80
  19   3   2   12.70    1.70
  19   3   2   16.20    3.40
 -19   3  -2   17.20    3.50
  21  -3   2    0.80    1.50
 -21  -3  -2   -0.10    2.00
  21   3   2    0.50    1.40
 -21   3  -2   -1.20    3.40
  21   3   2   -0.30    2.90
 -24  -4   2    3.80    2.20
 -24   4   2    2.90    3.30
 -22  -4   2    0.00    1.90
 -22   4   2    3.50    3.00
 -20  -4   2    4.10    1.80
 -20   4   2    8.10    3.00
 -18  -4   2    6.00    1.70
 -18   4   2    8.70    2.80
  18   4  -2   11.80    2.80
 -16  -4   2    9.70    1.90
  16   4  -2   17.60    2.80
 -16   4   2   12.80    2.90
 -14   4   2    2.30    2.30
  14   4  -2    6.30    2.20
 -12   4   2    2.10    2.10
  12   4  -2    5.40    2.10
  10   4  -2   62.09    3.70
 -10   4   2   61.89    3.70
  -8   4   2    1.30    2.10
  -8   4   2    4.90    1.90
   8   4  -2    6.30    2.00
  -6   4   2   33.30    2.60
   6   4  -2   31.50    2.90
  -6   4   2   28.90    3.30
  -4   4   2   62.89    3.10
  -4   4   2   68.39    3.90
   4   4  -2   63.89    3.50
  -2   4   2    1.10    1.90
   2   4  -2   -2.10    1.20
   2   4  -2    1.50    1.70
  -2   4   2   -1.10    1.20
   0   4   2   -1.20    1.00
   0   4  -2   -1.60    1.70
   0   4  -2   -2.60    1.30
   0   4   2    1.10    1.90
   2   4   2    6.70    1.10
  -2   4  -2    3.80    1.60
   2   4   2    6.70    2.10
  -4   4  -2    0.70    1.70
   4   4   2    2.80    2.10
  -6   4  -2    0.40    2.00
   6   4   2   -2.40    2.20
  -8   4  -2   -1.50    2.10
   8   4   2    0.80    2.30
 -10  -4  -2   -0.30    1.40
  10   4   2    5.30    2.50
 -10   4  -2    1.30    2.30
 -12  -4  -2   -3.30    1.30
 -12   4  -2    1.20    2.50
  12   4   2    0.10    2.40
 -14  -4  -2    7.30    1.70
  14   4   2    8.60    3.00
 -14   4  -2    9.20    3.00
 -16  -4  -2   -3.40    1.60
  16   4   2    2.20    2.80
 -16   4  -2    3.90    3.00
 -18  -4  -2    1.70    1.90
 -18   4  -2    4.40    3.20
  18   4   2    8.00    3.30
 -20  -4  -2    0.50    2.00
  20   4   2    6.90    3.40
 -20   4  -2    1.60    3.90
 -21   5   2   13.20    3.70
 -19   5   2    2.90    3.00
 -17   5   2    0.00    2.80
 -15   5   2    0.20    2.70
 -13   5   2    1.10    2.50
  11   5  -2    4.90    2.50
 -11   5   2    2.20    2.40
  -9   5   2   -0.20    2.10
   9   5  -2    1.70    2.20
   7   5  -2    9.10    2.50
  -7   5   2    6.00    3.00
  -7   5   2   10.50    2.30
   5   5  -2   23.40    3.30
  -5   5   2   26.50    3.70
  -5   5   2   20.40    2.70
  -3   5   2   20.80    3.40
  -3   5   2   17.00    2.20
   3   5  -2   21.30    3.20
   1   5  -2   75.69    4.40
   1   5  -2   68.89    3.50
  -1   5   2   83.89    5.00
  -1   5   2   66.69    3.60
  -1   5  -2   22.70    2.70
   1   5   2   26.80    4.00
  -1   5  -2   28.30    3.50
   3   5   2   10.20    3.00
  -3   5  -2    5.00    2.10
  -5   5  -2    9.00    2.40
   5   5   2   12.00    3.10
   7   5   2    5.00    2.70
  -7   5  -2    0.40    2.20
  -9   5  -2    1.80    2.50
   9   5   2    1.80    2.60
 -11   5  -2    1.90    2.70
  11   5   2    1.20    2.80
 -13   5  -2    4.40    3.00
  13   5   2    4.30    3.10
  15   5   2    6.80    3.40
 -15   5  -2    5.20    3.10
 -17   5  -2   -0.20    3.30
 -16   6   2    1.20    3.30
 -14   6   2    0.70    3.00
 -12   6   2    4.00    2.90
 -10   6   2    0.10    2.50
  -8   6   2    4.50    2.40
  -6   6   2    5.20    3.40
  -6   6   2    5.70    2.50
  -4   6   2   51.69    4.90
  -2   6   2   37.70    4.70
   2   6  -2   36.80    4.10
   0   6   2   11.10    3.60
   2   6   2   18.40    3.90
  -4   6  -2    8.50    2.50
   4   6   2    7.30    3.50
   6   6   2   21.10    4.10
  -6   6  -2   18.60    3.20
  -8   6  -2    7.60    2.90
   8   6   2    5.20    3.50
 -10   6  -2    1.20    2.90
  10   6   2    3.90    5.10
 -12   6  -2   -3.60    3.20
  -3   7   2    0.60    3.60
  -1   7   2    1.00    3.80
  30   0  -3   -1.10    3.30
  30   0  -3    1.80    1.80
 -30   0   3    0.30    2.20
 -28   0   3    0.50    2.00
  28   0  -3   -3.60    3.00
  28   0  -3   -1.40    1.60
  26   0  -3    0.40    1.40
  26   0  -3   -3.20    2.60
 -26   0   3   -0.20    1.70
  24   0  -3    0.40    1.20
 -24   0   3   -0.40    1.40
 -24   0   3   -3.70    2.10
 -22   0   3    0.40    1.40
 -22   0   3   -2.50    1.90
  22   0  -3    0.70    1.00
  20   0  -3   -0.50    0.90
 -20   0   3   -0.30    1.70
 -20   0   3   -0.50    1.20
 -18   0   3   -0.80    0.90
 -18   0   3   -0.80    1.40
  18   0  -3   -0.70    0.70
 -16   0   3    0.30    1.30
 -16   0   3    0.20    0.80
  16   0  -3    0.10    0.60
 -14   0   3   -0.40    1.00
  14   0  -3   -1.00    0.50
 -14   0   3    0.00    0.70
 -12   0   3   -1.20    0.70
 -12   0   3    1.50    0.90
  12   0  -3   -0.30    0.50
 -10   0   3   -1.10    0.50
 -10   0   3   -0.10    0.70
  10   0  -3   -1.20    0.40
   8   0  -3    0.20    0.40
  -8   0   3   -0.10    0.50
  -8   0   3    1.80    0.70
   6   0  -3   -0.90    0.30
  -6   0   3    2.00    0.60
  -4   0   3    0.30    0.40
   4   0  -3    0.30    0.40
  -4   0   3    0.50    0.30
  -4   0   3    0.40    0.40
   2   0  -3    0.10    0.50
   2   0  -3    0.40    0.30
  -2   0   3    1.00    0.30
  -2   0   3    0.20    0.40
  -2   0  -3    0.50    0.50
   2   0   3   -0.50    0.40
  -4   0  -3    0.80    0.60
   4   0   3    0.30    0.50
   6   0   3    0.40    0.60
  -6   0  -3   -0.80    0.70
  -8   0  -3   -0.40    0.70
   8   0   3   -0.50    0.60
  10   0   3    1.40    1.40
  10   0   3   -1.60    0.60
  12   0   3    0.90    1.70
  12   0   3   -1.40    0.70
  14   0   3    0.70    0.90
 -14   0  -3   -0.70    1.10
  14   0   3    1.30    2.10
 -16   0  -3   -1.50    1.30
  16   0   3   -1.40    2.30
  16   0   3   -1.00    1.00
  18   0   3   -0.90    1.20
  18   0   3    3.70    2.60
 -18   0  -3   -1.00    1.40
  20   0   3   -0.10    2.90
 -20   0  -3   -3.10    1.60
  20   0   3   -2.90    1.30
  22   0   3   -1.00    1.60
  22   0   3   -0.40    3.10
 -22   0  -3    0.60    1.90
  24   0   3    1.90    1.80
  24   0   3   -2.70    3.40
 -24   0  -3    0.90    2.00
 -29  -1   3    0.60    2.20
  29  -1  -3    0.90    1.70
  29   1  -3    2.80    3.00
 -29   1   3   -0.40    1.90
  29   1  -3   -0.90    1.60
  27  -1  -3   -1.50    1.50
 -27  -1   3    0.40    1.90
  27   1  -3   -0.70    1.40
 -27   1   3    1.10    1.70
 -27   1   3   -0.50    2.70
  27   1  -3   -1.20    2.70
  25  -1  -3   14.20    1.80
 -25  -1   3   14.30    2.20
  25   1  -3   19.30    3.30
  25   1  -3   15.70    1.90
 -25   1   3   13.40    1.90
 -25   1   3   14.30    3.10
 -23  -1   3   20.30    2.10
  23  -1  -3   28.60    2.60
 -23   1   3   27.00    2.80
  23   1  -3   25.80    3.50
 -23   1   3   24.90    3.20
  23   1  -3   24.80    2.50
 -21  -1   3   14.30    1.80
  21  -1  -3   13.70    1.60
 -21   1   3   15.00    1.70
  21   1  -3   14.20    1.50
 -21   1   3   15.60    2.70
  21   1  -3   18.80    2.80
  19  -1  -3   17.80    1.90
 -19  -1   3   14.50    1.60
 -19  -1   3   15.60    2.00
 -19   1   3   21.10    2.80
  19   1  -3   18.30    2.70
 -19   1   3   19.30    2.10
  19   1  -3   18.10    1.90
  17  -1  -3   63.09    2.70
 -17  -1   3   63.99    2.90
 -17  -1   3   61.49    2.70
  17   1  -3   64.39    3.40
  17   1  -3   63.09    2.70
 -17   1   3   64.69    2.80
 -17   1   3   61.79    3.40
 -15  -1   3    9.80    1.40
  15  -1  -3   10.80    1.30
 -15  -1   3   11.30    1.20
 -15   1   3   13.10    1.70
 -15   1   3   10.40    1.10
  15   1  -3   15.50    1.90
  15   1  -3   11.00    1.00
 -13  -1   3    8.60    1.10
  13  -1  -3   10.60    0.90
 -13  -1   3    8.90    1.00
 -13   1   3    8.90    1.40
 -13   1   3   10.00    0.90
  13   1  -3    9.50    1.60
  13   1  -3    9.60    0.90
 -11  -1   3   51.09    1.90
  11  -1  -3   51.99    2.00
 -11  -1   3   54.99    2.10
 -11   1   3   52.29    2.40
 -11   1   3   51.99    2.00
  11   1  -3   57.59    2.30
  11   1  -3   52.39    2.00
   9  -1  -3   45.20    1.70
  -9  -1   3   47.20    1.60
  -9  -1   3   49.40    1.80
  -9   1   3   46.00    1.70
   9   1  -3   46.80    1.70
  -9   1   3   46.60    2.10
   9   1  -3   48.00    1.90
  -7  -1   3  856.71   23.50
  -7  -1   3  913.31   23.60
   7  -1  -3  896.11   23.60
  -7   1   3  901.91   23.80
  -7   1   3  885.31   23.60
   7   1  -3  869.41   23.60
  -7   1   3  912.61   24.10
   7   1  -3  885.61   23.60
   5  -1  -3 2412.66   62.69
  -5  -1   3 2414.36   62.59
   5   1  -3 2372.36   62.69
  -5   1   3 2274.07   62.59
  -5   1   3 2328.97   63.29
  -5   1   3 2395.06   63.99
   3  -1  -3  364.76    9.20
  -3  -1   3  347.97    9.10
  -3  -1   3  333.97    9.20
  -3   1   3  338.57    9.10
  -3   1   3  341.67    9.30
   3   1  -3  338.17    9.10
  -3   1   3  336.07    9.50
   3   1  -3  336.17    9.10
   1  -1  -3  791.52   20.40
  -1  -1   3  785.32   20.40
  -1   1   3  759.92   20.40
  -1   1   3  751.72   20.80
  -1   1   3  721.83   20.50
   1   1  -3  835.82   20.50
   1   1  -3  751.82   20.40
   1  -1   3  265.37    7.20
  -1  -1  -3  268.17    7.30
  -1   1  -3  264.87    7.20
   1   1   3  259.97    7.30
   1   1   3  268.37    7.70
  -1   1  -3  271.07    7.50
   3  -1   3  483.95   13.40
  -3  -1  -3  507.35   13.40
   3   1   3  491.85   13.80
   3   1   3  495.95   13.40
  -3   1  -3  506.55   13.40
  -3   1  -3  496.55   13.70
   5  -1   3  136.09    4.10
  -5  -1  -3  138.09    4.20
  -5   1  -3  144.19    4.60
   5   1   3  135.09    4.80
   5   1   3  134.09    4.10
  -5   1  -3  142.99    4.10
   7  -1   3  111.39    3.60
  -7  -1  -3  116.09    3.80
  -7   1  -3  114.39    3.70
  -7   1  -3  114.49    4.10
   7   1   3  109.99    3.60
   7   1   3  121.79    4.30
   9  -1   3    1.00    0.70
  -9  -1  -3   -1.20    0.90
   9   1   3    1.60    0.70
   9   1   3    3.30    1.50
  -9   1  -3    2.10    1.40
  -9   1  -3    0.90    0.90
 -11  -1  -3    2.00    1.00
  11  -1   3    3.90    0.90
  11   1   3    3.50    0.90
  11   1   3    6.30    1.80
 -11   1  -3    4.40    1.00
 -11   1  -3    2.90    1.70
  13  -1   3   50.39    2.60
 -13  -1  -3   43.70    2.80
  13   1   3   44.60    3.60
 -13   1  -3   49.70    3.30
  13   1   3   49.40    2.60
 -13   1  -3   49.60    2.80
 -15  -1  -3   32.40    2.80
  15  -1   3   34.40    2.50
  15   1   3   32.70    2.50
  15   1   3   33.90    3.60
 -15   1  -3   28.10    3.20
 -15   1  -3   34.10    2.70
  17  -1   3   -0.70    1.10
  17   1   3   -1.60    1.20
 -17   1  -3   -2.00    1.30
  17   1   3   -1.40    2.40
 -19  -1  -3    1.70    1.70
  19  -1   3    0.60    1.40
 -19   1  -3    2.80    1.50
  19   1   3   -0.70    1.30
  19   1   3    0.20    2.70
  21  -1   3   -2.60    3.00
  21  -1   3   -1.40    1.40
 -21  -1  -3    1.20    1.90
  21   1   3    1.90    1.60
  21   1   3    1.40    3.10
 -21   1  -3   -0.40    1.50
  23  -1   3    3.10    1.80
  23  -1   3   -1.40    3.60
 -23  -1  -3    2.60    2.10
  23   1   3    4.70    3.50
  23   1   3    2.00    1.70
 -23   1  -3    2.70    2.00
 -28  -2   3    0.00    2.20
  28  -2  -3   -0.40    1.60
 -28   2   3   -2.30    1.60
 -28   2   3   -0.10    3.10
  28   2  -3    2.60    3.10
  28   2  -3   -0.80    1.60
  26  -2  -3   35.60    3.30
 -26  -2   3   33.00    3.90
 -26   2   3   30.90    4.10
  26   2  -3   38.00    4.40
  26   2  -3   37.00    3.50
 -26   2   3   35.70    3.20
  24  -2  -3    1.10    1.30
 -24  -2   3    0.30    1.70
  24   2  -3    2.10    1.40
 -24   2   3   -0.70    1.30
 -24   2   3   -1.30    2.60
  24   2  -3    1.00    2.60
  22  -2  -3   61.19    3.30
 -22  -2   3   49.70    3.50
  22   2  -3   57.19    3.30
  22   2  -3   56.59    4.20
 -22   2   3   62.69    4.40
 -22   2   3   58.19    3.20
  20  -2  -3   -2.00    1.00
 -20  -2   3   -3.80    1.30
 -20   2   3   -3.30    2.00
  20   2  -3   -2.10    1.00
  20   2  -3   -1.50    2.00
 -20   2   3   -3.10    1.00
  18  -2  -3  280.87    8.20
 -18  -2   3  275.27    8.40
 -18   2   3  270.07    9.00
  18   2  -3  258.17    8.90
 -18   2   3  281.47    8.10
  18   2  -3  273.07    8.20
 -16  -2   3  247.28    7.20
  16  -2  -3  239.58    7.10
 -16   2   3  239.98    7.00
 -16   2   3  235.98    7.70
  16   2  -3  223.58    7.70
  16   2  -3  239.58    7.00
  14  -2  -3  110.89    3.70
 -14  -2   3  108.89    3.80
 -14   2   3  113.29    3.60
  14   2  -3  108.99    3.60
 -14   2   3  113.49    4.40
  14   2  -3  106.29    4.20
  12  -2  -3  137.29    4.10
 -12  -2   3  135.49    4.20
 -12   2   3  132.29    4.70
  12   2  -3  131.69    4.60
  12   2  -3  134.89    4.10
 -12   2   3  140.89    4.10
  10  -2  -3  224.88    6.50
 -10  -2   3  231.08    6.50
 -10   2   3  237.48    6.40
 -10   2   3  225.18    7.00
  10   2  -3  234.18    6.40
  10   2  -3  226.08    6.80
   8  -2  -3 2911.71   77.99
  -8  -2   3 3025.40   77.79
  -8   2   3 3000.10   78.59
   8   2  -3 2884.81   77.99
   8   2  -3 3019.30   77.79
  -8   2   3 2846.22   78.59
  -6  -2   3   68.69    2.10
   6  -2  -3   62.39    2.10
   6   2  -3   61.39    2.50
  -6   2   3   71.39    2.60
  -6   2   3   67.49    3.10
   4  -2  -3   28.10    1.10
  -4   2   3   29.70    2.10
   4   2  -3   26.80    1.70
  -4   2   3   31.50    1.70
   2  -2  -3   67.69    2.00
  -2   2   3   69.19    2.30
   2   2  -3   65.39    2.50
   2   2  -3   67.19    2.40
  -2   2   3   64.39    2.90
   0   2  -3   -1.10    0.90
   0   2   3    0.70    0.60
   0   2   3    0.70    1.10
   2  -2   3   52.99    1.80
  -2  -2  -3   53.79    2.00
  -2   2  -3   55.69    2.60
   2   2   3   56.39    2.70
   2   2   3   55.29    1.80
   2   2   3   51.49    1.80
   4  -2   3   56.69    2.00
  -4  -2  -3   56.19    2.20
  -4   2  -3   58.19    1.90
   4   2   3   63.39    2.90
   4   2   3   54.89    2.10
  -4   2  -3   54.09    2.70
  -6  -2  -3    0.00    0.80
   6  -2   3    2.30    0.70
  -6   2  -3    4.60    1.50
   6   2   3    2.00    0.70
  -6   2  -3    2.70    0.60
   8  -2   3    7.60    0.90
  -8  -2  -3    6.60    1.10
  -8   2  -3    9.20    1.90
  -8   2  -3    8.10    0.90
   8   2   3    7.00    0.90
   8   2   3   11.80    1.90
  10  -2   3  146.49    4.70
 -10  -2  -3  150.08    4.90
 -10   2  -3  149.99    4.60
  10   2   3  143.49    5.70
  10   2   3  148.39    4.70
 -10   2  -3  140.49    5.50
  12  -2   3    3.80    1.00
 -12  -2  -3    2.30    1.40
 -12   2  -3    2.30    2.30
 -12   2  -3    3.80    1.10
  12   2   3    7.60    2.30
  12   2   3    3.10    1.10
 -14  -2  -3   19.20    2.00
  14  -2   3   20.40    2.30
  14   2   3   29.80    3.50
 -14   2  -3   22.30    2.30
 -14   2  -3   24.70    3.30
  14   2   3   23.90    2.40
 -16  -2  -3   -3.00    1.50
  16  -2   3   -1.40    1.20
 -16   2  -3   -2.70    1.20
 -16   2  -3   -2.30    2.40
  16   2   3   -1.80    1.20
  16   2   3    0.60    2.40
 -18  -2  -3   11.40    2.00
  18  -2   3   12.30    1.80
 -18   2  -3   17.00    3.30
  18   2   3   11.20    1.70
  18   2   3   16.60    3.40
 -18   2  -3   12.90    1.70
 -20  -2  -3    1.80    1.90
  20  -2   3    0.80    1.50
  20   2   3    0.70    1.50
  20   2   3    1.50    3.10
 -20   2  -3    1.20    1.50
  22  -2   3   10.40    2.10
 -22  -2  -3    8.70    2.30
 -22   2  -3    8.30    1.90
  22   2   3    7.40    1.90
  22   2   3   12.80    3.90
 -27  -3   3   -4.60    2.10
  27  -3  -3   -0.60    1.60
 -27   3   3   -2.30    3.20
  27   3  -3   -2.00    1.50
 -25  -3   3    0.40    1.90
  25  -3  -3    2.50    1.60
  25   3  -3    2.90    1.60
 -25   3   3    3.00    3.00
  23  -3  -3    7.40    1.60
 -23  -3   3    9.40    2.10
 -23   3   3    9.30    3.10
  23   3  -3    9.50    2.70
  23   3  -3    7.10    1.50
 -21  -3   3   -2.10    1.50
  21  -3  -3   -1.70    1.20
  21   3  -3    0.40    1.20
 -21   3   3    1.40    2.50
 -21   3   3   -1.20    1.10
  21   3  -3    0.50    2.10
  19  -3  -3    0.10    1.10
 -19  -3   3   -0.80    1.40
  19   3  -3    0.70    1.10
  19   3  -3    5.30    2.20
 -19   3   3    1.20    1.00
 -19   3   3    3.50    2.30
 -17  -3   3   29.30    2.60
  17  -3  -3   32.30    2.30
 -17   3   3   31.10    1.90
  17   3  -3   36.80    3.10
  17   3  -3   29.70    2.10
 -17   3   3   37.80    3.50
 -15  -3   3  106.49    3.90
  15  -3  -3  107.19    3.70
 -15   3   3  105.19    4.70
 -15   3   3  105.59    3.40
  15   3  -3   95.09    4.50
  15   3  -3  106.49    3.50
  13  -3  -3    4.30    0.80
 -13  -3   3    4.70    1.00
  13   3  -3    4.10    0.70
  13   3  -3    6.70    1.70
 -13   3   3    5.80    1.80
  11  -3  -3    7.20    0.80
 -11  -3   3    7.70    0.90
  11   3  -3   10.90    1.70
 -11   3   3    8.50    1.80
   9  -3  -3  237.68    6.70
  -9  -3   3  236.78    6.80
   9   3  -3  248.98    7.50
  -9   3   3  242.58    8.00
  -9   3   3  239.08    7.50
  -7  -3   3   52.29    2.00
   7   3  -3   57.09    2.70
  -7   3   3   63.79    3.40
  -7   3   3   59.49    2.80
  -5   3   3  149.79    5.50
  -5   3   3  152.58    4.90
   5   3  -3  147.39    5.00
   3   3  -3   13.50    1.70
  -3   3   3   13.70    1.50
  -3   3   3   13.40    2.00
   1  -3  -3    6.60    0.60
  -1   3   3    7.70    1.70
   1   3  -3    8.80    1.30
  -1   3   3    9.30    1.10
   1   3  -3    7.00    1.50
  -1  -3  -3   92.09    2.80
   1   3   3   84.59    2.90
   1   3   3   88.49    4.00
  -1   3  -3   89.59    3.50
   3  -3   3   17.00    1.10
  -3  -3  -3   16.70    1.40
  -3   3  -3   21.90    2.20
   3   3   3   25.50    2.60
   3   3   3   20.30    1.20
   5  -3   3    7.80    0.80
  -5  -3  -3    8.40    1.00
  -5   3  -3    9.10    1.90
   5   3   3   11.00    2.00
  -7  -3  -3    3.60    1.00
   7  -3   3    5.40    0.80
   7   3   3    4.40    0.70
   7   3   3    6.70    2.00
  -7   3  -3    4.80    1.90
  -9  -3  -3    5.90    1.30
   9  -3   3    5.60    1.00
   9   3   3   12.00    2.40
   9   3   3    4.80    1.00
  -9   3  -3    7.10    2.30
  11  -3   3    7.80    1.20
 -11  -3  -3    8.80    1.50
  11   3   3   14.80    2.70
  11   3   3    7.10    1.10
 -11   3  -3   10.30    1.00
 -11   3  -3   12.30    2.60
 -13  -3  -3   -1.50    1.40
  13  -3   3   -0.10    1.10
 -13   3  -3    0.00    1.00
 -13   3  -3    2.80    2.40
  13   3   3    2.90    2.50
  13   3   3    0.80    1.10
 -15  -3  -3   -0.60    1.60
  15  -3   3   -1.20    1.20
  15   3   3    1.70    2.60
  15   3   3   -0.20    1.10
 -15   3  -3    1.90    2.60
 -17  -3  -3    4.50    1.80
  17  -3   3    4.00    1.50
  17   3   3    8.30    3.10
  17   3   3    5.70    1.40
 -17   3  -3    8.00    3.20
 -19  -3  -3    2.20    1.80
  19  -3   3    1.90    1.60
  19   3   3    1.30    1.40
 -19   3  -3   -0.40    3.00
  19   3   3    3.30    3.10
 -21  -3  -3   -0.50    2.00
  21  -3   3   -1.30    1.60
  21   3   3    2.00    3.20
  21   3   3   -1.20    1.40
 -24  -4   3    3.00    2.10
 -24   4   3    3.70    3.20
 -22   4   3   18.30    3.40
 -20  -4   3    1.40    1.60
 -20   4   3    2.00    2.70
 -18  -4   3   -2.00    1.60
  18   4  -3    3.60    2.80
 -18   4   3    1.50    2.50
 -16  -4   3   23.40    2.80
 -16   4   3   34.40    3.60
  16   4  -3   33.40    3.30
  14   4  -3   46.10    3.40
 -14   4   3   43.50    3.60
  12   4  -3   11.30    2.20
 -12   4   3    5.30    2.20
 -10   4   3   32.50    3.50
 -10   4   3   30.70    3.00
  10   4  -3   33.90    2.90
  -8   4   3    2.00    2.10
   8   4  -3   -0.20    1.70
  -8   4   3    2.80    1.70
  -6   4   3  358.56   11.30
  -6   4   3  352.96   10.50
   6   4  -3  352.96   10.80
   4   4  -3   20.60    2.60
  -4   4   3   22.20    2.20
  -4   4   3   22.90    3.10
  -2   4   3   49.40    3.60
   2   4  -3   41.90    3.10
   2   4  -3   42.80    2.50
  -2   4   3   45.30    2.50
   0   4   3    6.20    1.20
   0   4  -3    3.30    1.60
   0   4   3    7.50    2.20
   2   4   3   29.30    1.80
  -2   4  -3   27.80    2.60
   2   4   3   27.40    3.10
  -4   4  -3   22.20    2.80
   4   4   3   20.70    3.20
  -6   4  -3   41.20    3.40
   6   4   3   42.40    3.80
  -8  -4  -3   70.49    3.60
   8   4   3   69.19    4.60
  -8   4  -3   69.49    4.30
 -10  -4  -3    2.40    1.40
 -10   4  -3    2.80    2.50
  10   4   3    6.20    2.70
 -12   4  -3   21.00    3.30
  12   4   3   26.60    3.90
 -14  -4  -3   -1.50    1.50
 -14   4  -3    1.30    2.70
  14   4   3   -0.30    2.80
 -16  -4  -3   -0.20    1.70
  16   4   3    5.20    3.20
 -16   4  -3    1.80    3.00
 -18  -4  -3    0.60    2.00
 -18   4  -3   -3.00    3.40
  18   4   3    4.60    3.30
 -21   5   3   11.30    3.50
 -19   5   3   -2.00    2.70
 -17   5   3    2.40    2.80
 -15   5   3    0.20    2.50
 -13   5   3    5.40    2.60
 -11   5   3    0.80    2.20
  -9   5   3   -1.60    2.70
  -9   5   3   -0.10    2.00
   9   5  -3    0.20    2.20
   7   5  -3   50.89    3.80
  -7   5   3   51.39    4.60
  -7   5   3   55.79    3.60
  -5   5   3    3.90    1.90
   5   5  -3    4.90    2.30
  -5   5   3    5.70    3.00
  -3   5   3   17.10    3.30
  -3   5   3   13.50    2.10
   3   5  -3   17.80    3.10
   1   5  -3   25.90    3.20
  -1   5   3   28.30    4.10
   1   5   3   14.70    3.40
  -1   5  -3   12.80    2.30
   3   5   3   11.90    3.20
  -3   5  -3    7.30    2.30
   5   5   3   31.70    4.20
  -5   5  -3   27.10    3.50
  -7   5  -3   20.80    3.10
   7   5   3   25.10    4.10
   9   5   3    2.00    2.80
  -9   5  -3    1.30    2.60
 -11   5  -3    0.80    2.80
  11   5   3    6.50    3.20
 -13   5  -3   16.80    3.70
  13   5   3   21.70    4.00
 -15   5  -3    1.50    3.20
  15   5   3    6.20    3.60
 -16   6   3    0.20    3.00
 -14   6   3    0.70    2.90
 -12   6   3    1.30    2.70
 -10   6   3    8.60    2.80
  -8   6   3    5.30    2.40
  -8   6   3    3.10    3.30
  -6   6   3   -1.30    3.10
  -4   6   3    0.40    3.20
  -2   6   3   -1.90    3.20
   0   6   3   -1.80    3.20
   2   6   3    1.00    3.40
   4   6   3    3.00    3.50
   6   6   3    5.30    3.70
  -6   6  -3    9.20    2.90
   8   6   3    8.30    3.80
  -8   6  -3    4.40    3.10
  10   6   3    2.60    3.50
 -10   6  -3   -2.70    3.00
 -30   0   4    0.00    2.00
  30   0  -4    1.10    1.60
  30   0  -4    1.80    3.30
  28   0  -4   -2.80    2.90
 -28   0   4    1.40    1.90
  28   0  -4    0.80    1.50
 -26   0   4    0.50    1.60
  26   0  -4    0.40    1.30
 -24   0   4    2.30    2.30
 -24   0   4    0.60    1.50
  24   0  -4    2.30    1.20
 -22   0   4  164.58    5.80
  22   0  -4  166.18    5.70
 -22   0   4  172.78    6.20
 -20   0   4   26.00    2.50
  20   0  -4   20.60    1.80
 -20   0   4   19.40    2.10
  18   0  -4    2.60    0.80
 -18   0   4    4.30    1.50
 -18   0   4    2.30    1.00
  16   0  -4  525.05   14.40
 -16   0   4  508.95   14.50
 -16   0   4  532.65   14.40
  14   0  -4   33.70    1.70
 -14   0   4   34.20    1.90
 -14   0   4   30.10    1.80
 -12   0   4  196.08    5.80
 -12   0   4  198.48    5.70
  12   0  -4  193.48    5.60
  10   0  -4    3.20    0.50
 -10   0   4    3.40    0.80
 -10   0   4    1.80    0.60
   8   0  -4   22.90    1.10
  -8   0   4   25.90    1.20
  -8   0   4   24.40    1.20
  -6   0   4 2812.52   75.19
  -6   0   4 2780.22   75.09
   6   0  -4 2842.72   74.99
  -6   0   4 2841.82   74.89
  -4   0   4 3792.12  104.49
  -4   0   4 3942.91  104.09
   4   0  -4 4052.59  104.19
   2   0  -4 6703.53  175.98
  -2   0   4 6664.83  190.88
  -2   0   4 6608.54  185.68
   0   0  -4 1233.18   31.60
   0   0   4 1167.48   31.90
   0   0   4 1182.48   32.50
   2   0   4 1595.54   42.90
   2   0   4 1561.74   43.20
  -2   0  -4 1651.23   42.50
   4   0   4    2.60    0.60
  -4   0  -4    2.70    0.70
   6   0   4  844.12   22.90
   6   0   4  812.82   22.40
  -6   0  -4  841.32   22.40
   8   0   4   35.50    1.90
   8   0   4   37.90    2.60
  -8   0  -4   35.50    2.00
  10   0   4  203.98    6.30
 -10   0  -4  201.68    6.30
  10   0   4  204.88    7.00
  12   0   4    0.70    1.80
  12   0   4   -0.50    0.80
 -12   0  -4   -2.40    1.00
  14   0   4  273.67    8.30
  14   0   4  257.87    9.20
 -14   0  -4  271.87    8.30
  16   0   4   -0.50    1.10
  16   0   4   -0.20    2.40
 -16   0  -4   -1.50    1.40
  18   0   4    0.20    2.70
 -18   0  -4   -2.20    1.50
  18   0   4   -1.80    1.30
  20   0   4   12.10    1.90
 -20   0  -4   14.00    2.30
  20   0   4   16.80    3.80
  22   0   4    2.10    1.70
 -22   0  -4    3.00    2.10
  22   0   4    2.00    3.50
  29  -1  -4    2.10    1.70
 -29  -1   4   -0.50    2.10
  29   1  -4    1.00    1.60
  29   1  -4    1.40    2.90
 -29   1   4    2.60    3.10
 -29   1   4   -0.80    1.90
 -27  -1   4    3.00    1.90
  27  -1  -4    1.50    1.50
  27   1  -4    4.50    2.80
  27   1  -4    3.60    1.60
 -27   1   4    2.40    1.70
 -27   1   4    0.20    2.70
 -25  -1   4    6.80    1.90
  25  -1  -4    8.30    1.60
 -25   1   4   10.10    2.90
  25   1  -4    8.40    1.60
  25   1  -4   10.50    2.90
 -25   1   4    8.10    1.70
  23  -1  -4    2.40    1.20
 -23  -1   4    0.20    1.50
 -23   1   4    1.50    1.40
  23   1  -4    2.60    1.20
 -23   1   4   -0.70    2.30
  23   1  -4    3.20    2.30
 -21  -1   4   39.40    2.80
 -21  -1   4   30.80    2.60
  21  -1  -4   42.50    2.50
  21   1  -4   40.20    2.50
 -21   1   4   41.70    2.70
  21   1  -4   40.40    3.50
 -21   1   4   36.00    3.40
  19  -1  -4   59.79    2.70
 -19  -1   4   55.99    3.00
 -19  -1   4   62.99    2.80
 -19   1   4   64.19    3.50
  19   1  -4   54.29    3.50
  19   1  -4   61.39    2.70
 -19   1   4   61.19    2.90
 -17  -1   4   43.60    2.20
  17  -1  -4   43.70    2.10
 -17  -1   4   42.50    2.40
 -17   1   4   40.40    2.70
  17   1  -4   43.30    2.80
 -17   1   4   43.90    2.30
  17   1  -4   44.20    2.10
  15  -1  -4  103.59    3.40
 -15  -1   4  101.69    3.40
 -15  -1   4  105.79    3.50
  15   1  -4  101.19    3.90
 -15   1   4  101.69    3.80
  15   1  -4  103.79    3.40
 -15   1   4  102.59    3.50
 -13  -1   4   38.40    1.90
 -13  -1   4   33.70    1.70
  13  -1  -4   41.30    1.80
  13   1  -4   41.00    1.80
 -13   1   4   39.70    2.20
  13   1  -4   44.00    2.10
 -13   1   4   40.60    1.90
 -11  -1   4  197.18    5.50
  11  -1  -4  189.58    5.50
 -11  -1   4  187.28    5.40
  11   1  -4  195.78    5.50
 -11   1   4  189.98    5.50
  11   1  -4  195.78    5.60
 -11   1   4  189.58    5.80
  -9  -1   4   15.00    0.90
   9  -1  -4   13.40    0.90
  -9  -1   4   13.30    1.00
   9   1  -4   13.50    0.90
  -9   1   4   15.30    1.30
  -9   1   4   14.50    1.00
   9   1  -4   14.30    1.00
  -9   1   4   14.90    1.50
  -7  -1   4 3348.76   87.19
  -7   1   4 3276.27   88.49
   7   1  -4 3294.57   87.39
  -7   1   4 3307.07   87.19
  -7   1   4 3234.48   87.99
  -5  -1   4 9999.00  249.48
   5  -1  -4 9677.33  256.67
   5   1  -4 9428.06  254.57
  -5   1   4 9081.79  267.37
  -5   1   4 9247.77  255.37
  -5   1   4 9347.87  251.97
   3  -1  -4  698.43   18.60
  -3  -1   4  733.93   18.60
  -3   1   4  697.83   18.70
  -3   1   4  690.83   18.60
  -3   1   4  683.53   19.00
   1  -1  -4   27.00    1.40
  -1  -1   4   31.50    1.30
   1   1  -4   30.90    1.20
  -1   1   4   31.10    1.40
   1  -1   4    5.90    0.60
  -1  -1  -4    5.70    0.70
  -1   1  -4    6.30    0.60
   1   1   4    6.60    0.60
   1   1   4    7.20    1.10
   3  -1   4  588.34   16.00
  -3  -1  -4  599.44   16.00
   3   1   4  582.84   16.50
   3   1   4  598.44   16.00
  -3   1  -4  599.24   16.00
   5  -1   4  130.29    4.00
  -5  -1  -4  131.19    4.10
  -5   1  -4  129.19    4.40
  -5   1  -4  132.09    4.00
   5   1   4  127.89    4.00
   5   1   4  133.79    4.70
  -7  -1  -4   45.70    2.40
   7  -1   4   51.79    2.20
  -7   1  -4   50.39    2.30
   7   1   4   52.69    2.20
   7   1   4   56.89    3.00
  -7   1  -4   56.99    2.80
   9  -1   4   -0.90    0.70
  -9  -1  -4   -1.30    0.90
   9   1   4   -1.00    0.70
  -9   1  -4   -1.30    0.80
   9   1   4    1.00    1.50
  -9   1  -4    0.00    1.40
  11  -1   4  239.48    7.20
 -11  -1  -4  237.88    7.30
 -11   1  -4  239.48    7.70
  11   1   4  225.98    8.00
  11   1   4  231.08    7.10
 -11   1  -4  239.58    7.20
 -13  -1  -4   35.30    2.70
  13  -1   4   39.80    2.60
 -13   1  -4   38.30    2.70
  13   1   4   38.50    3.60
  13   1   4   40.10    2.60
  15  -1   4   -2.10    1.10
  15   1   4   -3.10    1.10
  15   1   4   -0.60    2.30
 -17  -1  -4   -3.10    1.50
  17  -1   4   -2.00    1.20
 -17   1  -4   -1.80    1.40
  17   1   4   -1.40    1.20
  17   1   4   -2.00    2.50
  19  -1   4    0.80    1.50
  19  -1   4    0.20    3.00
 -19  -1  -4   -1.80    1.70
  19   1   4    0.50    1.40
 -19   1  -4    1.60    1.60
  19   1   4    2.20    3.00
 -21  -1  -4    0.40    2.00
  21  -1   4   -1.10    3.50
  21  -1   4    2.60    1.70
  21   1   4    2.60    3.40
 -21   1  -4    2.60    1.80
  21   1   4    3.30    1.80
 -30   2   4   -1.20    3.30
 -28  -2   4   -0.10    2.10
  28  -2  -4    0.60    1.60
 -28   2   4    0.80    3.10
 -28   2   4    0.60    1.70
  28   2  -4    1.80    1.70
  28   2  -4    5.00    3.00
 -26  -2   4    1.30    1.90
  26  -2  -4    1.10    1.50
  26   2  -4    2.20    2.70
 -26   2   4    1.40    1.50
  26   2  -4    0.80    1.40
 -26   2   4   -1.00    2.90
  24  -2  -4   17.70    1.90
 -24  -2   4   16.90    2.10
 -24   2   4   21.60    2.60
 -24   2   4   21.50    3.30
  24   2  -4   20.20    3.50
  24   2  -4   16.80    1.80
 -22  -2   4    2.30    1.60
  22  -2  -4    7.10    1.40
 -22   2   4    4.80    1.40
 -22   2   4    6.00    2.60
  22   2  -4    4.30    1.30
  22   2  -4   10.00    2.50
 -20  -2   4   30.60    2.70
  20  -2  -4   33.10    2.50
 -20   2   4   31.20    3.20
  20   2  -4   32.10    2.30
 -20   2   4   31.80    2.40
  20   2  -4   30.50    3.20
  18  -2  -4  347.87   10.00
 -18  -2   4  359.16   10.10
  18   2  -4  331.97   10.60
 -18   2   4  348.47    9.90
 -18   2   4  336.47   10.70
  18   2  -4  344.27    9.90
 -16  -2   4    6.90    1.10
  16  -2  -4    6.10    0.90
  16   2  -4    9.50    1.70
  16   2  -4    7.40    1.00
 -16   2   4    9.80    1.80
 -16   2   4    6.00    1.00
  14  -2  -4  107.59    3.50
 -14  -2   4  110.99    3.70
 -14   2   4  106.79    3.50
  14   2  -4  106.69    3.50
  14   2  -4  103.39    3.90
 -14   2   4  104.69    4.10
 -12  -2   4   15.80    1.50
  12  -2  -4   20.40    1.20
 -12   2   4   20.40    1.30
  12   2  -4   19.50    1.30
 -12   2   4   16.50    1.90
  12   2  -4   23.80    1.70
  10  -2  -4  238.58    6.70
 -10  -2   4  238.88    6.70
  10   2  -4  241.68    6.60
 -10   2   4  230.68    7.20
 -10   2   4  248.18    7.70
 -10   2   4  237.48    6.60
  10   2  -4  237.98    6.90
  -8  -2   4  221.28    6.20
  -8   2   4  229.68    6.70
   8   2  -4  221.48    6.40
  -8   2   4  218.48    7.10
  -6  -2   4   70.59    2.20
   6  -2  -4   68.79    2.20
  -6   2   4   69.09    3.20
  -6   2   4   73.59    2.70
  -4  -2   4  115.69    3.30
   4  -2  -4  109.79    3.40
  -4   2   4  123.29    3.70
   4   2  -4  115.69    3.70
  -4   2   4  114.49    4.20
   2  -2  -4  342.07    9.00
  -2  -2   4  333.77    8.90
  -2   2   4  322.07    9.20
  -2   2   4  330.97    9.80
   0  -2  -4   -1.60    0.50
   0  -2   4   -1.10    0.40
   0   2   4    1.30    1.20
   0   2  -4    0.00    1.00
  -2  -2  -4  230.68    6.50
   2  -2   4  224.28    6.30
   2   2   4  214.58    6.30
   2   2   4  224.78    6.30
  -2   2  -4  232.58    6.20
  -2   2  -4  233.08    6.90
   2   2   4  228.18    7.20
  -4  -2  -4   -0.30    0.90
   4  -2   4    3.10    0.70
  -4   2  -4    2.30    0.60
   4   2   4    0.50    0.80
   6  -2   4  273.07    7.80
  -6  -2  -4  277.97    8.00
   6   2   4  266.67    8.60
  -6   2  -4  275.77    8.40
   6   2   4  276.77    7.80
  -6   2  -4  277.87    7.70
  -8  -2  -4   -2.40    0.90
   8  -2   4   -1.50    0.70
   8   2   4    0.10    1.50
   8   2   4   -1.90    0.70
  -8   2  -4   -0.80    1.60
  -8   2  -4   -0.60    0.70
 -10  -2  -4  177.78    5.80
  10  -2   4  181.08    5.60
  10   2   4  169.18    6.60
  10   2   4  174.88    5.50
 -10   2  -4  173.48    5.40
 -10   2  -4  170.08    6.30
  12  -2   4  192.08    6.20
 -12  -2  -4  193.18    6.30
 -12   2  -4  181.68    6.90
 -12   2  -4  194.98    6.00
  12   2   4  183.58    6.00
  12   2   4  181.58    7.30
 -14  -2  -4   -1.70    1.50
  14  -2   4   -1.30    1.10
 -14   2  -4   -1.50    1.20
  14   2   4   -1.20    1.20
 -14   2  -4   -0.10    2.30
  14   2   4    2.00    2.40
 -16  -2  -4   -2.20    1.40
  16  -2   4   -0.40    1.20
  16   2   4   -0.10    1.30
  16   2   4    3.70    2.70
 -16   2  -4    0.10    1.30
 -18  -2  -4    1.60    1.80
  18  -2   4    0.00    1.40
  18   2   4    1.40    2.90
  18   2   4    1.90    1.50
 -18   2  -4    0.30    1.40
 -20  -2  -4    1.00    2.00
  20  -2   4   -0.10    1.60
  20   2   4    1.70    1.60
  20   2   4    3.50    3.30
 -20   2  -4   -0.40    1.50
  22  -2   4    7.50    2.00
  22   2   4    7.60    4.00
  22   2   4    4.20    1.80
 -27  -3   4    0.20    2.10
  27  -3  -4    4.30    1.70
  27   3  -4    3.00    1.60
 -27   3   4    2.20    3.30
  25  -3  -4   11.10    1.80
 -25  -3   4    6.70    2.00
 -25   3   4   13.60    3.50
  25   3  -4   10.20    1.70
 -23  -3   4    8.40    1.90
  23  -3  -4   11.40    1.80
  23   3  -4   16.70    3.40
 -23   3   4   11.60    1.90
 -23   3   4   11.30    3.10
  23   3  -4   13.50    1.60
  21  -3  -4   -1.40    1.10
 -21  -3   4   -3.40    1.40
 -21   3   4   -0.80    2.30
 -21   3   4   -2.30    1.00
  21   3  -4   -0.60    1.10
  21   3  -4    1.30    2.00
 -19  -3   4    3.70    1.50
  19  -3  -4    4.50    1.20
  19   3  -4    8.90    2.10
  19   3  -4    4.30    1.10
 -19   3   4    4.60    1.10
 -19   3   4    6.20    2.30
  17  -3  -4    6.10    1.10
 -17  -3   4    5.70    1.30
 -17   3   4    5.90    0.90
  17   3  -4    9.30    2.10
  17   3  -4    5.70    1.00
 -17   3   4    8.70    2.20
  15  -3  -4   83.39    3.10
 -15  -3   4   79.89    3.30
 -15   3   4   84.89    4.00
  15   3  -4   79.19    3.80
  15   3  -4   84.19    2.90
  13  -3  -4   -0.60    0.60
 -13  -3   4   -0.60    0.80
  13   3  -4    0.80    1.30
 -13   3   4   -2.30    1.40
 -11  -3   4   -1.20    0.60
  11  -3  -4   -0.60    0.50
 -11   3   4   -2.70    1.30
 -11   3   4   -1.30    1.60
  11   3  -4    1.30    1.30
   9  -3  -4  103.79    3.30
  -9  -3   4  106.89    3.30
  -9   3   4  107.89    4.00
   9   3  -4  108.99    3.90
  -9   3   4  107.49    4.70
   7  -3  -4   12.10    0.90
  -7  -3   4    8.10    1.00
  -7   3   4   14.80    2.10
   7   3  -4   12.70    1.70
  -7   3   4   12.50    1.80
   5  -3  -4   14.30    1.00
  -5   3   4   16.40    1.70
  -5   3   4   16.10    2.30
   5   3  -4   12.20    1.70
   3  -3  -4    3.10    0.50
   3   3  -4    2.00    1.30
  -3   3   4    4.40    1.10
  -3   3   4    5.30    1.60
   1  -3  -4    1.20    0.60
  -1   3   4    3.00    1.50
  -1   3   4    2.40    0.90
   1   3  -4    2.90    1.30
   1  -3   4   30.60    1.40
  -1  -3  -4   34.20    1.70
  -1   3  -4   32.00    2.40
   1   3   4   37.90    2.80
   1   3   4   36.10    1.60
  -3  -3  -4  138.49    4.30
   3  -3   4  137.89    4.10
  -3   3  -4  137.49    5.00
   3   3   4  137.69    5.30
   3   3   4  126.19    4.00
  -5  -3  -4    8.50    1.10
   5  -3   4    7.50    0.90
   5   3   4   11.70    2.10
  -5   3  -4   10.40    2.00
   5   3   4    6.60    0.70
  -7  -3  -4   -2.60    1.00
   7  -3   4   -1.70    0.80
  -7   3  -4   -4.10    1.80
   7   3   4   -1.40    0.70
   7   3   4    1.10    1.90
  -9  -3  -4   -1.40    1.20
   9  -3   4   -0.90    0.90
  -9   3  -4   -2.60    2.00
   9   3   4    0.30    2.10
 -11  -3  -4   55.39    3.30
  11  -3   4   60.99    3.10
  11   3   4   61.29    4.30
 -11   3  -4   57.79    4.10
 -11   3  -4   58.79    2.60
  11   3   4   57.39    2.80
  13  -3   4   32.20    2.70
 -13  -3  -4   33.40    3.10
 -13   3  -4   28.50    3.10
  13   3   4   34.50    2.50
  13   3   4   35.40    4.00
 -13   3  -4   37.10    3.90
 -15  -3  -4   11.30    2.00
  15  -3   4   12.80    1.70
  15   3   4   18.60    3.60
  15   3   4   12.10    1.50
 -15   3  -4   13.00    3.20
  17  -3   4    1.00    1.40
 -17  -3  -4   -2.50    1.70
  17   3   4    1.30    1.30
  17   3   4    3.10    3.00
  19  -3   4    7.40    1.90
 -19  -3  -4    4.90    2.10
  19   3   4    5.70    1.60
  19   3   4   11.60    3.70
 -26  -4   4   17.20    2.60
 -26   4   4   13.10    3.70
 -24  -4   4   30.70    3.60
 -24   4   4   19.10    3.80
 -22  -4   4    0.20    1.70
 -22   4   4    1.50    2.70
 -20  -4   4    6.50    1.90
 -20   4   4    5.90    2.70
 -18  -4   4   19.80    2.80
 -18   4   4   22.90    3.30
  16   4  -4   20.00    3.00
 -16   4   4   19.20    2.90
  14   4  -4    6.10    2.00
 -14   4   4   -1.10    2.00
 -12   4   4   20.80    2.60
  12   4  -4   22.80    2.60
 -10   4   4    7.80    1.90
  10   4  -4    9.70    2.00
 -10   4   4    8.90    2.50
  -8   4   4   -1.10    1.60
   8   4  -4   -0.50    1.60
  -8   4   4    1.00    2.00
  -6   4   4    3.90    2.20
   6   4  -4    1.80    1.60
  -6   4   4    2.70    1.60
  -4   4   4  117.09    4.20
   4   4  -4  105.49    4.50
  -4   4   4  120.29    5.30
  -2   4   4  149.99    6.10
  -2   4   4  150.48    4.90
   0   4   4   61.49    4.00
   0   4   4   61.29    2.60
   0   4  -4   61.19    3.20
   2   4   4    1.20    2.00
  -2   4  -4   -0.30    1.70
  -4   4  -4   51.79    3.50
   4   4   4   49.99    4.00
  -6  -4  -4  105.69    4.60
   6   4   4  112.29    5.70
  -6   4  -4  113.69    5.20
  -8  -4  -4   78.59    3.60
   8   4   4   85.69    5.10
  -8   4  -4   85.39    4.80
 -10  -4  -4   64.69    3.40
 -10   4  -4   65.29    4.60
  10   4   4   64.29    4.80
 -12  -4  -4   31.90    3.00
  12   4   4   36.20    4.30
 -12   4  -4   34.40    4.10
 -14   4  -4    2.00    2.90
  14   4   4    4.10    3.10
 -16  -4  -4    2.30    1.90
  16   4   4    5.10    3.50
 -16   4  -4   -4.30    3.20
 -18  -4  -4   -1.90    1.90
  18   4   4    5.30    3.50
 -21   5   4    7.30    3.30
 -19   5   4    1.10    2.90
 -17   5   4    1.00    2.70
 -15   5   4    3.40    2.50
 -13   5   4    0.00    2.30
 -11   5   4    5.90    2.50
 -11   5   4    3.90    3.00
  -9   5   4   11.20    2.40
  -9   5   4    9.30    3.10
  -7   5   4   -0.30    1.90
  -7   5   4   -1.20    2.80
   7   5  -4    0.90    2.00
   5   5  -4    0.10    2.10
  -5   5   4   -2.90    2.70
  -5   5   4    3.20    1.80
  -3   5   4   17.40    2.40
  -3   5   4   26.00    4.20
  -1   5   4   76.49    5.30
   1   5   4   49.20    4.70
  -3   5  -4   48.60    3.80
   3   5   4   53.99    4.90
  -5   5  -4   19.60    3.00
   5   5   4   25.30    4.10
  -7   5  -4    9.70    2.80
   7   5   4    9.00    3.20
   9   5   4    5.30    3.20
  -9   5  -4    6.00    2.90
  11   5   4    3.40    3.20
 -11   5  -4    2.40    2.90
  13   5   4    1.60    3.20
 -13   5  -4   -3.80    3.30
 -16   6   4   -2.80    3.00
 -14   6   4   -2.10    2.70
 -12   6   4   -0.80    2.50
 -10   6   4    1.10    2.40
 -10   6   4   -1.50    3.30
  -8   6   4   -2.00    2.20
  -8   6   4   -0.60    3.20
  -6   6   4    3.60    3.60
  -4   6   4    0.10    3.30
  -2   6   4    5.10    3.50
   0   6   4    0.90    3.50
   2   6   4    0.00    3.40
   4   6   4   15.90    4.10
   6   6   4    6.00    3.80
   8   6   4   -0.90    3.40
 -30   0   5   -2.30    1.90
  30   0  -5   -3.50    3.00
  30   0  -5   -1.20    1.60
  28   0  -5    0.50    1.40
 -28   0   5   -1.40    1.80
 -26   0   5   -0.40    1.50
  26   0  -5   -0.60    1.20
 -26   0   5   -3.50    2.30
 -24   0   5   -3.00    2.10
 -24   0   5    1.30    1.40
  24   0  -5    1.90    1.10
 -22   0   5    3.50    1.90
 -22   0   5    0.80    1.20
  22   0  -5    0.50    1.00
 -20   0   5    1.30    1.60
  20   0  -5   -0.40    0.80
 -20   0   5   -0.80    1.00
  18   0  -5    0.50    0.70
 -18   0   5   -0.40    0.90
 -18   0   5    1.20    1.30
 -16   0   5    0.20    0.70
  16   0  -5    0.50    0.50
 -16   0   5   -1.10    1.00
 -14   0   5   -0.90    0.90
 -12   0   5   -0.70    0.80
 -10   0   5   -1.00    0.50
  10   0  -5   -0.40    0.40
 -10   0   5    0.10    0.60
  -8   0   5   -0.40    0.60
  -8   0   5   -0.60    0.40
   8   0  -5   -1.10    0.40
  -8   0   5    0.20    0.60
  -6   0   5   -0.40    0.50
   6   0  -5   -0.50    0.40
  -6   0   5    0.50    0.60
  -6   0   5    0.10    0.40
   4   0  -5    0.50    0.40
  -4   0   5    1.00    0.50
  -4   0   5    0.90    0.60
  -2   0   5    1.50    0.70
   2   0  -5    0.40    0.50
  -2   0   5    1.10    0.50
   0   0   5    1.40    0.80
   0   0   5   -0.60    0.50
   0   0  -5    0.00    0.50
   2   0   5    0.60    0.60
  -2   0  -5   -0.20    0.70
   6   0   5    0.70    1.30
   6   0   5   -0.10    0.60
  -6   0  -5   -1.10    0.70
   8   0   5   -0.40    1.40
  -8   0  -5   -2.20    0.80
   8   0   5   -1.30    0.70
 -10   0  -5   -1.20    1.00
  10   0   5    1.10    1.70
  10   0   5   -0.20    0.80
  12   0   5    0.00    0.90
 -12   0  -5    0.10    1.20
  12   0   5    1.80    2.00
 -14   0  -5   -2.40    1.40
  14   0   5   -1.80    1.10
  14   0   5   -0.40    2.20
  16   0   5   -1.00    2.60
  16   0   5   -1.90    1.30
 -16   0  -5   -1.00    1.50
 -18   0  -5   -0.60    1.70
  18   0   5    0.10    2.90
  18   0   5   -1.30    1.40
  20   0   5    0.30    1.70
 -20   0  -5   -0.10    1.80
  20   0   5    0.10    3.30
  22   0   5    0.30    1.70
  22   0   5   -0.10    3.70
  31  -1  -5   -1.80    1.60
 -31  -1   5   -2.10    2.10
 -31   1   5   -0.20    1.90
  31   1  -5    4.00    3.00
  31   1  -5    1.40    1.70
 -29  -1   5    4.10    2.20
  29  -1  -5    5.30    1.70
  29   1  -5    5.20    1.70
  29   1  -5    7.30    3.00
 -29   1   5    2.80    1.90
 -29   1   5    5.80    3.10
  27  -1  -5   -0.20    1.30
 -27  -1   5   -0.60    1.60
 -27   1   5   -1.30    2.70
  27   1  -5    0.40    1.40
 -27   1   5    0.70    1.60
  27   1  -5   -0.60    2.60
 -25  -1   5   46.70    3.30
  25  -1  -5   47.50    3.10
  25   1  -5   48.20    3.10
 -25   1   5   42.00    3.90
  25   1  -5   41.70    3.90
 -25   1   5   47.90    3.20
  23  -1  -5   30.00    2.40
 -23  -1   5   24.50    2.60
  23   1  -5   27.20    3.30
 -23   1   5   28.20    2.60
  23   1  -5   26.00    2.30
 -23   1   5   23.50    3.30
 -21  -1   5  127.79    4.70
  21  -1  -5  126.39    4.50
 -21  -1   5  127.59    4.60
 -21   1   5  125.09    4.50
  21   1  -5  115.39    5.30
  21   1  -5  122.49    4.40
 -21   1   5  131.69    5.20
 -19  -1   5   93.79    3.40
 -19  -1   5   91.79    3.60
  19  -1  -5   91.89    3.40
 -19   1   5   91.69    3.50
  19   1  -5   88.09    3.30
  19   1  -5   85.59    4.10
 -19   1   5   90.99    4.00
 -17  -1   5   22.40    1.80
 -17  -1   5   18.40    1.70
  17  -1  -5   20.00    1.50
 -17   1   5   20.20    2.20
  17   1  -5   18.80    1.50
 -17   1   5   21.30    1.70
 -15  -1   5   18.60    1.60
 -15  -1   5   14.80    1.30
  15  -1  -5   18.50    1.40
 -15   1   5   15.10    1.90
  15   1  -5   19.90    1.40
 -15   1   5   20.50    1.50
  13  -1  -5  405.66   11.20
 -13  -1   5  400.16   11.10
 -13  -1   5  418.36   11.30
  13   1  -5  413.06   11.20
 -13   1   5  401.96   11.50
 -13   1   5  407.96   11.20
 -11  -1   5  286.37    8.00
  11  -1  -5  294.07    8.10
 -11  -1   5  306.97    8.20
 -11   1   5  285.67    8.40
  11   1  -5  294.67    8.10
 -11   1   5  293.47    8.10
  11   1  -5  286.77    8.10
  -9  -1   5    1.70    0.60
  -9  -1   5    1.10    0.50
   9  -1  -5    0.60    0.40
  -9   1   5    1.20    1.00
  -9   1   5    1.70    0.80
  -9   1   5    1.70    0.50
   9   1  -5    0.90    0.40
   7  -1  -5  123.89    3.70
  -7  -1   5  124.89    3.60
  -7   1   5  129.89    3.90
  -7   1   5  122.29    3.60
  -7   1   5  121.89    4.10
   7   1  -5  129.39    3.60
   5  -1  -5 3215.18   83.79
  -5  -1   5 3317.37   83.69
  -5   1   5 2989.00   85.29
  -5   1   5 3078.99   83.69
  -5   1   5 3197.98   84.59
   5   1  -5 3139.79   83.59
  -3  -1   5  238.18    6.60
   3  -1  -5  243.78    6.60
  -3   1   5  234.38    6.60
   3   1  -5  235.28    6.50
  -3   1   5  238.48    6.60
  -3   1   5  238.48    7.00
   1  -1  -5    8.30    0.70
  -1  -1   5    7.50    0.80
  -1   1   5    7.90    0.90
   1   1  -5    7.60    0.80
  -1   1   5    9.30    1.20
   1  -1   5    3.20    0.60
  -1  -1  -5    2.00    0.70
  -1   1  -5    3.50    0.60
   1   1   5    5.50    1.20
   1   1   5    2.50    0.60
  -3  -1  -5    3.80    0.80
   3  -1   5    6.50    0.80
   3   1   5    5.50    0.80
  -3   1  -5    6.00    0.80
   3   1   5    8.80    1.50
  -5  -1  -5   93.09    3.40
   5  -1   5   91.79    3.20
   5   1   5   96.69    3.30
  -5   1  -5   95.19    3.30
   5   1   5  106.89    4.10
  -7  -1  -5  287.87    8.30
   7  -1   5  284.47    8.20
  -7   1  -5  288.37    8.20
   7   1   5  281.47    8.20
   7   1   5  277.97    8.90
  -9  -1  -5    7.90    1.30
   9  -1   5    8.80    1.10
   9   1   5   13.60    2.20
   9   1   5    9.90    1.10
  -9   1  -5    9.00    1.20
 -11  -1  -5   25.30    2.40
  11  -1   5   24.70    2.20
  11   1   5   27.00    2.20
 -11   1  -5   25.90    2.30
  11   1   5   26.20    3.30
  13  -1   5    0.40    1.10
 -13  -1  -5   -2.30    1.40
  13   1   5    1.00    2.30
  13   1   5    0.90    1.10
 -13   1  -5    0.20    1.20
  15  -1   5    0.70    2.50
 -15  -1  -5   -4.00    1.60
  15  -1   5   -1.60    1.20
 -15   1  -5   -3.60    1.30
  15   1   5   -1.00    2.50
  15   1   5   -3.00    1.20
  17  -1   5    9.20    3.30
  17  -1   5    4.70    1.60
 -17  -1  -5    6.50    1.90
  17   1   5    4.80    1.60
 -17   1  -5    6.10    1.70
  17   1   5   10.00    3.30
 -19  -1  -5    0.70    1.90
  19  -1   5    1.20    1.60
  19  -1   5    1.50    3.30
  19   1   5    0.10    1.60
 -19   1  -5    0.20    1.60
  19   1   5    2.30    3.30
 -21  -1  -5    7.20    2.20
  21  -1   5    8.00    4.00
  21  -1   5    8.30    2.40
 -21   1  -5    7.10    2.10
  21   1   5    6.10    1.90
  21   1   5   10.10    4.10
  30  -2  -5   -1.40    1.70
 -30  -2   5   -2.40    2.20
 -30   2   5    0.00    1.80
  30   2  -5   -0.20    1.70
 -30   2   5   -0.40    3.20
 -28  -2   5    0.50    2.00
  28  -2  -5   -1.10    1.50
  28   2  -5    0.40    1.50
 -28   2   5    2.10    3.10
  28   2  -5    4.50    4.30
 -28   2   5    1.10    1.60
  26  -2  -5    0.60    1.30
 -26  -2   5    1.10    1.70
  26   2  -5    2.40    2.40
 -26   2   5    1.60    1.50
  26   2  -5    2.80    1.40
 -26   2   5    1.40    2.70
  24  -2  -5   22.20    2.60
 -24  -2   5   21.40    2.20
  24   2  -5   25.10    3.40
  24   2  -5   24.30    2.60
 -24   2   5   25.50    2.60
 -24   2   5   25.90    3.60
 -22  -2   5   -1.60    1.40
  22  -2  -5   -2.30    1.00
  22   2  -5   -1.30    1.00
  22   2  -5   -1.20    2.00
 -22   2   5   -0.80    2.10
 -22   2   5   -1.90    1.20
 -20  -2   5  262.87    8.00
  20  -2  -5  262.07    7.80
 -20   2   5  265.57    7.70
 -20   2   5  247.38    8.40
  20   2  -5  254.47    7.70
  20   2  -5  237.98    8.30
  18  -2  -5  144.69    4.80
 -18  -2   5  146.89    5.00
 -18   2   5  149.88    4.80
  18   2  -5  146.29    4.70
  18   2  -5  139.19    5.20
 -18   2   5  147.09    5.40
 -16  -2   5   27.90    2.00
  16  -2  -5   28.80    1.80
  16   2  -5   28.70    1.70
 -16   2   5   30.40    2.40
 -16   2   5   29.90    1.80
  16   2  -5   31.00    2.20
  14  -2  -5  141.89    4.40
 -14  -2   5  143.89    4.50
 -14   2   5  142.49    4.40
  14   2  -5  148.39    4.40
  14   2  -5  147.89    4.70
 -14   2   5  142.59    5.00
  12  -2  -5   69.69    2.50
 -12  -2   5   71.89    2.60
 -12  -2   5   68.89    2.30
 -12   2   5   74.49    2.40
 -12   2   5   68.09    3.50
  12   2  -5   74.59    2.70
 -12   2   5   67.29    3.10
  12   2  -5   73.29    2.40
 -10  -2   5  301.47    8.10
  10  -2  -5  290.57    8.10
 -10   2   5  282.27    7.90
  10   2  -5  285.97    8.10
  10   2  -5  292.17    7.90
 -10   2   5  291.87    8.50
 -10   2   5  292.27    9.00
   8  -2  -5  174.18    4.90
  -8  -2   5  165.68    4.90
  -8   2   5  177.68    5.30
  -8   2   5  163.28    4.70
  -8   2   5  174.38    5.80
   8   2  -5  170.68    4.90
   6  -2  -5  700.03   18.50
  -6  -2   5  699.93   18.40
  -6   2   5  695.93   18.80
  -6   2   5  671.83   19.20
  -4  -2   5    1.60    0.50
  -4   2   5    5.80    1.40
  -2  -2   5  391.16   10.50
   2  -2  -5  396.96   10.60
  -2   2   5  388.06   11.30
  -2   2   5  381.66   10.60
  -2   2   5  382.86   10.40
   0  -2  -5    1.80    0.70
   0  -2   5    3.50    0.60
   0   2   5    3.50    0.60
   0   2   5    6.80    1.40
   2  -2   5   30.10    1.60
  -2  -2  -5   28.00    1.90
   2   2   5   32.80    1.70
  -2   2  -5   33.40    1.40
  -4  -2  -5  220.08    6.50
   4  -2   5  220.58    6.30
  -4   2  -5  225.78    7.00
   4   2   5  225.08    6.30
  -4   2  -5  225.08    6.20
   4   2   5  211.38    7.20
   4   2   5  203.08    6.20
   6  -2   5   -1.00    0.60
  -6  -2  -5   -1.40    0.80
  -6   2  -5   -0.10    0.60
  -6   2  -5   -1.20    1.50
   6   2   5    0.60    1.50
   6   2   5   -1.30    0.70
  -8  -2  -5  119.69    4.30
   8  -2   5  120.59    4.10
   8   2   5  112.39    5.00
  -8   2  -5  112.89    4.80
  -8   2  -5  116.09    3.90
   8   2   5  115.29    4.00
  10  -2   5  129.99    4.60
 -10  -2  -5  133.59    4.80
 -10   2  -5  130.69    4.40
  10   2   5  129.49    4.50
 -10   2  -5  116.49    5.30
  10   2   5  126.79    5.60
 -12  -2  -5   71.19    3.80
  12  -2   5   78.29    3.60
  12   2   5   82.39    4.80
  12   2   5   82.09    3.50
 -12   2  -5   79.39    3.40
  14  -2   5    7.30    1.60
 -14  -2  -5    5.20    1.80
 -14   2  -5    7.90    1.50
  14   2   5    9.10    1.50
  14   2   5   15.40    3.20
  16  -2   5    0.50    1.30
 -16  -2  -5    0.60    1.70
  16   2   5    0.30    1.30
  16   2   5    0.80    2.80
 -16   2  -5   -0.50    1.30
 -18  -2  -5    1.40    1.90
  18  -2   5   -0.20    1.60
  18   2   5   -0.90    1.40
  18   2   5    1.90    3.20
 -18   2  -5    0.90    1.50
 -20  -2  -5   21.60    2.60
  20  -2   5   16.20    2.40
  20   2   5   28.20    4.70
  20   2   5   17.80    2.30
 -20   2  -5   32.10    3.30
 -29  -3   5    0.30    2.20
  29  -3  -5   -0.70    1.70
 -29   3   5   -1.50    3.20
  29   3  -5    2.70    2.20
  27  -3  -5   -0.20    1.50
 -27  -3   5   -0.20    2.00
 -27   3   5   -1.80    3.00
  27   3  -5    1.00    1.50
  25  -3  -5    0.90    1.40
 -25  -3   5    0.80    1.80
 -25   3   5    0.30    2.80
  25   3  -5    2.30    1.40
 -23  -3   5   -1.90    1.60
  23  -3  -5   -0.40    1.30
  23   3  -5    1.00    1.20
 -23   3   5   -0.10    2.50
 -23   3   5    0.60    1.20
  21  -3  -5   14.50    1.60
 -21  -3   5   12.00    1.80
 -21   3   5   12.70    1.40
  21   3  -5   13.80    1.50
 -21   3   5   13.20    2.70
  21   3  -5   17.90    2.70
  19  -3  -5   10.50    1.30
 -19  -3   5    9.10    1.50
  19   3  -5   15.70    2.50
 -19   3   5   14.70    2.60
  19   3  -5    9.70    1.20
 -19   3   5   10.00    1.20
  17  -3  -5  108.19    3.90
 -17  -3   5  108.69    4.10
  17   3  -5  112.79    4.50
  17   3  -5  113.59    3.70
 -17   3   5  108.69    4.80
 -17   3   5  107.99    3.60
  15  -3  -5    2.70    0.90
 -15  -3   5    2.90    1.10
  15   3  -5    3.40    0.80
 -15   3   5    6.40    1.80
  13  -3  -5    2.50    0.70
 -13  -3   5    4.00    0.90
  13   3  -5    5.90    1.40
 -13   3   5    1.60    1.50
 -13   3   5    3.50    1.90
 -11  -3   5    8.90    0.90
  11  -3  -5   12.30    1.20
 -11   3   5   12.70    1.80
 -11   3   5   15.10    2.70
  -9  -3   5  295.67    8.10
  -9   3   5  289.77    9.30
   9   3  -5  286.77    8.50
  -9   3   5  296.77    8.70
  -7  -3   5    4.70    0.60
   7  -3  -5    4.60    0.70
  -7   3   5    8.80    1.90
   7   3  -5    5.60    1.30
   5  -3  -5   31.10    1.40
   5   3  -5   29.50    2.00
  -5   3   5   32.60    2.80
  -5   3   5   35.60    2.00
   3  -3  -5    3.10    0.60
  -3   3   5    5.70    1.10
  -3   3   5    2.80    1.60
  -1  -3   5   61.99    2.10
   1  -3  -5   66.29    2.40
  -1   3   5   65.19    2.50
  -1   3   5   67.59    3.50
   1  -3   5   -1.60    0.50
  -1  -3  -5   -1.80    0.70
   1   3   5    1.80    1.60
   1   3   5    0.70    0.80
   3  -3   5   27.50    1.50
  -3  -3  -5   27.90    1.80
  -3   3  -5   28.90    2.60
   3   3   5   24.10    1.40
   3   3   5   26.60    1.40
   3   3   5   29.70    2.80
  -5  -3  -5   -2.90    1.00
   5  -3   5    0.40    0.80
   5   3   5    3.20    1.90
  -5   3  -5   -0.80    1.80
   5   3   5   -0.10    0.70
  -7  -3  -5   -1.90    1.00
   7  -3   5   -1.20    0.80
   7   3   5   -1.30    2.00
   7   3   5   -1.60    0.80
   9  -3   5   60.49    3.00
  -9  -3  -5   61.49    3.30
   9   3   5   63.29    4.30
  -9   3  -5   65.39    2.60
   9   3   5   62.29    2.80
  -9   3  -5   70.59    4.30
  11  -3   5   -1.00    1.10
 -11  -3  -5   -0.10    1.40
  11   3   5   -1.00    1.00
  11   3   5    1.50    2.40
 -11   3  -5   -0.60    2.40
 -11   3  -5   -1.40    1.10
 -13  -3  -5   15.20    2.00
  13  -3   5   14.90    1.80
  13   3   5   20.60    3.60
  13   3   5   13.60    1.50
  15  -3   5    2.30    1.40
 -15  -3  -5   -0.10    1.70
  15   3   5    1.30    1.20
  15   3   5    4.60    3.10
 -17  -3  -5    2.90    1.90
  17  -3   5    4.40    1.70
  17   3   5    4.20    1.50
  17   3   5    7.40    3.40
 -19  -3  -5    0.20    2.10
  19  -3   5    1.30    1.70
  19   3   5    4.40    3.60
  19   3   5    2.20    1.60
 -26  -4   5    4.50    2.10
 -26   4   5    6.40    3.30
 -24  -4   5    0.80    1.80
 -24   4   5    4.80    3.10
 -22  -4   5    2.70    1.80
 -22   4   5    2.20    2.60
 -20  -4   5   -0.40    2.10
 -20   4   5    0.10    2.50
 -18   4   5    2.50    2.40
 -16   4   5    2.80    2.30
 -14   4   5   20.70    3.00
  12   4  -5   14.00    2.30
 -12   4   5   10.00    2.30
 -12   4   5   11.00    2.70
  10   4  -5    0.60    1.50
 -10   4   5    0.80    2.20
 -10   4   5   -1.00    1.60
  -8   4   5    9.30    1.90
   8   4  -5   12.80    1.90
  -8   4   5   12.30    2.60
  -6   4   5   14.20    1.90
  -6   4   5   20.20    3.10
   6   4  -5   15.60    2.20
  -4   4   5    8.80    1.60
  -4   4   5    8.90    2.30
  -2   4   5   20.20    1.90
  -2   4   5   23.60    3.20
   0   4   5   11.80    2.40
   0   4   5   12.30    1.60
   2   4   5    5.90    2.40
  -4  -4  -5   -0.30    1.50
  -4   4  -5    1.90    2.10
   4   4   5    3.90    2.50
  -6  -4  -5   83.99    3.60
  -6   4  -5   88.89    4.70
   6   4   5   85.69    5.20
  -8  -4  -5   95.89    4.10
   8   4   5   97.69    5.60
  -8   4  -5   98.99    5.20
 -10  -4  -5    1.60    1.50
 -10   4  -5    2.00    2.60
  10   4   5    6.90    3.00
 -12  -4  -5    0.90    1.60
  12   4   5    8.30    3.20
 -14  -4  -5    2.20    1.70
  14   4   5    5.50    3.40
 -16  -4  -5   -0.80    1.80
  16   4   5    2.50    3.50
 -23   5   5    5.70    3.30
 -21   5   5    8.00    3.20
 -19   5   5   -0.60    2.60
 -17   5   5    2.90    2.60
 -15   5   5    6.70    2.70
 -13   5   5   32.30    3.60
 -11   5   5   24.60    3.90
 -11   5   5   25.80    3.10
  -9   5   5    0.00    2.90
  -9   5   5    1.30    2.00
  -7   5   5    5.50    2.00
  -7   5   5    6.30    3.00
  -5   5   5  120.99    4.90
  -5   5   5  138.99    6.70
  -3   5   5   49.90    4.80
  -1   5   5   18.50    3.80
   1   5   5   88.09    5.70
   3   5   5   10.80    3.30
   5   5   5   54.49    5.10
   7   5   5    7.50    3.30
   9   5   5    6.10    3.40
  11   5   5    1.50    3.30
  13   5   5    6.70    3.70
 -18   6   5   -3.80    3.00
 -16   6   5   -2.50    2.70
 -14   6   5   -1.70    2.60
 -12   6   5    0.10    2.50
 -10   6   5    5.20    2.60
 -10   6   5    2.50    3.60
  -8   6   5   -4.40    3.30
  -6   6   5    2.40    3.60
  -4   6   5    0.80    3.50
  -2   6   5    0.90    3.50
   0   6   5    1.20    3.50
   2   6   5    7.20    3.80
   4   6   5    1.60    3.60
   6   6   5    1.40    3.60
   8   6   5    7.80    3.80
  32   0  -6   -0.30    1.60
  32   0  -6   -6.10    3.00
 -32   0   6   -2.80    1.90
  30   0  -6    0.50    1.60
 -30   0   6   -2.90    1.80
  28   0  -6    7.00    1.60
 -28   0   6    9.00    2.00
  26   0  -6    4.10    1.30
 -26   0   6   -1.40    2.30
 -26   0   6    3.60    1.60
 -24   0   6   14.30    2.50
 -24   0   6   13.40    1.70
  24   0  -6   17.70    2.10
 -22   0   6   29.00    2.60
  22   0  -6   28.20    2.10
 -22   0   6   22.10    2.30
 -20   0   6   32.10    2.40
  20   0  -6   29.40    1.90
 -20   0   6   30.10    2.20
 -18   0   6    6.00    1.40
  18   0  -6    6.20    0.90
 -18   0   6    4.80    1.00
 -16   0   6    8.60    1.20
 -16   0   6    7.40    1.00
  16   0  -6    6.70    0.80
 -14   0   6   14.20    1.60
  14   0  -6   16.10    1.40
 -12   0   6  607.14   16.90
 -12   0   6  641.94   16.90
  12   0  -6  625.64   16.80
 -10   0   6 1233.98   32.70
 -10   0   6 1190.18   32.70
  10   0  -6 1254.27   32.70
 -10   0   6 1242.78   32.60
  -8   0   6  369.96   10.10
  -8   0   6  362.96   10.10
  -8   0   6  373.86   10.00
  -6   0   6  516.45   14.40
   6   0  -6  543.75   14.30
  -6   0   6  542.95   14.30
  -4   0   6  226.58    6.60
   4   0  -6  235.68    6.50
  -4   0   6  237.88    6.50
   2   0  -6  125.89    3.80
  -2   0   6  130.09    4.00
  -2   0   6  123.39    3.80
   0   0  -6  869.11   23.00
   0   0   6  859.11   23.30
   0   0   6  846.62   22.90
   2   0   6 2914.31   79.39
   2   0   6 2961.90   78.49
   4   0   6   -0.90    0.60
  -4   0  -6   -1.90    0.70
   4   0   6   -0.10    1.20
  -6   0  -6  155.68    4.90
   6   0   6  148.79    4.80
   6   0   6  149.88    5.40
   8   0   6    0.90    1.60
   8   0   6   -2.00    0.70
 -10   0  -6    7.90    1.40
  10   0   6   13.90    2.50
  10   0   6    9.80    1.30
 -12   0  -6    6.80    1.60
  12   0   6   14.50    2.90
  12   0   6    8.50    1.40
  14   0   6    3.40    2.50
  14   0   6   -0.40    1.20
 -14   0  -6    0.10    1.50
  16   0   6   -1.20    1.30
  16   0   6    0.20    2.70
 -16   0  -6   -1.20    1.60
  18   0   6   35.40    3.50
 -18   0  -6   35.30    3.70
  18   0   6   31.30    4.60
  20   0   6    6.10    1.90
  20   0   6    5.40    3.90
 -20   0  -6    7.80    2.30
 -31  -1   6   -1.50    2.20
  31  -1  -6   -1.00    1.60
  31   1  -6   -2.20    2.70
 -31   1   6   -3.00    1.80
  31   1  -6    0.40    1.70
 -31   1   6   -0.90    4.20
 -29  -1   6    2.80    2.00
  29  -1  -6    3.70    1.60
 -29   1   6    1.40    1.70
  29   1  -6    3.60    1.60
 -29   1   6    2.90    2.90
  29   1  -6    2.00    2.70
  27  -1  -6    0.20    1.20
 -27  -1   6   -0.30    1.60
  27   1  -6    0.20    2.40
  27   1  -6    0.40    1.30
 -27   1   6   -0.90    2.50
 -27   1   6    0.20    1.50
  25  -1  -6   12.60    1.60
 -25  -1   6   13.00    1.80
  25   1  -6   16.80    2.90
  25   1  -6   11.70    1.60
 -25   1   6   14.90    2.90
 -25   1   6   13.00    1.80
 -23  -1   6    1.90    1.80
  23  -1  -6    1.70    1.10
 -23  -1   6    3.40    1.40
 -23   1   6    2.10    2.20
  23   1  -6    5.70    2.30
  23   1  -6    1.90    1.10
 -23   1   6    1.50    1.30
 -21  -1   6   -0.70    1.10
  21  -1  -6    1.00    0.90
 -21  -1   6    0.60    1.40
 -21   1   6    1.40    1.10
  21   1  -6   -0.20    0.80
 -21   1   6    0.80    1.70
 -19  -1   6   79.99    3.00
 -19  -1   6   75.49    3.10
  19  -1  -6   73.79    2.90
 -19   1   6   71.29    3.50
 -19   1   6   73.89    3.00
  19   1  -6   72.09    2.90
 -17  -1   6  168.28    5.20
 -17  -1   6  160.98    5.00
  17  -1  -6  163.28    5.00
 -17   1   6  165.28    5.10
  17   1  -6  161.68    5.00
 -17   1   6  160.18    5.50
  15  -1  -6  232.38    6.70
 -15  -1   6  238.48    6.80
 -15  -1   6  224.18    6.70
  15   1  -6  237.58    6.70
 -15   1   6  236.48    6.70
 -15   1   6  226.88    7.10
 -13  -1   6  156.28    4.80
 -13  -1   6  170.28    5.00
  13  -1  -6  164.98    4.90
 -13   1   6  171.98    4.90
  13   1  -6  165.18    4.90
 -13   1   6  163.38    5.20
  11  -1  -6  214.68    6.10
 -11  -1   6  208.28    6.10
 -11  -1   6  218.38    6.10
 -11   1   6  218.98    6.10
  11   1  -6  215.38    6.10
 -11   1   6  211.18    6.40
 -11   1   6  219.58    6.70
  -9  -1   6  163.78    4.60
  -9   1   6  156.78    5.10
  -9   1   6  156.48    4.80
   9   1  -6  159.78    4.60
  -9   1   6  163.98    4.60
   7  -1  -6   28.50    1.30
  -7  -1   6   28.60    1.30
  -7   1   6   27.50    1.30
  -7   1   6   25.10    1.70
   7   1  -6   26.50    1.20
  -7   1   6   28.50    1.50
  -5  -1   6    1.30    0.50
  -5  -1   6    0.30    0.50
   5  -1  -6    0.00    0.50
  -5   1   6    0.90    0.50
  -5   1   6    1.70    0.90
   5   1  -6    1.50    0.40
  -5   1   6    1.00    0.70
   3  -1  -6   45.30    1.80
  -3  -1   6   45.80    1.70
  -3   1   6   44.10    1.70
   3   1  -6   46.40    1.70
  -3   1   6   47.50    1.80
  -3   1   6   47.20    2.20
  -1  -1   6  216.08    6.20
   1  -1  -6  223.58    6.30
  -1   1   6  224.38    6.20
   1   1  -6  220.38    6.20
  -1   1   6  212.28    6.70
  -1  -1  -6   63.79    2.50
   1  -1   6   64.39    2.40
   1   1   6   66.19    2.40
  -1   1  -6   67.29    2.40
   1   1   6   66.89    3.10
   3  -1   6  111.89    3.70
  -3  -1  -6  111.99    3.80
   3   1   6  113.29    3.70
  -3   1  -6  112.79    3.70
   3   1   6  123.99    4.50
  -5  -1  -6   41.40    2.20
   5  -1   6   40.60    2.00
   5   1   6   47.30    2.90
  -5   1  -6   40.60    2.10
   5   1   6   42.30    2.00
   7  -1   6    0.20    0.80
  -7  -1  -6   -0.80    0.90
  -7   1  -6   -0.50    0.80
   7   1   6    1.60    1.60
   7   1   6    0.40    0.70
  -9  -1  -6    1.50    1.20
   9  -1   6    3.30    1.00
  -9   1  -6    1.70    1.10
   9   1   6    2.20    1.00
   9   1   6    5.50    2.10
 -11  -1  -6   51.39    3.20
  11  -1   6   53.39    2.90
  11   1   6   50.69    3.00
 -11   1  -6   52.59    3.00
  11   1   6   49.10    4.10
  13  -1   6   57.19    3.20
 -13  -1  -6   41.00    3.50
  13  -1   6   55.39    4.20
  13   1   6   54.59    3.30
  13   1   6   52.79    4.30
 -13   1  -6   51.09    3.30
  15  -1   6    9.70    1.70
  15  -1   6   13.00    3.30
 -15  -1  -6    8.80    1.80
  15   1   6   16.20    3.50
  15   1   6    7.70    1.70
 -15   1  -6    9.70    1.70
  17  -1   6   10.20    3.50
  17  -1   6    9.30    1.90
 -17  -1  -6    5.20    2.00
  17   1   6   13.40    3.80
 -17   1  -6    5.70    1.80
  17   1   6    7.80    1.80
  19  -1   6   13.80    2.10
 -19  -1  -6   16.40    2.50
  19  -1   6   17.40    4.30
  19   1   6   22.80    4.60
 -19   1  -6   18.90    2.40
  19   1   6   14.50    2.20
 -30  -2   6    9.20    2.50
  30  -2  -6   13.50    2.10
 -30   2   6   17.00    3.70
  30   2  -6   12.90    2.10
 -30   2   6   10.60    2.00
 -28  -2   6   10.10    2.20
  28  -2  -6   14.20    2.00
  28   2  -6   10.90    1.80
 -28   2   6   13.50    3.40
 -28   2   6   11.80    1.90
  26  -2  -6    0.50    1.40
 -26  -2   6   -1.80    1.60
  26   2  -6   -0.90    1.20
  26   2  -6    1.10    2.40
 -26   2   6   -0.80    1.40
 -26   2   6    2.20    2.70
 -24  -2   6    3.20    1.60
  24  -2  -6    3.20    1.30
  24   2  -6    0.80    1.20
 -24   2   6    0.50    1.30
  24   2  -6    4.10    2.20
 -24   2   6    3.50    2.50
  22  -2  -6    5.60    1.20
 -22  -2   6    2.20    1.40
  22   2  -6    3.10    1.10
 -22   2   6    2.70    1.20
 -22   2   6    2.40    2.10
  22   2  -6    5.40    2.10
  20  -2  -6   42.80    2.60
 -20  -2   6   48.80    2.90
 -20   2   6   51.79    3.30
 -20   2   6   41.90    2.60
  20   2  -6   39.60    2.50
  20   2  -6   47.20    3.20
 -18  -2   6   25.70    2.30
  18  -2  -6   30.10    2.00
 -18  -2   6   34.80    1.70
 -18   2   6   33.40    2.60
  18   2  -6   34.30    2.30
  18   2  -6   29.60    1.90
 -18   2   6   27.20    2.00
 -16  -2   6   63.29    2.20
  16  -2  -6   63.79    2.50
 -16  -2   6   61.69    2.70
  16   2  -6   61.99    2.40
 -16   2   6   63.49    3.20
 -16   2   6   62.99    2.50
  16   2  -6   65.79    2.70
 -14  -2   6  265.87    7.80
 -14  -2   6  292.77    8.10
  14  -2  -6  279.97    8.00
  14   2  -6  277.37    8.00
  14   2  -6  286.47    7.90
 -14   2   6  288.07    8.60
 -14   2   6  286.67    7.90
 -12  -2   6  163.08    4.90
  12  -2  -6  176.18    5.10
 -12  -2   6  182.08    5.20
  12   2  -6  185.08    5.00
 -12   2   6  173.78    5.00
 -12   2   6  169.78    5.60
 -12   2   6  163.38    6.10
 -10  -2   6  292.27    8.10
 -10   2   6  291.97    9.00
  10   2  -6  296.37    7.90
 -10   2   6  285.97    8.00
 -10   2   6  287.77    8.50
   8  -2  -6   11.70    1.10
  -8  -2   6   11.70    0.80
  -8   2   6   13.20    2.00
  -8   2   6   13.80    1.50
  -8   2   6    8.60    1.00
   8   2  -6    7.60    0.80
   6  -2  -6   67.29    2.30
  -6  -2   6   66.29    2.20
  -6   2   6   69.99    3.20
  -6   2   6   64.69    2.20
  -6   2   6   70.39    2.60
  -4  -2   6   15.00    1.10
   4  -2  -6   18.50    1.20
  -4   2   6   19.90    2.10
  -4   2   6   16.20    1.10
  -4   2   6   21.90    1.40
  -2  -2   6  192.28    5.40
   2  -2  -6  188.98    5.50
  -2   2   6  190.08    5.60
  -2   2   6  191.88    6.30
  -2   2   6  190.78    5.40
   0  -2  -6  826.62   21.80
   0  -2   6  817.42   21.70
   0   2   6  822.72   21.70
   0   2   6  801.82   22.60
   0   2   6  765.92   21.70
   0   2  -6  831.22   21.60
   2  -2   6   86.89    3.00
  -2  -2  -6   88.89    3.10
   2   2   6   82.99    2.90
   2   2   6   88.09    3.00
  -2   2  -6   90.49    2.80
   2   2   6   90.39    3.90
  -4  -2  -6   87.09    3.40
   4  -2   6   86.59    3.10
  -4   2  -6   91.09    3.00
   4   2   6   92.89    4.10
   4   2   6   89.29    3.20
  -6  -2  -6   46.60    2.60
   6  -2   6   44.80    2.20
  -6   2  -6   45.20    2.10
   6   2   6   46.10    2.30
   6   2   6   44.90    3.30
   8  -2   6   -0.60    1.00
  -8  -2  -6   -0.90    1.20
   8   2   6   -0.10    1.00
   8   2   6    1.70    2.00
  -8   2  -6   -1.10    0.90
  10  -2   6    9.90    1.40
 -10  -2  -6    9.00    1.60
  10   2   6   10.70    1.40
 -10   2  -6   11.00    1.30
  10   2   6   12.40    2.70
  12  -2   6   10.30    1.70
 -12  -2  -6    4.30    1.70
  12   2   6   10.40    1.50
  12   2   6   16.70    3.20
 -12   2  -6    8.20    1.50
  14  -2   6   24.10    2.80
 -14  -2  -6   13.10    2.00
  14   2   6   23.60    3.70
 -14   2  -6   13.40    1.60
  14   2   6   14.10    1.70
  16  -2   6    2.60    1.60
 -16  -2  -6    2.60    1.80
  16   2   6    3.10    1.50
  16   2   6    2.90    3.20
 -16   2  -6    1.40    1.40
  18  -2   6   -3.40    3.20
  18  -2   6    1.30    1.70
 -18  -2  -6    1.70    2.00
 -18   2  -6    0.00    1.50
  18   2   6    0.40    3.40
  18   2   6    0.00    1.50
 -29  -3   6   -1.20    2.10
  29  -3  -6    1.40    1.70
  29   3  -6    0.80    1.70
 -29   3   6    2.00    3.40
 -27  -3   6    3.20    1.90
  27  -3  -6    4.50    1.70
  27   3  -6    4.70    1.60
 -27   3   6    4.50    2.90
 -25  -3   6    0.60    1.70
  25  -3  -6    1.60    1.50
 -25   3   6    0.30    2.70
  25   3  -6    2.70    1.30
 -25   3   6    1.20    1.90
  23  -3  -6    5.60    1.40
 -23  -3   6    6.00    1.70
 -23   3   6    5.70    2.60
  23   3  -6    7.10    1.30
 -23   3   6    6.40    1.20
 -21  -3   6    8.30    1.60
  21  -3  -6    8.80    1.40
 -21   3   6   11.40    2.50
  21   3  -6    6.90    1.20
 -21   3   6    6.70    1.10
 -19  -3   6    2.80    1.30
  19  -3  -6    3.60    1.00
 -19   3   6    3.10    2.00
  19   3  -6    8.00    1.80
 -19   3   6    2.40    0.90
  19   3  -6    2.70    0.90
  17  -3  -6   49.50    2.40
 -17  -3   6   49.60    2.70
  17   3  -6   55.09    2.80
  17   3  -6   50.69    2.30
 -17   3   6   51.99    3.30
 -17   3   6   45.90    2.20
  15  -3  -6    1.80    0.80
 -15  -3   6    2.60    1.00
 -15   3   6    1.80    0.70
 -15   3   6    4.80    1.80
  15   3  -6    2.70    0.70
  13  -3  -6   38.60    1.80
 -13  -3   6   41.20    2.00
  13   3  -6   44.60    2.20
 -13   3   6   34.50    2.60
 -13   3   6   35.80    3.20
 -11  -3   6  318.27    8.60
 -11   3   6  311.17    9.90
  11   3  -6  301.17    8.80
 -11   3   6  300.87    9.30
  -9  -3   6    1.10    0.70
   9  -3  -6    3.50    0.70
   9   3  -6    3.40    1.10
  -9   3   6    7.10    1.50
  -9   3   6    5.60    1.80
   7  -3  -6  122.29    3.80
  -7  -3   6  118.09    3.70
  -7   3   6  127.99    5.10
  -7   3   6  130.69    4.30
   5  -3  -6   79.19    2.70
  -5  -3   6   77.29    2.60
  -5   3   6   83.39    4.00
  -5   3   6   88.19    3.20
   3  -3  -6   -0.20    0.60
  -3  -3   6   -0.20    0.50
  -3   3   6    1.10    1.00
  -3   3   6    1.00    1.50
   1  -3  -6   28.70    1.70
  -1  -3   6   29.10    1.50
  -1   3   6   30.40    2.80
  -1   3   6   31.00    1.70
  -1  -3  -6   -1.60    0.80
   1  -3   6   -0.20    0.60
   1   3   6    0.20    0.80
   1   3   6    0.00    1.60
  -3  -3  -6   44.00    2.40
   3  -3   6   45.30    2.10
   3   3   6   47.10    3.40
   3   3   6   45.80    1.90
   3   3   6   41.50    1.90
  -5  -3  -6   79.69    3.40
   5  -3   6   82.29    3.10
   5   3   6   74.49    2.90
   5   3   6   78.29    4.40
  -7  -3  -6    1.00    1.30
   7  -3   6    1.60    1.00
   7   3   6    2.20    2.30
  -7   3  -6    2.70    0.80
   7   3   6    1.10    0.90
   9  -3   6    0.70    1.10
  -9  -3  -6   -2.00    1.30
  -9   3  -6   -1.30    1.10
   9   3   6   -0.40    1.00
   9   3   6    6.60    2.60
 -11  -3  -6   17.10    2.00
  11  -3   6   16.70    1.80
  11   3   6   24.90    3.80
  11   3   6   19.90    2.20
  13  -3   6    2.00    1.40
 -13  -3  -6    4.30    1.70
  13   3   6    6.10    3.10
  13   3   6    2.00    1.20
  15  -3   6    2.70    1.50
 -15  -3  -6    2.40    1.70
  15   3   6    1.80    1.30
  15   3   6    5.10    3.20
  17  -3   6    2.60    1.70
 -17  -3  -6    4.20    2.00
  17   3   6    4.30    3.70
  17   3   6    4.20    1.60
 -26  -4   6   11.00    2.30
 -26   4   6   11.70    3.50
 -24  -4   6    0.40    1.80
 -24   4   6    1.30    2.70
 -22  -4   6    8.50    2.20
 -22   4   6   12.90    3.10
 -20   4   6   13.10    2.90
 -18   4   6   11.00    2.60
 -16   4   6   -2.90    2.00
 -14   4   6   -2.30    1.80
 -14   4   6   -1.30    2.30
 -12   4   6   -2.50    2.20
 -12   4   6   -3.00    1.70
 -10   4   6    5.50    1.90
 -10   4   6    3.80    2.30
  10   4  -6    4.50    1.50
   8   4  -6  113.09    4.30
  -8   4   6  117.19    4.60
  -8   4   6  120.19    5.40
  -6   4   6   47.60    3.80
  -6   4   6   46.10    2.80
  -4   4   6    2.70    2.10
  -4   4   6    4.00    1.40
  -2   4   6   88.89    4.70
  -2   4   6   87.59    3.40
   0   4   6   42.60    3.80
  -2  -4  -6    5.10    1.60
  -4  -4  -6    3.80    1.20
   4   4   6    4.30    2.60
  -6  -4  -6    2.30    1.30
   6   4   6    4.80    2.80
  -8  -4  -6   18.80    1.90
   8   4   6   23.70    4.00
 -10  -4  -6    1.30    1.50
  10   4   6    2.00    2.90
 -12  -4  -6    9.40    1.90
  12   4   6   17.60    3.80
 -14  -4  -6   -0.20    1.70
  14   4   6    1.50    3.30
 -23   5   6   12.50    3.50
 -21   5   6    7.90    2.90
 -19   5   6   10.80    3.00
 -17   5   6    4.20    2.70
 -15   5   6    2.30    2.40
 -13   5   6    0.00    3.00
 -13   5   6    1.80    2.30
 -11   5   6    1.30    2.10
 -11   5   6    0.30    2.90
  -9   5   6   51.29    4.70
  -9   5   6   46.00    3.50
  -7   5   6   35.10    4.40
  -7   5   6   33.10    3.00
  -5   5   6    3.10    1.80
  -5   5   6    3.70    3.10
  -3   5   6    0.10    3.00
  -1   5   6    2.20    3.00
   1   5   6   15.30    3.60
   3   5   6   15.30    3.60
   5   5   6    3.10    3.10
   7   5   6    7.10    3.40
   9   5   6   -0.10    3.20
  11   5   6    1.60    3.30
 -18   6   6   -0.90    2.90
 -16   6   6    3.20    2.90
 -14   6   6    1.00    2.60
 -12   6   6   -4.30    3.30
 -12   6   6    0.30    2.40
 -10   6   6    1.90    3.70
 -10   6   6    6.90    2.60
  -8   6   6    3.30    3.70
  -6   6   6    5.40    3.70
  -4   6   6    5.20    3.80
  -2   6   6    1.60    3.60
   0   6   6    2.60    3.60
   2   6   6    2.80    3.70
   4   6   6    4.00    3.80
   6   6   6    2.40    3.70
  32   0  -7   -1.50    1.60
 -32   0   7   -1.20    1.90
 -30   0   7    0.00    1.80
  30   0  -7   -0.80    1.40
 -28   0   7   -4.10    2.30
 -28   0   7    2.10    1.60
  28   0  -7    0.70    1.20
  26   0  -7    1.70    1.10
 -26   0   7    2.90    2.30
 -26   0   7    2.40    1.50
  24   0  -7    0.90    1.00
 -24   0   7    3.60    1.90
 -24   0   7   -0.70    1.30
 -22   0   7   -0.40    1.10
 -22   0   7   -0.50    1.50
  22   0  -7   -1.70    0.80
 -20   0   7    0.60    0.90
 -20   0   7    0.00    1.30
  20   0  -7   -0.70    0.60
  18   0  -7    1.20    0.70
 -18   0   7    1.50    1.20
 -18   0   7    1.90    0.90
  16   0  -7    0.70    0.60
 -16   0   7    0.30    1.00
 -16   0   7    1.50    0.70
  14   0  -7   -1.70    0.60
 -14   0   7    0.80    0.90
  12   0  -7   -0.20    0.50
 -12   0   7    0.30    0.80
 -12   0   7   -0.70    0.60
 -10   0   7    1.10    0.70
 -10   0   7    0.40    0.70
  10   0  -7   -0.90    0.50
 -10   0   7   -0.90    0.50
   8   0  -7    0.00    0.50
  -8   0   7    0.30    0.50
  -8   0   7    0.90    0.70
  -8   0   7    2.20    0.70
  -6   0   7    1.10    0.50
   6   0  -7    0.90    0.50
  -4   0   7    0.90    0.70
  -4   0   7   -0.10    0.50
   4   0  -7   -1.00    0.50
  -2   0   7   -0.30    0.60
   2   0  -7   -1.80    0.60
  -2   0   7    1.00    0.90
   0   0   7    2.40    0.70
   0   0  -7    1.70    0.70
   2   0   7    0.20    1.10
  -2   0  -7   -1.00    0.70
   2   0   7   -0.90    0.50
   4   0   7   -0.40    0.70
  -4   0  -7   -2.20    0.80
   4   0   7    3.40    1.40
   6   0   7    2.10    1.50
   6   0   7   -1.90    0.70
  -8   0  -7   -2.80    1.10
   8   0   7    1.20    1.80
   8   0   7    0.00    0.90
  10   0   7   -0.90    1.00
  10   0   7   -0.30    2.00
 -10   0  -7   -2.50    1.20
  12   0   7   -2.80    1.00
 -12   0  -7   -3.60    1.30
  12   0   7   -2.60    2.20
 -14   0  -7   -3.20    1.50
  14   0   7   -1.70    2.50
  14   0   7   -3.10    1.30
  16   0   7   -1.90    1.50
 -16   0  -7    2.00    1.70
  16   0   7    3.10    3.20
  18   0   7    1.00    3.50
  18   0   7   -0.90    1.60
 -18   0  -7    1.50    2.00
  33  -1  -7    0.40    1.80
  33   1  -7   -2.60    1.60
  31  -1  -7    1.90    1.70
 -31  -1   7    3.00    2.20
 -31   1   7    2.30    3.00
 -31   1   7    0.00    1.90
  31   1  -7    2.70    3.30
  31   1  -7    3.00    1.70
  29  -1  -7    0.90    1.50
 -29  -1   7   -0.20    1.80
  29   1  -7   -1.00    1.40
 -29   1   7   -4.30    2.60
  29   1  -7   -1.50    2.50
 -29   1   7   -0.20    1.60
  27  -1  -7   13.60    1.70
 -27  -1   7    9.50    1.90
  27   1  -7   15.70    1.80
 -27   1   7   15.90    3.00
  27   1  -7   17.60    3.00
 -27   1   7   12.40    1.90
 -25  -1   7   40.00    3.00
  25  -1  -7   39.60    2.80
  25   1  -7   41.00    3.60
  25   1  -7   40.50    2.60
 -25   1   7   35.10    3.60
 -25   1   7   43.00    3.00
 -23  -1   7  182.88    6.00
  23  -1  -7  171.88    5.80
 -23  -1   7  176.48    6.00
  23   1  -7  174.28    6.50
 -23   1   7  176.88    6.50
  23   1  -7  173.78    5.80
 -23   1   7  178.78    5.90
 -21  -1   7   21.80    2.20
  21  -1  -7   18.40    1.80
 -21  -1   7   26.40    2.10
  21   1  -7   19.50    1.80
 -21   1   7   20.70    2.10
 -21   1   7   25.50    2.60
 -19  -1   7   10.80    1.30
  19  -1  -7    8.90    1.10
 -19  -1   7    5.60    1.10
 -19   1   7   11.30    1.80
 -19   1   7    7.30    1.10
  19   1  -7    7.30    1.00
 -17  -1   7   73.69    2.90
 -17  -1   7   68.59    2.70
  17  -1  -7   72.99    2.70
 -17   1   7   75.19    2.80
 -17   1   7   67.79    3.10
  17   1  -7   71.49    2.60
 -15  -1   7  654.13   17.60
 -15  -1   7  626.14   17.50
  15  -1  -7  647.74   17.60
 -15   1   7  666.33   17.60
 -15   1   7  639.14   17.90
  15   1  -7  653.63   17.50
 -13  -1   7  862.31   23.70
  13  -1  -7  885.21   23.70
 -13  -1   7  916.01   23.80
  13   1  -7  892.21   23.70
 -13   1   7  860.81   24.00
 -13   1   7  903.41   23.70
 -13   1   7  881.51   24.20
 -11  -1   7    6.20    0.90
 -11  -1   7    4.70    0.70
  11   1  -7    4.70    0.60
 -11   1   7    6.70    1.30
 -11   1   7    6.20    1.10
 -11   1   7    4.40    0.70
   9  -1  -7    3.30    0.60
  -9  -1   7    4.70    0.70
  -9   1   7    3.50    0.60
   9   1  -7    4.40    0.60
  -9   1   7    4.90    1.00
  -9   1   7    3.40    1.20
  -7  -1   7  851.91   21.80
   7  -1  -7  839.32   21.90
  -7   1   7  818.02   22.00
  -7   1   7  806.02   21.80
  -7   1   7  772.82   22.20
  -5  -1   7  168.88    4.80
  -5  -1   7  169.78    4.80
   5  -1  -7  172.08    4.90
  -5   1   7  166.98    4.90
  -5   1   7  163.98    4.80
   5   1  -7  165.18    4.80
  -5   1   7  157.28    5.30
  -3  -1   7   35.20    1.60
  -3  -1   7   37.90    1.70
   3  -1  -7   31.60    1.70
   3   1  -7   34.00    1.50
  -3   1   7   33.70    2.10
  -3   1   7   34.10    1.60
  -1  -1   7    8.50    0.80
   1  -1  -7    5.80    0.90
  -1   1   7   11.90    1.60
   1   1  -7    7.80    0.80
  -1   1   7    7.00    0.90
  -1  -1  -7  235.48    6.90
   1  -1   7  228.98    6.80
  -1   1  -7  231.88    6.80
   1   1   7  241.58    6.80
   1   1   7  244.58    7.50
  -3  -1  -7  127.39    4.20
   3  -1   7  125.49    4.10
   3   1   7  128.19    4.10
   3   1   7  129.49    4.80
  -3   1  -7  124.09    4.10
   5  -1   7   40.20    2.10
  -5  -1  -7   38.70    2.30
   5   1   7   41.60    2.10
   5   1   7   43.20    3.00
  -5   1  -7   38.30    2.20
  -7  -1  -7    3.10    1.10
   7  -1   7    4.70    1.10
   7   1   7    3.10    0.90
  -7   1  -7    3.10    1.10
   7   1   7    7.70    2.10
   9  -1   7   38.50    2.60
  -9  -1  -7   37.40    2.80
   9  -1   7   41.20    3.50
   9   1   7   37.50    3.70
   9   1   7   39.60    2.50
  -9   1  -7   37.90    2.70
  11  -1   7    4.50    1.30
 -11  -1  -7   -0.90    1.50
  11  -1   7    8.80    2.60
  11   1   7    3.30    1.30
 -11   1  -7    0.50    1.40
  11   1   7    7.40    2.70
  13  -1   7    2.30    1.40
 -13  -1  -7   -1.40    1.40
  13  -1   7    5.10    2.70
  13   1   7    6.30    3.00
 -13   1  -7    0.80    1.40
  13   1   7    1.20    1.30
 -15  -1  -7    7.60    2.00
  15  -1   7   11.00    3.30
  15  -1   7    9.60    1.80
 -15   1  -7    6.80    1.70
  15   1   7   12.30    3.60
  15   1   7    7.90    1.70
  17  -1   7    1.60    1.60
 -17  -1  -7    1.60    1.80
  17  -1   7   -1.10    3.20
 -17   1  -7    2.00    1.70
  17   1   7    1.80    3.50
  17   1   7    1.00    1.60
  19  -1   7    0.80    2.10
 -19  -1  -7    0.10    2.10
  19  -1   7    2.60    3.70
 -19   1  -7    0.40    1.80
  19   1   7    1.90    3.80
  19   1   7   -1.20    1.60
  32  -2  -7    0.70    1.80
 -32  -2   7   -0.10    2.30
 -32   2   7    2.70    3.30
 -32   2   7    0.10    1.80
  32   2  -7    0.30    1.70
  30  -2  -7    0.80    1.60
 -30  -2   7    3.50    2.10
 -30   2   7    0.80    1.70
 -30   2   7    3.40    3.10
  30   2  -7    2.40    1.60
 -28  -2   7   19.30    2.40
  28  -2  -7   31.70    3.10
  28   2  -7   33.30    3.00
 -28   2   7   24.30    3.60
 -28   2   7   29.10    3.00
  26  -2  -7    0.10    1.30
 -26  -2   7    0.50    1.70
 -26   2   7    0.50    2.50
 -26   2   7   -1.70    1.30
  26   2  -7    1.10    1.30
  24  -2  -7    3.20    1.20
 -24  -2   7    1.00    1.50
 -24   2   7    1.60    2.30
 -24   2   7    2.80    1.30
  24   2  -7    2.80    1.20
  24   2  -7    5.70    2.10
 -22  -2   7    0.00    1.30
  22  -2  -7    1.80    1.10
 -22   2   7    0.50    1.10
  22   2  -7    2.00    1.70
  22   2  -7    1.10    1.00
 -22   2   7    2.00    2.00
  20  -2  -7  152.88    5.10
 -20  -2   7  149.99    5.30
  20   2  -7  152.48    5.00
  20   2  -7  159.88    5.40
 -20   2   7  152.38    5.10
 -20   2   7  155.78    5.80
 -18  -2   7    2.00    1.10
  18  -2  -7    4.40    0.90
 -18   2   7    9.70    1.80
 -18   2   7    3.30    1.00
  18   2  -7    4.80    0.90
 -16  -2   7   -1.00    0.90
  16  -2  -7    0.00    0.70
 -16  -2   7    0.90    0.80
 -16   2   7    0.40    1.40
  16   2  -7   -1.00    0.60
 -16   2   7   -0.80    0.70
 -14  -2   7   71.29    2.50
 -14  -2   7   71.39    2.70
  14  -2  -7   74.19    2.70
 -14   2   7   75.49    3.70
 -14   2   7   76.09    3.30
  14   2  -7   74.69    2.60
 -14   2   7   68.39    2.60
 -12  -2   7 1590.84   41.60
  12  -2  -7 1573.04   41.60
 -12   2   7 1576.14   41.50
 -12   2   7 1520.75   42.00
 -12   2   7 1551.04   42.40
  12   2  -7 1593.84   41.50
  10  -2  -7 1040.00   27.50
 -10  -2   7 1067.89   27.50
 -10   2   7  995.50   27.80
  10   2  -7 1061.49   27.30
 -10   2   7 1027.60   27.40
 -10   2   7  993.40   28.30
  -8  -2   7   24.60    1.40
   8  -2  -7   25.60    1.40
  -8   2   7   31.80    1.80
  -8   2   7   20.60    1.40
   8   2  -7   25.20    1.20
  -8   2   7   28.90    2.30
  -6  -2   7   31.30    1.50
   6  -2  -7   31.00    1.60
  -6   2   7   37.20    1.90
  -6   2   7   35.20    2.40
   6   2  -7   31.20    1.30
  -6   2   7   29.80    1.50
  -4  -2   7  383.56   10.50
   4  -2  -7  392.86   10.60
  -4   2   7  381.26   10.70
  -4   2   7  378.36   11.40
  -4   2   7  383.36   10.50
  -2  -2   7   97.59    3.30
   2  -2  -7   97.19    3.50
  -2   2   7  112.29    4.20
  -2   2   7   99.49    3.30
   2   2  -7  102.99    3.10
  -2   2   7  109.59    3.40
   0  -2  -7   -0.70    0.80
   0  -2   7   -1.20    0.60
   0   2  -7   -1.10    0.50
   0   2   7    1.00    1.30
   0   2   7   -0.40    0.60
   0   2   7    0.90    0.80
  -2  -2  -7  110.19    3.90
   2  -2   7  114.89    3.70
   2   2   7  113.29    3.70
   2   2   7  108.59    3.60
  -2   2  -7  116.59    3.60
   2   2   7  109.89    4.60
  -4  -2  -7   39.30    2.30
   4  -2   7   38.30    2.00
   4   2   7   39.80    3.10
  -4   2  -7   35.70    1.90
   4   2   7   38.30    2.10
  -6  -2  -7  117.39    4.40
   6  -2   7  117.29    4.20
  -6   2  -7  117.49    4.00
   6   2   7  115.59    5.30
   6   2   7  119.39    4.10
  -8  -2  -7   26.50    2.70
   8  -2   7   24.80    2.30
  -8   2  -7   25.70    2.10
   8   2   7   24.60    3.40
   8   2   7   26.70    2.20
 -10  -2  -7    7.70    1.80
  10  -2   7   12.70    1.60
  10   2   7   12.30    1.50
 -10   2  -7    9.20    1.40
  10   2   7   14.10    3.10
 -12  -2  -7    3.40    1.60
  12  -2   7    4.50    1.40
  12   2   7    8.60    3.10
 -12   2  -7    2.80    1.30
  12   2   7    3.30    1.40
 -14  -2  -7    7.50    1.90
  14  -2   7    9.20    1.80
 -14   2  -7    7.40    1.50
  14   2   7   14.60    3.70
  14   2   7    9.40    1.70
  16  -2   7    0.80    1.60
 -16  -2  -7    1.00    1.80
  16  -2   7   -3.20    3.00
  16   2   7    0.70    1.50
  16   2   7    2.70    3.40
 -16   2  -7    0.00    1.40
  18  -2   7    5.00    1.90
 -18  -2  -7    8.20    2.30
  18  -2   7    4.60    3.90
  18   2   7    9.00    4.00
 -18   2  -7    4.60    1.70
  18   2   7    8.00    1.90
 -29  -3   7    1.20    2.00
  29  -3  -7    2.00    1.70
  29   3  -7    3.30    1.70
 -29   3   7    4.40    3.30
  27  -3  -7   -0.10    1.40
 -27  -3   7   -0.50    1.80
 -27   3   7   -2.00    2.80
  27   3  -7    0.50    1.30
 -25  -3   7    5.80    1.80
  25  -3  -7    6.80    1.50
 -25   3   7    6.60    1.40
  25   3  -7    6.80    1.40
 -25   3   7    5.80    2.80
  23  -3  -7    4.30    1.30
 -23  -3   7    2.60    1.50
 -23   3   7    3.50    1.20
 -23   3   7    4.40    2.50
  23   3  -7    4.80    1.20
  21  -3  -7   10.70    1.40
 -21  -3   7    8.70    1.60
 -21   3   7   12.90    2.60
 -21   3   7    7.70    1.20
  21   3  -7    9.40    1.20
  19  -3  -7   -1.40    0.90
 -19   3   7   -2.20    0.80
 -19   3   7   -1.00    1.80
 -17  -3   7   13.60    1.50
  17  -3  -7   14.70    1.30
 -17   3   7   18.70    2.60
 -17   3   7   13.60    1.10
  17   3  -7   13.30    1.50
  15  -3  -7   -2.10    0.70
 -15  -3   7   -0.40    0.90
 -15   3   7    0.40    1.50
 -15   3   7   -1.80    1.90
 -13  -3   7  272.27    7.50
  13  -3  -7  262.17    7.50
 -13   3   7  254.97    8.70
 -13   3   7  251.07    8.10
 -11  -3   7  314.67    8.60
 -11   3   7  305.07    9.90
 -11   3   7  304.67    9.30
   9  -3  -7   48.10    2.00
  -9  -3   7   44.60    1.90
  -9   3   7   49.40    2.60
  -9   3   7   51.19    3.30
  -7  -3   7   17.70    1.20
   7  -3  -7   19.00    1.40
  -7   3   7   20.00    2.50
  -7   3   7   25.90    1.90
   5  -3  -7   37.00    1.80
  -5  -3   7   32.90    1.60
  -5   3   7   38.20    2.10
  -5   3   7   36.90    2.90
  -3  -3   7   23.60    1.40
   3  -3  -7   20.20    1.70
  -3   3   7   26.40    2.70
  -3   3   7   28.00    1.80
   1  -3  -7   17.30    1.60
  -1  -3   7   16.20    1.30
  -1   3   7   12.50    1.10
  -1   3   7   17.20    2.60
  -1   3   7   16.50    1.50
   1  -3   7   43.90    2.10
  -1  -3  -7   41.10    2.40
   1   3   7   39.80    1.90
   1   3   7   48.40    3.40
   1   3   7   45.00    2.00
  -3  -3  -7   10.10    1.40
   3  -3   7   12.40    1.20
   3   3   7   15.00    1.50
   3   3   7   10.50    1.10
   3   3   7   17.60    2.90
   5  -3   7   -2.90    0.90
   5   3   7   -1.30    2.00
   5   3   7   -1.80    0.80
  -7  -3  -7    0.10    1.30
   7  -3   7    0.00    1.10
  -7   3  -7    0.60    1.00
   7   3   7   -0.40    0.90
   7   3   7    3.00    2.40
  -9  -3  -7   24.50    2.90
   9  -3   7   23.40    2.50
   9   3   7   21.60    2.20
   9   3   7   29.60    3.90
  11  -3   7    1.90    1.30
 -11  -3  -7    2.50    1.60
  11   3   7    1.80    1.20
  11   3   7    3.20    2.90
  13  -3   7    2.40    1.50
 -13  -3  -7   -1.00    1.70
  13   3   7   -0.20    1.20
  13   3   7    4.60    3.10
 -15  -3  -7   -1.30    1.80
  15  -3   7   -0.10    1.60
  15   3   7    1.70    1.50
  15   3   7    0.00    3.20
 -28  -4   7   17.40    2.60
 -28   4   7   21.40    3.90
 -26  -4   7    9.50    2.30
 -26   4   7   13.70    3.30
 -24  -4   7    0.60    2.00
 -24   4   7   -1.00    2.50
 -22  -4   7    1.10    2.40
 -22   4   7    1.30    2.40
 -20   4   7    0.60    2.30
 -18   4   7   -1.10    2.10
 -16   4   7   -0.80    2.40
 -16   4   7   -0.80    2.00
 -14   4   7   -2.70    1.80
 -14   4   7   -1.40    2.30
 -12   4   7   63.19    3.70
 -12   4   7   63.39    4.30
 -10   4   7    0.30    2.20
 -10   4   7   -1.10    1.60
  -8   4   7    8.40    1.80
  -8   4   7    8.60    2.50
  -6   4   7   75.59    4.50
  -6   4   7   72.19    3.40
  -4   4   7    3.30    1.40
  -4   4   7    0.80    2.10
  -2   4   7   21.70    2.00
  -2   4   7   20.20    3.20
   0   4   7   -0.30    2.20
  -2  -4  -7   11.00    1.40
   2   4   7   19.20    3.30
  -4  -4  -7    0.10    1.20
   4   4   7    0.00    2.60
  -6  -4  -7   14.40    1.70
   6   4   7   23.30    3.70
  -8  -4  -7    1.20    1.40
   8   4   7    4.60    3.00
 -10  -4  -7    0.00    1.60
  10   4   7    5.30    3.20
 -12  -4  -7    1.20    1.80
  12   4   7    2.40    3.30
 -14  -4  -7    3.60    2.00
  14   4   7    3.00    3.70
 -23   5   7    6.90    3.10
 -21   5   7   -0.70    2.60
 -19   5   7    1.00    2.70
 -17   5   7    4.00    2.60
 -15   5   7    6.20    3.30
 -15   5   7    8.50    2.70
 -13   5   7   -1.90    2.90
 -13   5   7   -2.00    2.10
 -11   5   7    9.50    2.40
 -11   5   7    9.50    3.30
  -9   5   7   21.80    2.90
  -9   5   7   28.90    4.10
  -7   5   7    1.20    1.80
  -7   5   7    0.70    3.00
  -5   5   7    1.80    3.00
  -3   5   7    1.60    3.10
  -1   5   7   26.00    4.60
   1   5   7   61.59    5.20
   3   5   7   53.89    5.30
   5   5   7   10.40    3.50
   7   5   7    7.10    3.50
   9   5   7    7.20    3.50
 -18   6   7    0.00    3.00
 -16   6   7    2.00    2.90
 -14   6   7   -0.90    3.50
 -14   6   7    1.40    2.70
 -12   6   7    5.90    3.90
 -12   6   7    7.60    2.70
 -10   6   7   -3.70    3.50
  -8   6   7    4.70    3.80
  -6   6   7   11.40    4.10
  -4   6   7    2.00    3.90
  -2   6   7    3.90    3.80
   0   6   7   10.90    4.10
   2   6   7    5.70    3.90
   4   6   7    1.40    3.80
  34   0  -8    3.40    1.90
  34   0  -8    2.90    3.40
 -32   0   8    1.50    2.10
  32   0  -8    4.90    1.80
  30   0  -8    5.70    1.60
 -30   0   8    5.60    1.90
 -28   0   8   93.09    4.40
 -28   0   8   85.19    4.80
  28   0  -8   91.89    4.20
  26   0  -8  197.88    6.70
 -26   0   8  203.78    7.20
 -26   0   8  204.18    6.80
 -24   0   8    1.80    1.40
  24   0  -8    3.50    1.10
 -24   0   8    5.70    2.00
 -22   0   8   35.20    2.70
 -22   0   8   34.70    2.40
  22   0  -8   34.10    2.10
  20   0  -8   29.50    1.80
 -20   0   8   27.00    2.20
 -20   0   8   31.40    2.20
  18   0  -8  360.46   10.20
 -18   0   8  375.96   10.20
 -18   0   8  343.67   10.30
  16   0  -8   28.60    1.60
 -16   0   8   29.40    1.80
 -16   0   8   33.00    1.80
 -14   0   8  376.86   10.90
  14   0  -8  396.46   10.80
 -14   0   8  394.76   10.80
 -12   0   8  300.67    8.60
  12   0  -8  308.47    8.60
 -12   0   8  313.17    8.60
 -12   0   8  306.27    8.70
 -10   0   8   29.10    1.50
 -10   0   8   32.80    1.60
 -10   0   8   26.80    1.50
  -8   0   8 1304.27   34.20
   8   0  -8 1314.47   34.20
  -8   0   8 1238.88   34.20
   6   0  -8   42.40    1.80
  -6   0   8   43.00    1.80
  -6   0   8   46.70    2.00
   4   0  -8  397.56   11.10
  -4   0   8  408.46   11.40
  -4   0   8  402.66   11.10
  -2   0   8  202.48    6.30
  -2   0   8  203.18    5.90
   2   0  -8  201.18    5.90
   0   0   8    9.10    0.90
   0   0  -8    8.70    1.00
   0   0   8   11.70    1.60
   2   0   8    4.40    0.80
  -2   0  -8    3.50    1.00
   4   0   8  198.08    6.80
  -4   0  -8  199.78    6.20
   6   0   8  163.18    5.30
   6   0   8  152.68    6.00
  -6   0  -8  163.98    5.40
   8   0   8  101.89    5.00
  -8   0  -8   96.49    4.10
   8   0   8  108.49    4.10
 -10   0  -8   -3.70    1.30
  10   0   8   -2.10    1.10
  10   0   8   -0.60    2.20
  12   0   8    7.00    2.90
  12   0   8    2.10    1.50
 -12   0  -8    2.50    1.60
  14   0   8   -0.70    1.40
 -14   0  -8   -1.90    1.60
  14   0   8   -0.70    2.90
  16   0   8   15.00    4.10
 -16   0  -8    7.80    2.10
  16   0   8    6.80    1.90
  18   0   8   44.20    5.60
  18   0   8   50.29    4.10
 -18   0  -8   48.30    4.30
 -33  -1   8   -1.20    2.10
  33  -1  -8   -0.80    1.70
 -33   1   8   -2.50    1.90
  33   1  -8   -1.50    1.60
  31  -1  -8    0.80    1.60
 -31  -1   8    1.20    2.00
 -31   1   8    1.50    1.90
  31   1  -8   -0.20    1.50
 -31   1   8    0.30    2.80
 -29  -1   8    1.00    1.80
  29  -1  -8    1.00    1.40
  29   1  -8    2.90    1.40
  29   1  -8    0.80    2.50
 -29   1   8    3.80    1.70
 -29   1   8   -3.40    2.60
 -27  -1   8   31.00    3.10
  27  -1  -8   28.90    2.80
 -27   1   8   28.10    3.30
  27   1  -8   26.50    3.50
 -27   1   8   28.00    2.90
  27   1  -8   29.20    2.60
 -25  -1   8   88.79    4.50
 -25  -1   8   93.29    4.00
  25  -1  -8   87.09    3.70
 -25   1   8   85.79    4.50
 -25   1   8   88.99    3.90
  25   1  -8   83.29    3.60
  25   1  -8   82.99    4.40
 -23  -1   8  248.58    7.80
 -23  -1   8  261.67    7.80
  23  -1  -8  238.28    7.60
  23   1  -8  244.38    7.60
 -23   1   8  246.58    7.70
 -23   1   8  252.07    8.20
 -21  -1   8  108.49    3.90
  21  -1  -8  103.99    3.80
 -21  -1   8  105.79    4.00
  21   1  -8  103.49    3.80
 -21   1   8  108.09    4.40
 -21   1   8  103.29    3.90
  19  -1  -8   -0.40    0.70
 -19  -1   8   -1.40    0.90
 -19  -1   8   -0.40    1.00
 -19   1   8    0.50    1.30
 -19   1   8   -0.60    0.90
  19   1  -8   -1.00    0.70
  17  -1  -8   29.70    1.70
 -17  -1   8   30.60    1.80
 -17  -1   8   28.60    1.90
 -17   1   8   29.10    2.20
  17   1  -8   30.90    1.70
 -17   1   8   34.50    1.90
 -15  -1   8  247.18    7.00
 -15  -1   8  228.88    6.90
  15  -1  -8  241.68    6.90
 -15   1   8  247.18    6.90
  15   1  -8  238.28    6.80
 -15   1   8  233.08    7.20
 -15   1   8  237.38    7.40
 -13  -1   8  118.99    3.80
  13  -1  -8  119.09    3.80
 -13  -1   8  119.99    3.80
 -13   1   8  116.29    4.00
 -13   1   8  118.49    4.30
  13   1  -8  123.99    3.70
 -13   1   8  121.89    3.80
  11  -1  -8   11.80    1.30
 -11  -1   8   13.50    1.30
  11   1  -8   12.60    1.10
 -11   1   8   12.90    1.30
 -11   1   8   14.30    1.40
 -11   1   8   12.50    1.70
  -9  -1   8  115.39    3.40
   9  -1  -8  112.99    3.50
  -9   1   8  108.49    3.60
  -9   1   8  100.29    3.80
  -9   1   8  110.49    3.40
   9   1  -8  111.49    3.40
   7  -1  -8   -0.60    0.60
  -7  -1   8   -0.10    0.50
  -7  -1   8    0.10    0.50
  -7   1   8    0.10    0.50
  -7   1   8    1.00    0.80
   7   1  -8   -0.20    0.50
  -7   1   8    0.90    1.00
  -5  -1   8  124.59    3.80
   5  -1  -8  126.09    3.90
  -5  -1   8  122.79    3.80
  -5   1   8  115.99    4.30
  -5   1   8  122.59    3.80
  -5   1   8  123.49    3.90
   5   1  -8  124.99    3.70
   3  -1  -8   23.60    1.70
  -3  -1   8   23.40    1.50
  -3   1   8   23.00    1.50
  -3   1   8   27.70    2.00
   3   1  -8   26.70    1.50
  -1  -1   8   -1.60    0.70
  -1  -1   8    1.80    1.00
  -1   1   8   -1.50    0.70
  -1   1   8    1.00    1.20
  -1  -1  -8    9.00    1.20
   1  -1   8   13.80    1.10
  -1   1  -8   10.00    1.10
   1   1   8   14.80    1.20
   3  -1   8   15.50    2.00
  -3  -1  -8   10.00    1.30
   3  -1   8   10.60    1.10
   3   1   8   15.40    2.30
  -3   1  -8    9.90    1.20
   3   1   8   12.30    1.20
  -5  -1  -8   27.40    2.20
   5  -1   8   22.50    2.80
   5  -1   8   27.30    2.00
   5   1   8   29.20    2.10
  -5   1  -8   22.30    2.10
   5   1   8   29.60    2.90
   7  -1   8  184.28    7.10
   7  -1   8  203.08    6.30
  -7  -1  -8  197.08    6.40
   7   1   8  184.78    7.20
   7   1   8  196.18    6.20
  -7   1  -8  202.08    6.30
   9  -1   8   55.59    4.10
  -9  -1  -8   52.39    3.30
   9  -1   8   54.89    3.20
  -9   1  -8   59.19    3.20
   9   1   8   54.09    3.10
   9   1   8   58.09    4.30
  11  -1   8   -0.90    1.30
  11  -1   8    0.10    2.30
 -11  -1  -8   -3.00    1.50
 -11   1  -8   -3.30    1.30
  11   1   8   -1.00    2.50
  11   1   8   -2.40    1.20
 -13  -1  -8   -1.00    1.60
  13  -1   8   -0.30    1.40
  13  -1   8   -0.30    2.60
  13   1   8   -0.70    2.80
 -13   1  -8   -1.60    1.40
  13   1   8   -1.20    1.30
  15  -1   8    1.10    1.50
 -15  -1  -8    1.90    1.80
  15  -1   8    0.50    3.10
  15   1   8    1.30    1.50
  15   1   8   -0.30    3.30
 -15   1  -8    1.40    1.50
  17  -1   8   -0.20    3.50
 -17  -1  -8    2.20    2.00
  17  -1   8    1.60    1.70
  17   1   8    0.70    3.60
 -17   1  -8    2.00    1.70
  17   1   8    3.70    1.80
 -32  -2   8   -1.70    2.00
  32  -2  -8    0.50    1.70
 -32   2   8    1.50    1.80
 -32   2   8    0.30    3.20
  32   2  -8    0.70    1.70
 -30  -2   8   -1.20    1.90
  30  -2  -8    0.90    1.60
 -30   2   8    1.90    1.70
  30   2  -8    2.40    1.60
 -30   2   8    2.20    2.90
  28  -2  -8    2.50    1.50
 -28  -2   8    4.40    1.80
 -28   2   8    4.20    1.60
  28   2  -8    5.60    1.50
 -28   2   8    1.30    2.70
 -26  -2   8   -0.80    1.50
  26  -2  -8   -0.50    1.20
  26   2  -8   -2.00    1.20
 -26   2   8   -2.70    2.30
 -26   2   8   -2.10    1.30
  24  -2  -8   36.20    2.60
 -24  -2   8   32.10    2.80
 -24   2   8   29.80    3.40
  24   2  -8   35.80    2.50
 -24   2   8   35.80    2.60
  22  -2  -8    2.70    1.10
 -22  -2   8    0.40    1.30
 -22   2   8    2.80    1.90
  22   2  -8    5.00    1.70
 -22   2   8    2.60    1.20
  22   2  -8    2.30    1.00
 -20  -2   8   -1.80    1.30
  20  -2  -8    2.10    1.10
 -20   2   8    0.20    1.10
  20   2  -8    0.70    1.00
 -20   2   8    7.90    1.90
  18  -2  -8    6.70    1.00
 -18  -2   8    4.00    1.10
 -18  -2   8    8.90    1.10
 -18   2   8    8.20    1.80
 -18   2   8    5.80    1.00
  18   2  -8    5.60    0.90
  16  -2  -8   84.49    3.00
 -16  -2   8   84.99    3.10
 -16  -2   8   80.79    2.90
 -16   2   8   85.59    3.00
 -16   2   8   83.69    4.10
  16   2  -8   83.79    2.90
 -16   2   8   84.09    3.60
 -14  -2   8   17.90    1.30
  14  -2  -8   14.30    1.40
 -14  -2   8   13.30    1.50
  14   2  -8   16.80    1.30
 -14   2   8   21.20    2.00
 -14   2   8   18.50    2.40
 -14   2   8   13.10    1.40
 -12  -2   8  398.06   10.90
 -12   2   8  388.06   11.30
  12   2  -8  403.56   10.80
 -12   2   8  386.46   11.80
 -12   2   8  400.46   10.80
 -10  -2   8 1085.39   28.40
  10  -2  -8 1082.29   28.50
 -10   2   8 1032.80   29.20
 -10   2   8 1081.69   28.30
 -10   2   8 1013.00   28.70
  10   2  -8 1093.19   28.30
  -8  -2   8   27.10    1.50
   8  -2  -8   21.10    1.60
  -8   2   8   28.40    1.50
   8   2  -8   28.00    1.30
  -6  -2   8    5.10    0.80
   6  -2  -8    2.90    0.90
   6   2  -8    3.60    0.60
  -6   2   8    4.70    0.80
   4  -2  -8   84.69    3.20
  -4  -2   8   87.79    3.00
  -4   2   8   92.99    3.20
  -4   2   8   95.99    3.90
  -4   2   8   85.99    3.00
  -2  -2   8   84.99    3.00
   2  -2  -8   87.79    3.10
  -2   2   8   87.29    3.90
  -2   2   8   88.09    2.90
   2   2  -8   87.99    2.80
  -2   2   8   84.79    3.00
   0  -2   8   40.60    2.00
   0  -2  -8   36.50    2.30
   0   2   8   46.30    3.00
   0   2   8   42.10    2.00
   0   2  -8   42.50    1.80
   0   2   8   42.40    2.00
  -2  -2  -8   21.60    2.00
   2  -2   8   20.90    1.70
   2   2   8   20.20    2.50
   2   2   8   20.40    1.70
  -2   2  -8   20.90    1.50
  -4  -2  -8   56.49    2.90
   4  -2   8   55.59    2.70
  -4   2  -8   54.69    2.50
   4   2   8   55.49    2.60
   4   2   8   56.49    3.70
   6  -2   8   38.30    2.50
  -6  -2  -8   39.80    2.80
   6   2   8   37.50    2.40
  -6   2  -8   37.10    2.30
   6   2   8   34.30    3.60
   8  -2   8   33.70    2.70
  -8  -2  -8   30.10    2.90
  -8   2  -8   34.00    2.40
   8   2   8   36.70    3.90
   8   2   8   35.80    2.60
  10  -2   8    0.50    1.30
 -10  -2  -8   -1.50    1.50
  10   2   8    0.00    1.20
  10   2   8    3.70    2.80
 -10   2  -8   -0.60    1.20
 -12  -2  -8    0.10    1.70
  12  -2   8    1.30    1.40
  12   2   8    2.00    2.90
  12   2   8    0.10    1.30
 -12   2  -8    1.20    1.30
 -14  -2  -8    3.80    1.90
  14  -2   8    0.90    3.00
  14  -2   8    4.40    1.70
 -14   2  -8    3.50    1.50
  14   2   8    8.50    3.60
  14   2   8    5.70    1.60
 -16  -2  -8    2.00    2.10
  16  -2   8    2.10    1.80
  16  -2   8   -0.70    3.40
 -16   2  -8    2.80    1.60
  16   2   8    6.10    3.70
  16   2   8    0.20    1.60
 -31  -3   8   43.40    4.10
  31  -3  -8   50.49    4.00
 -31   3   8   39.80    5.00
 -29  -3   8    9.20    2.20
  29  -3  -8    7.20    1.80
  29   3  -8    7.90    1.70
 -29   3   8    4.00    3.10
 -27  -3   8   11.90    2.10
  27  -3  -8   11.20    1.80
  27   3  -8    9.30    1.60
 -27   3   8    9.40    3.10
  25  -3  -8    0.70    1.30
 -25  -3   8    1.20    1.60
  25   3  -8   -0.60    1.10
 -25   3   8    0.00    2.40
 -25   3   8   -0.10    1.20
  23  -3  -8    0.40    1.10
 -23  -3   8   -0.20    1.40
 -23   3   8   -0.80    1.00
  23   3  -8   -1.30    1.00
 -23   3   8    1.00    2.20
  21  -3  -8    0.20    1.00
 -21  -3   8   -2.00    1.20
 -21   3   8   -2.40    0.90
 -21   3   8   -0.10    2.00
  21   3  -8   -1.30    0.90
  19  -3  -8   -1.00    0.80
 -19   3   8   -0.70    1.70
  19   3  -8   -2.20    0.70
 -17  -3   8   -1.30    1.10
  17  -3  -8   -0.90    0.80
 -17   3   8   -2.00    0.70
 -17   3   8    1.60    2.10
 -17   3   8    0.60    1.70
  17   3  -8   -0.50    0.70
  15  -3  -8  123.59    4.10
 -15  -3   8  133.69    4.20
 -15  -3   8  121.29    3.90
 -15   3   8  129.39    4.90
 -15   3   8  122.09    3.80
 -15   3   8  122.89    5.50
 -13  -3   8  204.88    5.80
 -13   3   8  188.48    6.50
 -13   3   8  192.28    7.10
  11  -3  -8   -1.50    0.70
 -11   3   8    0.10    1.70
 -11   3   8    1.20    1.30
  -9  -3   8    8.20    0.90
   9  -3  -8    8.20    1.00
  -9   3   8   14.30    1.90
  -9   3   8   14.50    2.30
  -7  -3   8  100.09    3.30
   7  -3  -8  102.89    3.40
  -7   3   8   99.79    4.50
  -7   3   8  105.89    3.80
  -5  -3   8   62.99    2.40
   5  -3  -8   64.89    2.50
  -5   3   8   64.29    3.70
  -5   3   8   65.89    2.80
  -3  -3   8   -1.70    0.60
   3  -3  -8   -1.20    0.80
  -3   3   8    0.80    1.00
  -3   3   8   -0.40    1.60
   1  -3  -8   91.19    3.40
  -1  -3   8   91.49    3.20
  -1   3   8   95.79    4.60
  -1   3   8   84.49    3.00
  -1   3   8   88.29    3.30
  -1  -3  -8   -3.10    1.00
   1   3   8   -0.80    1.00
   1   3   8   -0.10    1.80
   3  -3   8   -2.40    1.00
  -3  -3  -8   -3.10    1.20
   3   3   8    2.80    2.10
  -3   3  -8    1.70    0.80
   5  -3   8  181.88    5.80
  -5  -3  -8  180.68    6.00
   5   3   8  173.28    7.20
  -5   3  -8  177.08    5.60
   5   3   8  170.28    5.50
  -7  -3  -8   48.00    3.30
   7  -3   8   48.90    2.90
   7   3   8   50.39    2.70
   7   3   8   49.30    4.30
   9  -3   8   -0.10    1.20
  -9  -3  -8    0.10    1.50
   9   3   8    0.30    1.10
   9   3   8    0.90    2.70
 -11  -3  -8    1.20    1.70
  11  -3   8    1.10    1.40
  11   3   8   -0.60    2.80
  11   3   8    2.20    1.30
 -13  -3  -8    1.40    1.80
  13  -3   8   -0.70    1.50
  13   3   8    2.70    3.20
  13   3   8    1.10    1.30
 -15  -3  -8    4.50    2.10
  15  -3   8    5.20    1.90
  15   3   8    9.10    4.00
  15   3   8    5.40    1.70
 -28  -4   8   41.50    4.10
 -28   4   8   37.40    4.70
 -26  -4   8    2.50    2.20
 -26   4   8    3.30    2.90
 -24  -4   8   -1.60    2.30
 -24   4   8   -1.40    2.50
 -22   4   8    1.40    2.50
 -20   4   8   -1.50    2.10
 -18   4   8    4.40    2.30
 -16   4   8   22.30    3.50
 -16   4   8   22.80    2.90
 -14   4   8    1.10    1.90
 -14   4   8    4.60    2.60
 -12   4   8   76.79    3.90
 -12   4   8   75.29    4.60
 -10   4   8   24.80    2.70
 -10   4   8   27.60    3.70
  -8   4   8   42.50    4.00
  -8   4   8   42.90    2.90
  -6   4   8   96.19    4.00
  -6   4   8  100.79    5.30
  -4   4   8   88.89    5.00
  -4   4   8   86.19    3.50
  -2   4   8    7.40    2.50
  -2   4   8   10.00    1.50
   0  -4  -8   14.50    1.50
   0   4   8   21.60    3.70
  -2  -4  -8    9.90    1.40
   2   4   8   14.70    3.20
  -4  -4  -8   15.00    1.70
   4   4   8   24.60    4.00
  -6  -4  -8    9.20    1.70
   6   4   8   16.70    3.60
  -8  -4  -8    2.30    1.60
   8   4   8    8.30    3.40
 -10  -4  -8   -0.10    1.60
  10   4   8    6.80    3.40
 -12  -4  -8    1.70    1.90
  12   4   8    3.60    3.50
 -25   5   8    0.00    3.00
 -23   5   8    0.10    2.90
 -21   5   8   -1.90    2.60
 -19   5   8   -0.70    2.60
 -17   5   8   -0.20    3.20
 -17   5   8    0.70    2.50
 -15   5   8   -1.90    2.20
 -15   5   8    0.70    3.10
 -13   5   8    1.90    2.20
 -13   5   8   -2.20    2.90
 -11   5   8    4.80    2.20
 -11   5   8    5.90    3.10
  -9   5   8   15.70    2.50
  -9   5   8   19.70    3.80
  -7   5   8   13.10    2.20
  -7   5   8   12.60    3.60
  -5   5   8    1.60    3.10
  -3   5   8   21.10    4.00
  -1   5   8   39.20    4.90
   1   5   8   69.39    5.60
   3   5   8   34.10    4.90
   5   5   8    3.90    3.30
   7   5   8    3.10    3.40
   9   5   8    0.40    3.50
 -18   6   8   -1.50    2.80
 -16   6   8   -3.20    2.70
 -16   6   8   -1.00    3.60
 -14   6   8    0.60    2.60
 -14   6   8   -2.60    3.60
 -12   6   8   -3.40    3.40
 -12   6   8    0.20    2.50
 -10   6   8   -3.90    3.50
  -8   6   8   14.30    4.40
  -6   6   8   22.90    4.70
  -4   6   8   13.30    4.30
  -2   6   8   35.00    5.40
   0   6   8   20.00    4.60
   2   6   8    3.50    3.80
  34   0  -9   -0.50    1.70
 -34   0   9   -1.70    2.10
 -32   0   9   -1.30    1.90
  32   0  -9   -1.60    1.50
 -30   0   9    1.90    1.70
  30   0  -9    0.20    1.40
 -30   0   9    1.90    3.30
  28   0  -9    4.40    1.30
 -28   0   9    0.20    2.30
 -26   0   9    2.70    1.30
  26   0  -9    2.00    1.10
 -26   0   9    1.30    2.00
  24   0  -9   -1.80    0.80
 -24   0   9   -2.30    1.20
 -24   0   9    1.50    1.70
 -22   0   9    3.20    1.50
  22   0  -9    0.30    0.80
 -22   0   9    2.10    1.10
  18   0  -9    2.60    0.70
 -18   0   9    1.30    0.90
 -18   0   9    1.10    1.10
  16   0  -9    1.10    0.60
 -16   0   9    1.20    0.70
 -16   0   9   -0.40    0.90
 -14   0   9    0.60    0.70
 -14   0   9    0.80    0.90
  14   0  -9    0.10    0.60
 -14   0   9    0.20    0.90
 -12   0   9    1.60    0.90
 -12   0   9   -0.40    0.80
 -12   0   9   -0.20    0.70
  12   0  -9   -0.80    0.60
 -10   0   9    0.30    0.60
 -10   0   9    1.30    0.90
  10   0  -9    0.50    0.60
 -10   0   9    0.20    0.80
  -8   0   9    0.60    0.60
  -8   0   9    0.90    0.80
   8   0  -9    0.20    0.60
  -6   0   9    1.90    0.90
  -6   0   9    0.70    0.60
   6   0  -9    1.20    0.60
  -4   0   9    0.10    0.70
   4   0  -9   -1.90    0.70
   2   0  -9   -0.90    0.70
  -2   0   9    0.10    1.10
  -2   0   9    0.00    0.70
   0   0   9   -1.20    0.70
   0   0   9    1.20    1.20
  -2   0  -9    3.40    1.00
  -4   0  -9    3.30    1.10
   4   0   9    1.90    1.70
   4   0   9    1.90    0.90
  -6   0  -9    1.40    1.10
   6   0   9    1.20    0.90
   6   0   9    3.00    1.90
   8   0   9    1.10    2.10
   8   0   9   -1.70    1.00
  10   0   9   -2.10    2.20
 -10   0  -9   -2.30    1.40
  10   0   9   -1.90    1.20
  12   0   9    1.40    2.80
 -12   0  -9   -4.40    1.50
  12   0   9   -1.90    1.30
  14   0   9    2.80    3.30
  14   0   9   -0.90    1.50
 -14   0  -9    1.90    1.70
 -16   0  -9    4.80    2.10
  16   0   9    1.10    3.70
  16   0   9    0.20    1.60
 -33  -1   9   -3.70    1.90
  33  -1  -9    0.20    1.60
  33   1  -9   -0.80    1.70
 -33   1   9   -3.40    1.80
 -33   1   9   -1.20    3.00
  31  -1  -9   -0.10    1.50
 -31  -1   9    0.00    1.80
  31   1  -9    1.00    1.50
 -31   1   9   -1.30    2.70
 -31   1   9    0.70    1.70
 -29  -1   9    1.30    1.70
  29  -1  -9    0.70    1.30
  29   1  -9    0.20    1.30
 -29   1   9   -2.40    2.50
 -29   1   9    0.90    1.60
 -27  -1   9   42.20    3.20
  27  -1  -9   36.20    2.80
  27   1  -9   33.90    3.50
 -27   1   9   38.00    3.00
  27   1  -9   36.00    2.70
 -27   1   9   35.60    3.60
 -25  -1   9   50.79    3.10
 -25  -1   9   52.89    3.10
  25  -1  -9   49.90    2.80
 -25   1   9   49.80    3.00
 -25   1   9   45.20    3.60
  25   1  -9   49.80    2.80
 -23  -1   9   38.70    2.80
 -23  -1   9   44.20    2.60
  23  -1  -9   39.10    2.40
  23   1  -9   35.80    2.30
 -23   1   9   45.90    3.20
 -23   1   9   38.60    2.60
 -21  -1   9    3.70    1.20
  21  -1  -9    4.30    0.90
 -21  -1   9    6.40    1.30
 -21   1   9    6.00    1.70
 -21   1   9    3.20    1.10
  21   1  -9    3.30    0.90
 -19  -1   9   35.20    2.30
 -19  -1   9   36.10    2.10
  19  -1  -9   38.40    2.00
 -19   1   9   38.50    2.20
 -19   1   9   41.90    2.60
  19   1  -9   38.00    2.00
  17  -1  -9    1.20    0.70
 -17  -1   9   -0.70    0.80
 -17  -1   9    0.70    0.90
  17   1  -9    0.60    0.60
 -17   1   9    1.90    1.20
 -17   1   9    0.30    0.80
 -15  -1   9   72.69    2.80
 -15  -1   9   74.39    2.80
  15  -1  -9   74.49    2.70
  15   1  -9   79.69    2.70
 -15   1   9   74.99    3.30
 -15   1   9   74.59    3.00
 -15   1   9   76.09    2.80
 -13  -1   9    4.80    1.00
 -13  -1   9    1.50    0.80
 -13   1   9    3.70    1.10
  13   1  -9    2.10    0.70
 -13   1   9    3.20    1.30
 -13   1   9    2.10    0.70
  11  -1  -9  269.87    7.80
 -11  -1   9  286.27    7.80
 -11   1   9  261.77    8.20
 -11   1   9  274.87    8.00
 -11   1   9  274.07    7.80
  11   1  -9  281.97    7.70
   9  -1  -9  532.95   14.40
  -9  -1   9  536.05   14.40
  -9   1   9  500.35   14.80
  -9   1   9  532.05   14.30
  -9   1   9  536.35   14.60
   7  -1  -9  108.29    3.60
  -7  -1   9  115.99    3.50
  -7  -1   9  110.49    3.60
  -7   1   9  107.49    4.00
  -7   1   9  115.29    3.70
  -7   1   9  107.99    3.60
   7   1  -9  114.69    3.50
  -5  -1   9   24.70    1.60
  -5  -1   9   28.90    1.60
   5  -1  -9   24.90    1.60
  -5   1   9   27.40    2.00
   5   1  -9   27.50    1.50
  -5   1   9   25.70    1.50
  -3  -1   9  168.98    5.30
  -3  -1   9  179.28    5.50
   3  -1  -9  176.08    5.40
  -3   1   9  178.48    5.30
   3   1  -9  170.78    5.20
  -3   1   9  178.28    5.90
  -1  -1   9   13.00    1.50
   1  -1  -9   11.70    1.20
  -1  -1   9   16.50    1.80
  -1   1   9   13.30    1.50
  -1   1   9   17.50    2.10
   1   1  -9   11.40    1.20
  -1  -1  -9   11.50    1.30
   1  -1   9   13.30    1.50
   1  -1   9   14.40    2.10
   1   1   9   13.90    1.60
   1   1   9   16.30    2.30
  -1   1  -9   10.10    1.20
   3  -1   9   45.80    2.30
   3  -1   9   43.90    3.10
  -3  -1  -9   43.80    2.60
   3   1   9   46.20    2.40
  -3   1  -9   44.20    2.50
   3   1   9   48.00    3.30
  -5  -1  -9  180.08    5.90
   5  -1   9  181.48    5.80
   5  -1   9  166.38    6.50
   5   1   9  169.78    6.80
   5   1   9  179.28    5.80
  -5   1  -9  180.28    5.70
   7  -1   9   82.79    4.60
   7  -1   9   85.29    3.80
  -7  -1  -9   88.19    3.90
   7   1   9   84.89    4.80
   7   1   9   92.39    3.80
  -7   1  -9   91.39    3.80
   9  -1   9    2.80    2.40
  -9  -1  -9   -3.90    1.40
   9  -1   9   -1.60    1.10
  -9   1  -9   -2.90    1.30
   9   1   9   -1.30    1.10
   9   1   9    0.70    2.40
  11  -1   9   -1.10    2.50
 -11  -1  -9   -3.30    1.50
  11  -1   9   -2.20    1.30
  11   1   9    1.40    2.70
  11   1   9   -3.70    1.20
 -11   1  -9   -0.80    1.30
 -13  -1  -9    0.10    1.80
  13  -1   9    1.90    2.90
  13  -1   9    1.00    1.60
  13   1   9    1.10    1.40
  13   1   9    1.30    3.10
 -13   1  -9   -0.40    1.50
  15  -1   9   19.40    2.30
 -15  -1  -9   19.70    2.60
  15  -1   9   25.70    4.50
  15   1   9   29.30    5.10
 -15   1  -9   29.70    3.30
  15   1   9   16.70    2.20
 -32  -2   9    2.50    2.10
  32  -2  -9    4.20    1.80
 -32   2   9    4.80    3.30
  32   2  -9    1.50    1.60
 -32   2   9    1.60    1.80
 -30  -2   9   20.20    2.50
  30  -2  -9   26.60    3.20
 -30   2   9   26.30    3.00
  30   2  -9   27.30    3.00
 -30   2   9   26.30    3.70
 -28  -2   9    4.80    1.80
  28  -2  -9    3.40    1.40
 -28   2   9    2.40    1.50
 -28   2   9    2.70    2.60
  28   2  -9    2.70    1.40
  26  -2  -9    4.60    1.30
 -26  -2   9    2.60    1.60
 -26   2   9    2.50    1.40
  26   2  -9    3.80    1.30
 -26   2   9    2.80    2.40
  24  -2  -9    9.70    1.40
 -24  -2   9    8.00    1.60
 -24   2   9   11.10    2.40
 -24   2   9    8.20    1.40
  24   2  -9    7.80    1.30
 -22  -2   9   48.10    3.00
  22  -2  -9   52.89    2.80
 -22   2   9   53.59    3.50
 -22   2   9   50.69    2.70
  22   2  -9   50.09    2.60
 -20  -2   9    3.80    1.10
  20  -2  -9   -2.30    0.90
  20   2  -9    4.80    1.50
  20   2  -9   -2.60    0.90
 -20   2   9    1.10    1.60
  18  -2  -9   11.80    1.20
 -18  -2   9   10.10    1.30
 -18  -2   9   11.50    1.40
 -18   2   9    9.60    1.10
 -18   2   9   14.00    1.90
  18   2  -9   11.00    1.10
  16  -2  -9   44.00    2.10
 -16  -2   9   43.70    2.20
 -16  -2   9   40.50    2.00
 -16   2   9   43.20    2.60
  16   2  -9   45.20    1.90
 -16   2   9   37.00    3.10
 -16   2   9   41.50    2.00
 -14  -2   9    6.10    0.90
 -14   2   9    6.80    0.90
 -14   2   9    9.90    1.50
 -14   2   9    7.00    1.80
  14   2  -9    6.40    0.80
 -12  -2   9  120.59    3.90
  12  -2  -9  118.19    4.00
 -12   2   9  125.79    4.90
  12   2  -9  124.69    3.70
 -12   2   9  123.09    3.80
 -12   2   9  123.39    4.30
 -10  -2   9  375.66   10.40
  10  -2  -9  389.56   10.50
 -10   2   9  376.36   10.30
  10   2  -9  381.66   10.30
 -10   2   9  361.56   11.20
 -10   2   9  367.46   10.70
  -8   2   9    1.00    1.30
  -8   2   9    1.80    1.00
  -6  -2   9   23.60    1.50
   6  -2  -9   23.60    1.70
  -6   2   9   29.90    1.80
  -6   2   9   21.60    1.50
  -6   2   9   29.30    2.40
  -4  -2   9   -1.60    0.60
   4  -2  -9   -1.00    0.70
   4   2  -9   -1.00    0.50
  -4   2   9    1.40    0.90
  -4   2   9   -0.50    0.60
  -4   2   9    1.80    1.30
   2  -2  -9   15.80    1.90
  -2  -2   9   18.80    1.60
  -2   2   9   26.00    2.50
   2   2  -9   19.00    1.40
  -2   2   9   18.90    1.50
  -2   2   9   24.90    1.70
   0  -2  -9    2.20    1.00
   0  -2   9    1.60    0.80
   0   2   9    4.30    1.10
   0   2   9    4.30    1.70
   0   2  -9    2.00    0.70
   0   2   9    1.40    0.80
  -2  -2  -9   18.70    1.70
   2  -2   9   19.30    1.90
  -2   2  -9   15.90    1.70
   2   2   9   19.60    1.80
   2   2   9   19.50    2.80
  -4  -2  -9    9.30    1.50
   4  -2   9   10.30    1.30
   4   2   9   12.70    2.60
   4   2   9   10.30    1.30
  -4   2  -9    8.90    1.20
   6  -2   9   57.39    3.10
  -6  -2  -9   49.99    3.30
   6   2   9   53.69    3.00
   6   2   9   52.89    4.10
  -6   2  -9   54.09    2.80
  -8  -2  -9   62.49    3.80
   8  -2   9   74.59    3.80
   8   2   9   72.89    3.50
  -8   2  -9   73.49    3.40
   8   2   9   75.39    4.90
  10  -2   9   12.10    2.90
 -10  -2  -9    9.50    1.90
  10  -2   9   12.50    1.80
  10   2   9   16.40    3.50
  10   2   9    9.10    1.60
 -10   2  -9   10.70    1.50
  12  -2   9   -1.20    2.80
 -12  -2  -9    1.40    1.80
  12  -2   9    0.20    1.50
  12   2   9    0.70    3.10
  12   2   9    0.60    1.40
 -12   2  -9    1.60    1.30
  14  -2   9   -1.90    3.10
  14  -2   9   -0.20    1.60
 -14  -2  -9    1.80    2.00
 -14   2  -9    1.90    1.50
  14   2   9    1.70    1.50
  14   2   9    2.40    3.40
 -31  -3   9   -0.20    2.10
  31  -3  -9    1.70    1.70
 -31   3   9    2.60    3.20
 -29  -3   9    2.60    1.90
  29  -3  -9    1.60    1.50
  29   3  -9    2.40    1.40
 -29   3   9    3.40    3.00
  27  -3  -9   -0.40    1.30
 -27  -3   9   -0.30    1.70
 -27   3   9   -3.00    2.50
  27   3  -9   -0.50    1.20
 -27   3   9   -1.50    1.30
 -25  -3   9   10.30    1.80
  25  -3  -9   10.70    1.60
  25   3  -9   10.10    1.40
 -25   3   9   10.20    1.40
 -25   3   9   11.90    2.80
 -23  -3   9   25.90    2.70
  23  -3  -9   24.60    2.30
 -23   3   9   19.50    2.90
 -23   3   9   22.60    2.10
  23   3  -9   23.80    2.10
 -21  -3   9   -2.10    1.20
  21  -3  -9   -1.50    0.90
 -21   3   9    0.40    1.90
  21   3  -9   -1.70    0.80
 -21   3   9   -1.50    0.90
  19  -3  -9    8.50    1.20
 -19  -3   9    7.40    1.40
  19   3  -9    9.50    1.00
 -19   3   9    8.80    1.10
 -19   3   9   12.50    2.30
  17  -3  -9   -1.60    0.80
 -17  -3   9   -0.50    1.00
 -17   3   9    2.10    1.80
 -17   3   9   -2.00    0.80
  17   3  -9   -0.50    0.70
 -17   3   9    0.80    2.10
  15  -3  -9   53.69    2.40
 -15  -3   9   54.89    2.50
 -15   3   9   56.19    3.20
 -15   3   9   55.09    3.80
 -15   3   9   52.09    2.00
 -13  -3   9    1.80    0.90
 -13   3   9    4.90    2.00
 -13   3   9    3.70    1.50
 -13   3   9   -0.10    0.60
  11  -3  -9   18.90    1.60
 -11  -3   9   16.10    1.20
 -11   3   9   13.40    1.20
 -11   3   9   23.40    2.90
   9  -3  -9    7.00    1.00
  -9   3   9   10.10    1.60
  -9   3   9    9.80    2.10
   7  -3  -9   46.50    2.20
  -7  -3   9   41.70    2.00
  -7   3   9   46.70    3.30
  -7   3   9   41.80    1.80
  -7   3   9   50.29    2.50
   5  -3  -9    7.70    1.10
  -5  -3   9    9.90    1.00
  -5   3   9    8.10    0.80
  -5   3   9   13.80    2.30
  -5   3   9   13.00    1.70
  -3   3   9    1.30    1.80
  -3   3   9    0.30    1.10
  -1  -3   9   -1.40    0.80
  -1   3   9   -2.20    1.70
  -1   3   9   -0.20    1.10
   1   3   9    0.50    1.10
   1   3   9    0.10    2.00
   3  -3   9    0.00    1.00
  -3  -3  -9    0.90    1.30
  -3   3  -9    0.00    1.00
   3   3   9    2.20    2.20
   3   3   9    1.40    0.90
  -5  -3  -9   66.09    3.50
   5  -3   9   63.39    3.20
   5   3   9   61.49    2.90
   5   3   9   61.29    4.70
   7  -3   9   31.40    2.80
  -7  -3  -9   33.00    3.10
   7   3   9   33.80    2.40
   7   3   9   37.90    4.30
   9  -3   9    3.20    1.50
  -9  -3  -9    1.40    1.70
   9   3   9    3.20    1.20
   9   3   9    3.20    3.00
 -11  -3  -9   -0.40    1.70
  11  -3   9    0.50    1.40
  11   3   9   -0.20    1.30
  11   3   9    4.10    3.20
 -13  -3  -9   -1.50    1.80
  13  -3   9   -0.60    1.60
  13   3   9   -0.70    3.30
  13   3   9   -0.80    1.40
 -28  -4   9    4.50    2.50
 -28   4   9    1.80    3.00
 -26  -4   9    1.70    2.70
 -26   4   9    1.70    2.70
 -24   4   9    3.50    2.60
 -22   4   9    0.90    2.30
 -20   4   9    1.40    2.20
 -18   4   9    4.10    2.20
 -18   4   9    1.70    2.70
 -16   4   9   26.70    3.90
 -16   4   9   21.70    2.70
 -14   4   9   55.29    3.70
 -14   4   9   55.99    4.30
 -12   4   9    6.80    2.60
 -12   4   9    7.70    2.00
 -10   4   9   58.39    4.40
 -10   4   9   52.49    3.30
  -8   4   9   94.69    4.10
  -8   4   9  104.19    5.50
  -6   4   9   92.19    3.90
  -6   4   9  103.59    5.40
   4  -4  -9   70.09    3.30
  -4   4   9   76.99    4.80
  -4   4   9   69.49    3.20
   2  -4  -9    4.30    1.20
  -2   4   9    7.40    2.80
   0  -4  -9   20.30    2.40
   0   4   9   21.80    3.50
  -2  -4  -9   13.70    1.60
   2   4   9   21.20    3.70
  -4  -4  -9   -0.80    1.40
   4   4   9    3.20    2.80
  -6  -4  -9   -2.60    1.50
   6   4   9    4.50    3.10
  -8  -4  -9    0.30    1.60
   8   4   9    3.50    3.30
 -10  -4  -9    3.70    1.90
  10   4   9    6.60    3.60
 -25   5   9   -0.70    3.00
 -23   5   9    1.40    2.90
 -21   5   9    2.00    2.80
 -19   5   9   -1.40    2.50
 -17   5   9    2.90    2.50
 -17   5   9    2.20    3.30
 -15   5   9   -3.70    2.90
 -15   5   9   -0.80    2.20
 -13   5   9    6.20    2.30
 -13   5   9    6.00    3.20
 -11   5   9    0.60    3.00
 -11   5   9    1.50    2.10
  -9   5   9    2.60    3.20
  -9   5   9    1.20    1.90
  -7   5   9   26.70    4.20
  -7   5   9   19.90    2.80
  -5   5   9    0.80    3.10
  -3   5   9    7.40    3.50
  -1   5   9    7.80    3.40
   1   5   9   43.60    5.10
   3   5   9   21.30    4.20
   5   5   9    8.00    3.80
   7   5   9    9.00    3.90
 -18   6   9    3.80    3.00
 -16   6   9   -1.40    3.60
 -16   6   9   -0.60    2.70
 -14   6   9    4.00    2.70
 -14   6   9    2.80    3.90
 -12   6   9    2.30    3.70
 -10   6   9    0.50    3.60
  -8   6   9    2.10    3.80
  -6   6   9    6.30    4.10
  -4   6   9    0.90    3.80
  -2   6   9    7.20    4.10
   0   6   9    4.30    4.00
 -34   0  10    1.60    2.00
  34   0 -10    1.70    1.70
 -32   0  10    9.60    2.20
  32   0 -10   10.30    1.80
 -30   0  10   22.30    3.20
 -30   0  10   15.50    2.10
  30   0 -10   27.90    2.90
 -28   0  10    9.70    1.70
  28   0 -10    8.20    1.50
 -28   0  10    7.50    2.50
 -26   0  10    2.00    1.40
 -26   0  10    2.30    1.90
  26   0 -10    2.80    1.10
 -24   0  10   34.10    2.70
 -24   0  10   27.70    2.60
  24   0 -10   27.90    2.10
 -22   0  10  151.38    5.00
 -22   0  10  141.49    5.10
  22   0 -10  143.29    4.80
 -20   0  10  377.66   10.60
 -20   0  10  364.56   10.70
  20   0 -10  365.06   10.50
 -18   0  10  188.08    5.70
 -18   0  10  180.78    5.80
 -16   0  10   40.40    2.00
 -16   0  10   39.70    2.10
  16   0 -10   39.90    1.90
 -14   0  10  116.99    3.80
  14   0 -10  121.19    3.70
 -14   0  10  110.19    3.80
 -14   0  10  118.69    4.00
 -12   0  10  114.39    3.90
 -12   0  10  120.89    4.00
 -12   0  10  120.59    3.80
 -10   0  10   31.10    1.70
  10   0 -10   29.90    1.70
 -10   0  10   36.90    1.90
 -10   0  10   32.30    1.70
  -8   0  10 1388.36   38.30
   8   0 -10 1449.95   38.10
  -8   0  10 1454.75   38.10
  -6   0  10   56.69    2.30
   6   0 -10   55.69    2.30
  -6   0  10   58.89    2.50
   4   0 -10   63.79    2.60
  -4   0  10   61.99    2.50
  -4   0  10   66.19    2.90
  -2   0  10   46.20    2.60
  -2   0  10   40.20    2.10
   2   0 -10   37.20    2.20
   0   0  10  230.68    7.60
   0   0 -10  235.48    7.00
   0   0  10  225.08    6.90
   2   0  10   77.49    4.00
   2   0  10   79.69    3.20
  -2   0 -10   83.39    3.40
  -4   0 -10   34.30    2.50
   4   0  10   28.60    2.30
   4   0  10   25.50    3.20
   6   0  10   17.70    1.70
   6   0  10   21.70    3.30
  -6   0 -10   16.10    1.80
  -8   0 -10   12.40    1.80
   8   0  10   22.00    3.30
   8   0  10   15.50    1.80
 -10   0 -10    5.10    1.80
  10   0  10   12.60    3.20
  10   0  10    4.10    1.60
  12   0  10   -1.70    1.40
 -12   0 -10    1.50    1.70
  12   0  10    2.00    3.10
  14   0  10   30.90    3.40
  14   0  10   28.00    4.90
 -14   0 -10   32.30    3.70
  33  -1 -10   -1.40    1.60
 -33  -1  10   -2.80    1.90
  33   1 -10   -0.70    1.50
 -33   1  10   -3.30    1.80
 -33   1  10    3.00    3.00
 -31  -1  10    0.00    1.70
  31  -1 -10   -0.30    1.50
 -31   1  10    2.40    1.70
  31   1 -10   -0.20    1.30
 -31   1  10   -1.60    2.70
  29  -1 -10    0.20    1.20
 -29  -1  10   -2.10    1.50
 -29   1  10    0.10    2.40
 -29   1  10    0.70    1.60
  29   1 -10    1.90    1.30
  27  -1 -10    0.90    1.10
 -27  -1  10    1.40    1.50
 -27   1  10   -0.50    1.40
 -27   1  10   -0.30    2.20
  27   1 -10   -0.90    1.10
 -25  -1  10    4.80    1.70
  25  -1 -10    2.90    1.10
 -25  -1  10    4.90    1.50
 -25   1  10    5.50    2.20
  25   1 -10    4.10    1.10
 -25   1  10    4.30    1.40
 -23  -1  10    2.40    1.40
 -23  -1  10   -2.80    1.20
  23  -1 -10   -1.00    0.90
 -23   1  10   -1.90    1.10
  23   1 -10   -1.00    0.80
 -23   1  10    1.20    1.70
  21  -1 -10   -1.10    0.80
 -21  -1  10    0.60    1.20
 -21   1  10   -0.10    1.40
  21   1 -10   -1.00    0.70
 -21   1  10   -1.90    0.90
  19  -1 -10   37.70    2.00
 -19  -1  10   32.50    2.20
 -19  -1  10   36.50    2.10
  19   1 -10   35.20    1.90
 -19   1  10   38.20    2.50
 -19   1  10   35.90    2.20
  17  -1 -10   23.50    1.60
 -17  -1  10   23.10    1.80
 -17  -1  10   23.40    1.70
  17   1 -10   25.50    1.60
 -17   1  10   20.60    2.20
 -17   1  10   22.20    1.80
 -17   1  10   22.60    1.90
  15  -1 -10    0.30    0.70
 -15  -1  10   -0.30    0.70
 -15  -1  10   -0.40    0.80
 -15   1  10   -0.80    0.70
 -15   1  10   -0.70    1.20
 -15   1  10    1.00    1.00
  15   1 -10   -0.60    0.60
 -13  -1  10    1.20    0.70
 -13  -1  10    4.60    1.00
  13  -1 -10   -1.10    0.70
  13   1 -10    1.10    0.60
 -13   1  10    3.00    1.10
 -13   1  10    1.80    1.30
 -13   1  10    0.40    0.70
 -11  -1  10   19.40    1.50
  11  -1 -10   18.20    1.50
 -11   1  10   21.50    1.70
  11   1 -10   20.10    1.30
 -11   1  10   20.40    1.80
 -11   1  10   20.30    1.50
   9  -1 -10   -1.30    0.60
  -9  -1  10    1.00    0.60
  -9  -1  10   -0.20    0.70
  -9   1  10    1.90    1.10
   9   1 -10   -0.80    0.60
  -9   1  10   -0.20    0.70
  -9   1  10    1.30    0.90
   7  -1 -10  510.75   13.90
  -7  -1  10  499.35   13.80
  -7  -1  10  511.65   13.80
  -7   1  10  489.85   14.30
  -7   1  10  504.45   14.00
  -7   1  10  502.35   13.80
   7   1 -10  510.25   13.80
   5  -1 -10  599.34   16.00
  -5  -1  10  587.04   15.90
  -5  -1  10  568.24   16.00
  -5   1  10  585.54   15.90
   5   1 -10  579.14   15.90
  -5   1  10  574.94   16.50
   3  -1 -10  182.98    5.60
  -3  -1  10  176.48    5.70
  -3  -1  10  176.08    5.40
  -3   1  10  175.58    6.10
   3   1 -10  174.28    5.40
  -3   1  10  179.18    5.40
  -1  -1  10  103.69    4.10
   1  -1 -10  107.39    3.90
  -1  -1  10  106.89    3.70
  -1   1  10  105.69    4.40
  -1   1  10  107.29    3.70
   1   1 -10  104.89    3.70
   1  -1  10    5.80    1.70
   1  -1  10    3.40    0.90
  -1  -1 -10    4.40    1.10
  -1   1 -10    0.70    1.00
   1   1  10    5.60    1.90
   1   1  10    3.50    0.90
   3  -1  10   87.79    4.40
   3  -1  10   92.39    3.60
  -3  -1 -10   89.39    3.80
   3   1  10   86.39    4.60
   3   1  10   95.89    3.60
  -3   1 -10   96.39    3.70
   5  -1  10   12.90    2.60
  -5  -1 -10    8.90    1.50
   5  -1  10    9.20    1.40
   5   1  10    9.70    1.40
   5   1  10   15.50    2.70
  -5   1 -10    7.40    1.40
   7  -1  10    9.60    1.50
   7  -1  10   12.00    2.70
  -7  -1 -10    2.30    1.70
  -7   1 -10    6.80    1.60
   7   1  10    8.30    1.50
   9  -1  10    8.80    1.60
  -9  -1 -10    7.30    1.80
   9  -1  10   13.20    3.00
   9   1  10   10.30    1.70
   9   1  10   13.30    3.30
  -9   1 -10   10.50    1.60
  11  -1  10   11.90    3.30
  11  -1  10   12.30    1.90
 -11  -1 -10   10.80    2.10
  11   1  10   12.10    1.80
 -11   1 -10   10.60    1.90
  11   1  10   18.00    3.80
 -13  -1 -10    7.50    2.10
  13  -1  10    8.80    1.90
  13  -1  10   12.00    3.80
  13   1  10   15.10    4.10
  13   1  10    6.80    1.80
 -13   1 -10    8.30    1.90
 -15  -1 -10   -0.10    2.00
  15  -1  10    1.40    1.80
  15  -1  10    0.20    3.50
  15   1  10    2.40    1.70
  15   1  10    4.10    3.90
 -15   1 -10    2.90    1.80
  34  -2 -10   -0.90    1.70
 -34   2  10   -2.30    3.10
  34   2 -10   -0.70    1.70
 -32  -2  10    7.70    2.30
  32  -2 -10    4.30    1.80
  32   2 -10    4.20    1.70
 -32   2  10    3.80    3.10
 -32   2  10    5.10    1.80
  30  -2 -10    3.20    1.60
 -30  -2  10    1.70    1.90
 -30   2  10    0.90    2.80
 -30   2  10    2.70    1.60
  30   2 -10    2.50    1.50
 -28  -2  10    5.40    1.80
  28  -2 -10    7.80    1.60
 -28   2  10    6.20    2.70
  28   2 -10    5.20    1.40
 -28   2  10    5.90    1.50
 -26  -2  10   -0.40    1.50
  26  -2 -10   -0.70    1.10
  26   2 -10   -0.20    1.10
 -26   2  10   -0.90    1.20
 -26   2  10   -3.70    2.00
  24  -2 -10    4.90    1.20
 -24  -2  10    5.30    1.50
 -24   2  10    3.70    2.10
  24   2 -10    4.10    1.10
 -24   2  10    2.80    1.20
  22  -2 -10   13.60    1.50
 -22  -2  10   12.40    1.70
  22   2 -10   12.30    1.40
 -22   2  10   11.10    1.40
 -22   2  10   20.40    2.60
  20  -2 -10   -2.50    0.90
 -20  -2  10    3.50    1.10
  20   2 -10   -2.30    0.80
 -20   2  10    1.20    1.60
 -18  -2  10   48.90    2.60
  18  -2 -10   49.20    2.40
 -18  -2  10   51.19    2.30
 -18   2  10   51.09    3.00
 -18   2  10   48.90    3.40
 -18   2  10   49.80    2.40
  18   2 -10   51.49    2.20
 -16  -2  10  411.06   11.20
 -16  -2  10  384.76   11.10
  16  -2 -10  405.26   11.20
 -16   2  10  398.76   11.10
  16   2 -10  408.36   11.00
 -16   2  10  389.26   11.60
 -16   2  10  387.96   12.10
 -14  -2  10    0.40    0.80
  14   2 -10   -0.20    0.60
 -14   2  10   -0.70    0.70
 -14   2  10    1.90    1.20
 -14   2  10    0.20    1.50
  12  -2 -10   63.19    2.50
 -12  -2  10   59.19    2.40
  12   2 -10   61.99    2.20
 -12   2  10   57.29    2.70
 -12   2  10   58.99    2.40
 -12   2  10   62.09    3.30
  10  -2 -10    2.20    0.80
 -10  -2  10    1.80    0.80
 -10   2  10    2.90    0.80
  10   2 -10    2.90    0.60
 -10   2  10    5.00    1.50
 -10   2  10    4.60    1.20
   8  -2 -10   31.10    1.80
  -8  -2  10   30.10    1.70
  -8  -2  10   29.50    1.40
  -8   2  10   33.40    2.00
   8   2 -10   30.00    1.50
  -8   2  10   31.30    2.50
  -8   2  10   29.80    1.70
   6  -2 -10    7.40    1.10
  -6  -2  10    9.20    1.30
  -6  -2  10    7.80    0.90
  -6   2  10   11.40    1.90
  -6   2  10    8.90    0.90
  -6   2  10   10.60    1.30
  -4  -2  10   -0.30    0.70
   4  -2 -10   -0.70    0.90
   4   2 -10    1.90    0.70
  -4   2  10    2.50    1.10
  -4   2  10    3.50    1.50
  -4   2  10   -0.20    0.80
   2  -2 -10    2.00    1.00
  -2  -2  10    2.70    0.80
   2   2 -10    1.40    0.70
  -2   2  10    1.70    0.80
  -2   2  10    3.20    1.70
  -2   2  10    3.20    1.10
   0  -2  10   39.20    2.30
   0  -2 -10   40.40    2.60
   0   2  10   38.30    2.30
   0   2  10   39.40    2.10
   0   2  10   38.70    3.30
   0   2 -10   33.50    2.00
  -2  -2 -10    6.70    1.40
   2  -2  10    8.60    1.20
   2   2  10    9.00    1.20
  -2   2 -10    7.40    1.10
   2   2  10   10.70    2.50
  -4  -2 -10   -2.20    1.30
   4  -2  10   -0.90    1.00
   4   2  10    0.80    2.10
  -4   2 -10    0.00    1.00
   4   2  10   -0.80    1.00
   6  -2  10   45.00    3.10
   6  -2  10   46.00    3.80
  -6  -2 -10   38.00    3.30
   6   2  10   50.79    4.20
  -6   2 -10   36.80    2.80
   6   2  10   44.80    2.90
   8  -2  10    8.20    1.60
   8  -2  10   10.60    2.90
  -8  -2 -10    9.90    1.90
   8   2  10    9.00    1.60
   8   2  10   13.10    3.20
  -8   2 -10    7.30    1.40
 -10  -2 -10   -0.60    1.70
  10  -2  10   -1.10    2.50
  10  -2  10   -0.10    1.50
  10   2  10    0.80    1.30
 -10   2 -10   -0.20    1.30
  10   2  10    3.50    3.10
  12  -2  10   25.50    4.40
 -12  -2 -10   21.90    2.50
  12  -2  10   18.80    2.40
  12   2  10   27.40    4.70
  12   2  10   29.90    3.20
 -12   2 -10   25.80    2.90
 -14  -2 -10    8.30    2.30
  14  -2  10    7.80    2.10
  14  -2  10    6.80    3.60
 -14   2 -10    8.20    1.80
  14   2  10    7.20    1.80
  14   2  10   15.10    4.30
 -31  -3  10    3.00    2.10
  31  -3 -10    3.50    1.80
 -31   3  10    1.70    3.10
 -29  -3  10    1.70    1.80
  29  -3 -10    1.10    1.50
  29   3 -10    0.40    1.30
 -29   3  10    0.10    2.80
 -27  -3  10    6.80    1.80
  27  -3 -10    9.40    1.70
 -27   3  10    8.20    2.80
 -27   3  10    8.10    1.50
  27   3 -10    7.50    1.40
  25  -3 -10    8.50    1.40
 -25  -3  10    6.90    1.70
 -25   3  10    8.50    2.60
  25   3 -10    6.20    1.20
 -25   3  10    7.80    1.30
 -23  -3  10   -1.80    1.30
  23  -3 -10    1.80    1.10
  23   3 -10    1.00    1.00
 -23   3  10    0.20    1.00
 -23   3  10    1.40    2.20
 -21  -3  10    6.50    1.40
  21  -3 -10    7.60    1.20
 -21   3  10    9.40    2.40
  21   3 -10    8.20    1.10
 -21   3  10    7.50    1.10
  19  -3 -10   72.49    3.00
 -19  -3  10   76.99    3.30
 -19   3  10   72.39    4.00
 -19   3  10   70.09    2.80
 -19   3  10   65.69    4.60
  19   3 -10   74.99    2.70
 -17  -3  10  116.09    4.10
 -17  -3  10  114.79    3.80
  17  -3 -10  111.99    4.00
 -17   3  10  109.69    3.60
 -17   3  10  113.79    5.50
  17   3 -10  113.89    3.60
 -17   3  10  111.69    4.80
 -15  -3  10    2.10    0.90
 -15   3  10    3.90    2.00
 -15   3  10    4.60    1.70
 -15   3  10    1.80    0.70
 -13  -3  10  114.39    3.90
  13  -3 -10  114.89    4.00
 -13   3  10  117.09    4.50
 -13   3  10  118.09    5.30
 -13   3  10  110.09    3.50
  11  -3 -10   35.10    2.20
 -11  -3  10   34.20    2.00
 -11   3  10   40.10    3.30
 -11   3  10   34.60    1.70
 -11   3  10   43.90    2.70
  -9  -3  10   53.49    2.30
   9  -3 -10   50.09    2.50
  -9   3  10   58.59    2.80
  -9   3  10   56.49    3.60
  -9   3  10   49.80    2.10
   7  -3 -10   90.59    3.40
  -7  -3  10   82.49    3.10
  -7   3  10   87.99    4.40
  -7   3  10   88.69    3.50
  -7   3  10   81.19    2.80
  -5  -3  10   94.89    3.40
   5  -3 -10   99.59    3.70
  -5   3  10   96.09    3.70
  -5   3  10   91.49    3.20
  -5   3  10   99.69    4.80
  -3  -3  10   35.90    2.10
   3  -3 -10   31.10    2.40
  -3   3  10   38.50    3.40
  -3   3  10   28.40    1.90
  -3   3  10   41.30    2.30
   1  -3 -10    0.50    1.20
  -1  -3  10    1.40    1.00
  -1   3  10    0.00    0.90
  -1   3  10    5.40    2.30
  -1  -3 -10    2.60    1.40
   1  -3  10    2.90    1.10
   1   3  10    8.10    2.50
  -1   3 -10    3.50    1.10
   1   3  10    3.00    0.90
   1   3  10    6.20    1.60
   3  -3  10  141.99    4.90
  -3  -3 -10  143.09    5.20
   3   3  10  141.89    6.50
   3   3  10  133.09    4.70
  -5  -3 -10   14.50    1.90
   5  -3  10   20.80    2.50
   5   3  10   22.80    3.60
   5   3  10   20.10    2.10
  -7  -3 -10    1.50    1.60
   7  -3  10    3.10    1.40
   7   3  10    4.50    2.90
   7   3  10    3.30    1.20
  -9  -3 -10    1.20    1.80
   9  -3  10    3.90    1.50
   9   3  10    8.40    3.40
   9   3  10    4.10    1.40
 -11  -3 -10    3.30    2.00
  11  -3  10    1.70    1.70
  11   3  10    6.00    3.60
  11   3  10    4.00    1.50
 -28  -4  10    0.00    2.90
 -28   4  10    2.80    2.90
 -26   4  10    1.80    2.60
 -24   4  10   28.70    3.90
 -22   4  10    3.90    2.40
 -20   4  10   11.20    2.70
 -18   4  10   13.30    2.70
 -18   4  10   17.60    3.30
 -16   4  10    6.30    2.30
 -16   4  10    4.40    2.60
 -14   4  10   20.50    3.60
 -14   4  10   20.70    2.70
 -12   4  10    3.60    1.90
 -12   4  10    3.60    2.60
 -10   4  10   61.39    4.50
 -10   4  10   61.59    3.40
   8  -4 -10   -1.00    1.20
  -8   4  10    1.50    1.50
  -8   4  10    1.30    2.30
   6  -4 -10    0.60    1.00
  -6   4  10    4.10    2.40
  -6   4  10    0.10    1.40
   4  -4 -10   33.30    2.30
  -4   4  10   37.00    4.00
  -4   4  10   32.80    2.40
   2  -4 -10    0.60    1.10
  -2   4  10    0.90    2.60
   0  -4 -10   39.90    2.80
   0   4  10   35.00    4.30
  -2  -4 -10   25.70    2.80
   2   4  10   24.80    4.20
  -4  -4 -10   -3.20    1.40
   4   4  10   -0.30    2.90
  -6  -4 -10    6.80    1.80
   6   4  10   12.10    3.60
  -8  -4 -10   -0.10    1.70
   8   4  10    1.40    3.20
 -10  -4 -10    0.30    1.90
  10   4  10    4.60    3.80
 -25   5  10    0.60    2.90
 -23   5  10   -0.70    2.70
 -21   5  10    7.90    3.10
 -19   5  10    2.80    3.40
 -19   5  10    4.90    2.70
 -17   5  10   -2.70    3.10
 -17   5  10    1.10    2.40
 -15   5  10    2.90    2.40
 -15   5  10    0.80    3.10
 -13   5  10    4.10    2.40
 -13   5  10    4.10    3.20
 -11   5  10    1.50    2.00
 -11   5  10   -1.40    2.90
  -9   5  10    0.60    1.90
  -9   5  10    0.90    3.10
  -7   5  10    1.50    3.10
  -5   5  10   15.40    3.90
  -3   5  10    3.70    3.30
  -1   5  10    6.10    3.40
   1   5  10    8.40    3.50
   3   5  10    1.10    3.40
   5   5  10    1.20    3.60
 -18   6  10    3.80    4.00
 -18   6  10    0.20    2.90
 -16   6  10    2.60    3.80
 -16   6  10    2.90    2.90
 -14   6  10    5.20    2.80
 -14   6  10    0.80    3.80
 -12   6  10   10.40    4.20
 -10   6  10   20.30    4.70
  -8   6  10    2.30    3.90
  -6   6  10    2.00    4.00
  -4   6  10    6.30    4.10
  -2   6  10    4.30    4.10
 -34   0  11   -3.30    1.80
  34   0 -11   -0.30    1.60
 -32   0  11    1.40    1.80
  32   0 -11    1.10    1.40
 -30   0  11    7.10    2.60
  26   0 -11   -0.40    1.00
 -26   0  11   -0.40    1.40
 -26   0  11    0.60    1.80
  24   0 -11   -1.20    0.90
 -24   0  11   -2.70    1.10
 -24   0  11   -2.10    1.50
 -22   0  11   -0.70    1.40
 -22   0  11    0.70    1.10
  22   0 -11    0.90    0.80
 -18   0  11   -0.40    0.90
 -18   0  11   -0.90    1.00
  18   0 -11    1.00    0.70
 -16   0  11   -0.70    0.80
 -16   0  11    0.60    1.00
 -16   0  11   -1.10    0.90
  16   0 -11   -0.90    0.60
 -14   0  11    0.70    0.90
 -14   0  11    1.30    0.70
  14   0 -11    0.50    0.60
 -14   0  11    0.00    0.90
 -12   0  11    0.30    0.90
 -12   0  11    0.10    0.70
 -12   0  11   -0.20    0.80
  12   0 -11   -0.20    0.70
 -10   0  11   -0.10    0.70
 -10   0  11    0.20    0.90
  10   0 -11   -0.30    0.70
  -8   0  11   -0.80    0.90
  -8   0  11    0.80    0.60
   8   0 -11   -0.20    0.70
  -6   0  11    0.30    1.00
   6   0 -11   -1.20    0.70
  -6   0  11    0.40    0.60
   4   0 -11   -1.90    0.80
  -4   0  11    0.90    0.70
  -4   0  11    1.50    1.20
  -2   0  11    4.30    1.50
  -2   0  11    3.60    0.90
   0   0  11    3.40    1.70
   0   0 -11    3.30    1.10
   0   0  11    1.90    0.90
   2   0  11    6.50    2.20
   4   0  11    1.60    1.00
  -4   0 -11    0.60    1.30
   4   0  11    1.20    2.10
  -6   0 -11   -2.40    1.40
   6   0  11   -2.50    1.10
   6   0  11    0.70    2.20
  -8   0 -11   -1.30    1.50
   8   0  11    0.10    2.50
   8   0  11   -3.00    1.20
  10   0  11    3.50    3.10
 -10   0 -11   -0.60    1.60
  10   0  11   -1.90    1.30
  12   0  11    3.90    1.70
  12   0  11    7.10    3.80
 -12   0 -11    5.90    1.90
  14   0  11    0.80    1.70
  14   0  11    4.70    4.00
 -14   0 -11   -0.80    1.90
 -35  -1  11    4.60    2.30
  35  -1 -11    4.20    1.80
  35   1 -11    5.30    1.90
 -35   1  11    4.30    2.20
  33  -1 -11   -0.50    1.60
 -33  -1  11   -1.90    1.90
 -33   1  11    1.10    1.80
  33   1 -11    0.10    1.50
 -33   1  11    1.80    2.90
 -31  -1  11    7.00    1.90
  31  -1 -11    6.70    1.60
  31   1 -11    6.20    1.60
 -31   1  11    6.20    2.80
 -31   1  11    7.30    1.80
 -29  -1  11    2.30    1.60
  29  -1 -11    1.20    1.20
 -29   1  11    1.40    2.40
  29   1 -11    1.20    1.20
 -29   1  11    0.20    1.50
 -27  -1  11   -1.00    1.80
 -27  -1  11   -0.60    1.50
  27  -1 -11    0.80    1.20
  27   1 -11    0.80    1.10
 -27   1  11   -1.40    2.10
 -27   1  11   -0.40    1.40
 -25  -1  11   36.00    2.70
  25  -1 -11   29.50    2.40
 -25  -1  11   29.60    2.80
 -25   1  11   34.60    3.20
 -25   1  11   30.80    2.70
  25   1 -11   35.20    2.30
  23  -1 -11    5.80    1.10
 -23  -1  11    4.40    1.40
 -23   1  11    8.30    2.00
  23   1 -11    6.30    1.10
 -23   1  11    3.70    1.20
 -21  -1  11    0.80    1.20
  21  -1 -11    0.10    0.80
 -21  -1  11   -2.80    1.00
 -21   1  11   -2.50    1.00
 -21   1  11   -0.90    1.40
  21   1 -11   -0.10    0.80
 -19  -1  11   10.70    1.30
 -19  -1  11   15.60    1.70
  19  -1 -11   12.40    1.20
 -19   1  11   14.00    2.00
 -19   1  11   10.70    1.20
  19   1 -11   12.40    1.20
 -17  -1  11  222.28    6.50
  17  -1 -11  214.98    6.40
 -17  -1  11  216.88    6.60
 -17   1  11  212.48    7.00
 -17   1  11  205.98    6.70
 -17   1  11  222.98    6.50
  17   1 -11  215.98    6.40
 -15  -1  11  127.99    4.20
 -15  -1  11  129.99    4.20
 -15   1  11  121.59    4.60
  15   1 -11  132.49    4.10
 -15   1  11  126.39    4.40
 -15   1  11  129.99    4.10
  13  -1 -11  290.37    8.40
 -13  -1  11  295.37    8.30
  13   1 -11  297.57    8.30
 -13   1  11  295.37    8.30
 -13   1  11  294.67    8.60
 -13   1  11  278.87    8.80
 -11  -1  11   -0.70    0.70
 -11   1  11   -0.50    0.70
 -11   1  11    0.00    1.10
 -11   1  11    1.10    1.00
   9  -1 -11  418.96   11.70
  -9  -1  11  430.76   11.60
  -9  -1  11  394.96   11.50
   9   1 -11  427.16   11.50
  -9   1  11  391.36   12.00
  -9   1  11  425.46   11.60
  -9   1  11  423.76   11.80
  -7  -1  11  128.09    4.20
   7  -1 -11  126.09    4.20
  -7  -1  11  133.29    4.20
  -7   1  11  130.89    4.10
  -7   1  11  129.89    4.30
   7   1 -11  123.69    4.10
  -7   1  11  124.79    4.70
   5  -1 -11   14.50    1.60
  -5  -1  11   10.90    1.10
  -5  -1  11   13.00    1.70
  -5   1  11   17.10    2.10
   5   1 -11   12.30    1.40
  -5   1  11   14.40    1.50
  -3  -1  11  166.88    5.20
   3  -1 -11  171.38    5.30
  -3  -1  11  158.58    5.50
   3   1 -11  162.68    5.10
  -3   1  11  158.78    5.90
  -3   1  11  161.28    5.10
  -1  -1  11  207.18    6.90
   1  -1 -11  216.18    6.60
  -1  -1  11  211.18    6.40
  -1   1  11  199.28    7.20
   1   1 -11  215.38    6.40
  -1   1  11  213.48    6.40
   1  -1  11   79.99    4.10
   1  -1  11   82.19    3.40
  -1  -1 -11   82.99    3.60
   1   1  11   75.99    4.30
   1   1  11   85.29    3.40
  -1   1 -11   82.89    3.40
   3  -1  11    4.70    1.20
   3  -1  11    4.60    2.10
  -3  -1 -11    3.80    1.30
   3   1  11    3.70    1.20
  -3   1 -11    3.40    1.20
   3   1  11    5.90    2.30
   5  -1  11   -1.70    1.10
   5  -1  11   -0.50    2.10
   5   1  11   -2.50    1.10
   5   1  11    1.20    2.20
  -7  -1 -11   11.80    1.90
   7  -1  11   11.50    1.70
   7  -1  11   16.50    3.00
  -7   1 -11   11.90    1.70
   7   1  11   10.20    1.60
  -9  -1 -11   -1.40    1.60
   9  -1  11    0.30    1.40
   9  -1  11   -0.50    2.50
   9   1  11    4.40    3.00
   9   1  11   -0.90    1.30
  -9   1 -11    0.40    1.40
  11  -1  11   11.90    1.90
 -11  -1 -11    9.30    2.00
  11  -1  11    9.40    3.50
 -11   1 -11   11.00    1.90
  11   1  11   15.50    3.90
  11   1  11   10.30    1.80
  13  -1  11   14.70    2.20
  13  -1  11   21.10    4.40
 -13  -1 -11   19.20    2.60
  13   1  11   14.60    2.10
 -13   1 -11   15.20    2.30
  13   1  11   23.00    4.70
  34  -2 -11   -0.80    1.70
 -34  -2  11    2.90    2.10
  34   2 -11   -0.30    1.60
 -34   2  11    1.80    3.30
 -34   2  11   -1.50    1.80
  32  -2 -11    2.20    1.60
 -32  -2  11    1.80    2.00
 -32   2  11   -3.00    2.80
 -32   2  11   -0.20    1.70
  32   2 -11    0.00    1.50
 -30  -2  11   13.70    2.20
  30  -2 -11   18.30    2.10
 -30   2  11   13.40    1.90
  30   2 -11   15.40    1.90
 -30   2  11   17.00    3.20
  28  -2 -11   -0.40    1.30
 -28  -2  11    0.50    1.60
 -28   2  11   -0.40    1.30
 -28   2  11    0.30    2.40
  28   2 -11   -0.40    1.20
  26  -2 -11    4.20    1.30
 -26  -2  11    3.90    1.50
 -26   2  11    0.40    2.20
  26   2 -11    3.60    1.20
 -26   2  11    3.10    1.30
 -24  -2  11    6.80    1.50
  24  -2 -11    5.40    1.20
 -24   2  11    4.10    2.10
 -24   2  11    6.30    1.30
  24   2 -11    3.80    1.10
  22  -2 -11    8.10    1.30
 -22  -2  11    5.60    1.50
 -22  -2  11   12.10    1.60
 -22   2  11   10.50    2.10
 -22   2  11    6.30    1.30
  22   2 -11    6.80    1.10
 -20  -2  11    2.90    1.20
 -20   2  11    1.90    1.90
 -20   2  11    3.10    1.70
 -18  -2  11   76.29    3.20
  18  -2 -11   78.99    3.10
 -18  -2  11   76.29    3.00
 -18   2  11   77.89    3.60
 -18   2  11   78.59    3.00
  18   2 -11   76.79    2.90
 -18   2  11   77.29    4.10
 -16  -2  11  121.29    4.00
 -16  -2  11  119.09    4.00
 -16   2  11  119.89    3.90
  16   2 -11  124.29    3.80
 -16   2  11  112.19    4.40
 -16   2  11  109.89    4.80
 -14  -2  11  206.38    6.10
  14  -2 -11  200.68    6.20
 -14   2  11  199.08    7.00
  14   2 -11  202.18    5.90
 -14   2  11  202.18    6.50
 -14   2  11  204.38    6.00
 -12  -2  11  408.46   11.00
  12  -2 -11  398.56   11.00
  12   2 -11  398.76   10.80
 -12   2  11  375.86   11.80
 -12   2  11  380.76   11.30
 -12   2  11  383.16   10.90
 -10  -2  11   76.09    2.90
  10  -2 -11   71.49    3.10
 -10   2  11   75.09    2.80
 -10   2  11   80.19    3.20
 -10   2  11   77.99    3.70
  10   2 -11   77.89    2.70
  -8  -2  11    6.20    1.10
  -8   2  11    3.80    1.20
  -8   2  11    5.10    1.70
   6  -2 -11    2.40    1.10
  -6  -2  11    4.40    0.90
  -6  -2  11    7.10    1.20
  -6   2  11    3.50    0.80
  -6   2  11    6.90    1.80
  -6   2  11    6.50    1.30
   6   2 -11    4.70    0.80
  -4  -2  11   12.70    1.80
  -4  -2  11   12.40    1.20
   4  -2 -11   10.90    1.40
   4   2 -11   12.70    1.40
  -4   2  11   16.70    2.40
  -4   2  11   12.70    1.70
  -4   2  11   12.40    1.20
   2  -2 -11  284.17    8.10
  -2  -2  11  270.07    7.80
  -2  -2  11  255.97    8.20
  -2   2  11  250.07    7.90
  -2   2  11  254.27    8.90
   2   2 -11  271.97    7.70
  -2   2  11  264.57    7.80
   0  -2  11  121.19    4.90
   0  -2  11  121.29    4.30
   0  -2 -11  126.69    4.60
   0   2  11  119.49    5.50
   0   2 -11  125.79    4.20
   0   2  11  120.49    4.40
   0   2  11  121.59    4.30
   2  -2  11    1.20    1.10
   2  -2  11    1.90    1.90
  -2  -2 -11   -1.40    1.30
   2   2  11    3.60    2.20
  -2   2 -11    0.60    1.00
   2   2  11    0.80    1.10
   4  -2  11    1.10    1.20
  -4  -2 -11   -3.80    1.40
   4  -2  11    1.00    2.10
   4   2  11    3.50    2.40
  -4   2 -11   -3.20    1.10
   4   2  11    1.20    1.10
   6  -2  11    5.10    2.50
  -6  -2 -11    3.80    1.60
   6  -2  11    5.00    1.40
  -6   2 -11    5.50    1.40
   6   2  11    3.50    2.70
   6   2  11    5.60    1.40
   8  -2  11   -0.20    1.40
  -8  -2 -11   -0.80    1.60
   8  -2  11    0.70    2.50
  -8   2 -11    1.60    1.30
   8   2  11   -0.30    1.30
   8   2  11    3.10    2.90
 -10  -2 -11    0.40    1.80
  10  -2  11   -2.50    2.70
  10  -2  11   -0.70    1.50
  10   2  11   -0.50    1.40
  10   2  11   -0.10    3.00
 -10   2 -11   -0.80    1.40
  12  -2  11    1.10    1.70
  12  -2  11    2.80    3.20
 -12  -2 -11    1.80    1.90
 -12   2 -11    1.10    1.50
  12   2  11    2.90    3.50
  12   2  11   -0.10    1.50
  31  -3 -11    5.10    1.80
 -31  -3  11    4.50    2.10
  31   3 -11    5.80    1.80
 -31   3  11    6.10    3.20
  29  -3 -11    3.60    1.50
 -29  -3  11    2.00    1.80
  29   3 -11    4.30    1.40
 -29   3  11    3.80    1.80
 -29   3  11    1.00    2.70
 -27  -3  11   11.70    2.00
  27  -3 -11   11.30    1.70
 -27   3  11    9.70    1.50
  27   3 -11    9.90    1.50
 -27   3  11   11.80    3.00
 -25  -3  11    3.60    1.50
  25  -3 -11    6.50    1.30
  25   3 -11    4.00    1.20
 -25   3  11    7.00    2.50
 -25   3  11    5.70    1.20
 -23  -3  11    3.50    1.40
  23  -3 -11    4.40    1.20
 -23   3  11    2.70    1.00
  23   3 -11    3.50    1.00
 -23   3  11    3.70    2.20
  21  -3 -11    1.60    1.00
 -21  -3  11    1.20    1.20
 -21   3  11    3.00    1.00
  21   3 -11    0.80    0.80
 -21   3  11    0.60    2.10
 -19  -3  11   22.60    2.30
  19  -3 -11   22.90    2.00
 -19   3  11   19.40    3.10
  19   3 -11   20.20    1.60
 -19   3  11   21.40    3.00
 -19   3  11   21.50    1.70
  17  -3 -11   17.30    1.90
 -17  -3  11    9.30    1.30
 -17   3  11   10.70    2.60
  17   3 -11   13.30    1.50
 -17   3  11    9.20    1.10
 -15  -3  11   76.09    3.10
 -15   3  11   75.49    4.40
 -15   3  11   71.39    2.70
 -15   3  11   78.19    3.80
 -13  -3  11    0.70    0.90
  13  -3 -11   -1.70    0.90
 -13   3  11    4.00    2.10
 -13   3  11    0.90    0.70
 -13   3  11    3.90    1.60
  11  -3 -11  121.79    4.20
 -11  -3  11  120.89    4.00
 -11   3  11  120.09    4.50
 -11   3  11  116.59    5.30
 -11   3  11  118.49    3.80
   9  -3 -11   11.40    1.30
  -9  -3  11   11.90    1.20
  -9   3  11   15.80    2.10
  -9   3  11   11.20    1.00
  -9   3  11   15.80    2.80
  -7  -3  11    3.50    0.90
   7  -3 -11    3.70    1.20
  -7   3  11    3.60    0.90
  -7   3  11   10.20    2.30
  -7   3  11    7.20    1.50
  -5  -3  11    6.30    1.10
   5  -3 -11    5.30    1.30
  -5   3  11    4.90    1.00
  -3  -3  11   -2.70    0.90
   3  -3 -11   -2.10    1.10
  -3   3  11   -1.70    0.80
  -3   3  11    4.30    1.40
  -3   3  11    2.90    2.20
  -1  -3  11   27.00    2.20
   1  -3 -11   29.90    2.70
  -1   3  11   30.70    2.30
  -1   3  11   33.40    3.70
  -1   3  11   27.40    2.00
   1   3 -11   32.10    2.30
   1  -3  11   11.70    1.40
  -1  -3 -11   12.70    1.60
   1   3  11   15.90    3.00
   1   3  11   17.20    1.90
   3  -3  11    0.90    1.10
  -3  -3 -11    1.20    1.40
   3   3  11    4.70    2.70
   3   3  11    1.80    1.00
   5  -3  11   -0.60    1.20
  -5  -3 -11   -2.60    1.40
   5   3  11   -1.00    1.10
   5   3  11    1.40    2.70
  -7  -3 -11   -2.00    1.60
   7  -3  11    1.60    1.40
   7   3  11    2.80    3.10
   7   3  11    1.50    1.20
   9  -3  11    0.30    1.50
  -9  -3 -11   -1.50    1.80
   9  -3  11   -3.30    2.60
   9   3  11    1.70    3.30
   9   3  11    0.50    1.30
  11  -3  11    1.00    3.30
  11  -3  11    2.00    1.80
 -11  -3 -11    2.00    2.00
  11   3  11    1.30    1.50
  11   3  11    4.70    3.80
 -30  -4  11    6.70    3.50
 -30   4  11    5.90    3.20
 -28   4  11   -0.20    2.70
 -26   4  11    1.60    2.70
 -24   4  11   12.60    3.00
 -22   4  11   -0.20    2.30
 -20   4  11   20.40    3.80
 -20   4  11   18.50    2.90
 -18   4  11   16.40    3.30
 -18   4  11   13.60    2.60
 -16   4  11   -1.00    2.40
 -16   4  11   -1.10    2.00
 -14   4  11    7.10    2.10
 -14   4  11   10.00    2.90
  12  -4 -11   -1.00    1.50
 -12   4  11    1.30    1.80
 -12   4  11    2.10    2.40
  10  -4 -11   -0.30    1.20
 -10   4  11    2.20    1.70
 -10   4  11    2.60    2.50
   8  -4 -11   -0.70    1.00
  -8   4  11    0.30    1.50
  -8   4  11   -0.10    2.30
   6  -4 -11   22.70    2.20
  -6   4  11   24.60    3.80
  -6   4  11   22.60    2.40
   4  -4 -11    2.50    1.20
  -4   4  11    4.50    2.80
   2  -4 -11    5.10    1.40
  -2   4  11    8.40    3.10
   0  -4 -11   31.10    2.90
   0   4  11   34.90    4.40
  -2  -4 -11   -2.20    1.40
   2   4  11    3.40    3.00
  -4  -4 -11    1.70    1.50
   4   4  11    8.20    3.60
  -6  -4 -11    0.90    1.60
   6   4  11   -0.90    3.20
  -8  -4 -11    6.60    2.00
   8   4  11    8.10    4.00
 -25   5  11    1.50    3.00
 -23   5  11   -0.70    2.70
 -21   5  11    1.30    2.60
 -19   5  11    0.90    3.40
 -19   5  11    0.10    2.50
 -17   5  11    3.60    2.50
 -17   5  11    3.00    3.40
 -15   5  11    9.60    3.60
 -15   5  11    7.00    2.60
 -13   5  11   31.00    4.70
 -13   5  11   26.70    3.40
 -11   5  11    9.90    3.60
 -11   5  11   11.40    2.50
  -9   5  11    1.00    2.10
  -9   5  11    3.80    3.30
  -7   5  11    1.10    3.20
  -5   5  11    3.80    3.30
  -3   5  11    6.70    3.50
  -1   5  11    5.00    3.40
   1   5  11    3.00    3.40
   3   5  11    3.70    3.60
 -18   6  11    3.70    4.00
 -18   6  11    2.70    2.90
 -16   6  11   13.40    4.60
 -16   6  11   13.80    3.30
 -14   6  11    9.60    4.10
 -12   6  11   -1.50    3.70
 -10   6  11    0.60    3.90
  -8   6  11   -1.10    3.90
  -6   6  11   15.60    4.50
  -4   6  11   13.80    4.60
  36   0 -12    0.20    1.60
 -36   0  12   -3.90    1.90
 -34   0  12   -0.50    2.00
  34   0 -12    0.20    1.50
 -32   0  12    6.90    1.90
  32   0 -12    7.20    1.70
 -32   0  12    7.90    2.80
 -30   0  12  235.88    7.70
 -30   0  12  215.08    7.90
  30   0 -12  219.68    7.40
 -28   0  12  345.77   10.80
  28   0 -12  324.97   10.20
 -28   0  12  351.66   10.50
 -26   0  12    3.00    1.80
  26   0 -12    3.10    1.10
 -26   0  12    1.70    1.40
  24   0 -12    8.20    1.20
 -24   0  12    9.40    1.90
 -24   0  12    8.50    1.40
  22   0 -12    7.80    1.10
 -22   0  12    9.20    1.70
 -22   0  12    8.70    1.30
 -20   0  12  332.07    9.50
  20   0 -12  326.77    9.40
 -20   0  12  322.87    9.70
 -18   0  12  205.98    6.30
 -18   0  12  201.98    6.50
  18   0 -12  209.78    6.20
  16   0 -12   49.80    2.20
 -16   0  12   51.89    2.40
 -16   0  12   47.80    2.30
 -16   0  12   48.00    2.30
 -14   0  12  222.88    6.70
 -14   0  12  209.38    6.50
 -14   0  12  219.28    6.50
 -12   0  12  162.98    5.00
 -12   0  12  163.38    5.20
 -12   0  12  155.08    5.10
  12   0 -12  160.28    5.00
 -10   0  12   67.89    2.90
  10   0 -12   70.49    2.80
 -10   0  12   71.49    2.70
   8   0 -12  435.46   11.90
  -8   0  12  411.16   12.20
  -8   0  12  431.16   11.90
  -6   0  12   55.89    2.40
  -6   0  12   56.69    2.90
   6   0 -12   59.29    2.50
   4   0 -12  283.77    8.20
  -4   0  12  272.67    8.60
  -4   0  12  271.97    8.10
  -2   0  12   79.99    3.90
  -2   0  12   83.59    3.30
   2   0 -12   84.39    3.40
   0   0 -12  683.23   18.20
   0   0  12  656.63   18.20
   0   0  12  621.24   18.90
   2   0  12  319.67   10.70
   2   0  12  326.07    9.70
  -2   0 -12  334.27    9.90
   4   0  12   -0.20    2.20
  -4   0 -12   -2.50    1.30
   4   0  12   -1.10    1.10
   6   0  12   -1.60    1.20
  -6   0 -12   -2.90    1.40
   6   0  12    1.90    2.60
   8   0  12    5.40    3.00
   8   0  12    3.50    1.50
  -8   0 -12    2.40    1.70
 -10   0 -12   42.00    3.80
  10   0  12   35.90    4.90
  10   0  12   40.40    3.40
  12   0  12   -0.50    3.50
 -12   0 -12    1.80    1.90
  12   0  12    0.20    1.50
  35  -1 -12   -0.90    1.70
 -35  -1  12   -0.30    2.10
 -35   1  12    1.00    1.90
 -35   1  12    0.00    3.00
  35   1 -12   -0.60    1.60
  33  -1 -12   16.30    2.20
 -33  -1  12   18.80    2.40
  33   1 -12   16.40    2.00
 -33   1  12   17.60    2.30
 -33   1  12   19.40    3.40
  31  -1 -12   34.00    3.10
 -31  -1  12   37.10    3.40
 -31   1  12   31.30    4.00
 -31   1  12   39.20    3.30
  31   1 -12   32.50    3.00
 -29  -1  12    5.50    1.70
  29  -1 -12    5.00    1.40
 -29   1  12    7.30    2.50
 -29   1  12    5.00    1.60
  29   1 -12    5.40    1.40
 -27  -1  12   14.10    2.10
 -27  -1  12   12.70    1.80
  27  -1 -12   11.80    1.50
 -27   1  12   13.60    1.70
  27   1 -12   11.10    1.40
 -27   1  12   11.50    2.50
 -25  -1  12   39.30    2.90
  25  -1 -12   39.40    2.60
 -25  -1  12   39.40    2.80
  25   1 -12   37.80    2.40
 -25   1  12   37.60    2.80
 -25   1  12   36.30    3.20
 -23  -1  12   -3.40    1.20
  23  -1 -12    0.00    0.90
 -23  -1  12    0.10    1.40
 -23   1  12   -1.70    1.10
  23   1 -12   -2.00    0.90
 -23   1  12    0.50    1.60
 -21  -1  12   19.10    1.60
  21  -1 -12   22.10    1.80
 -21  -1  12   22.40    2.10
 -21   1  12   21.10    2.20
  21   1 -12   18.40    1.70
 -21   1  12   21.90    2.40
 -19  -1  12   48.80    2.50
 -19  -1  12   50.59    2.50
  19  -1 -12   49.10    2.40
  19   1 -12   49.90    2.30
 -19   1  12   51.79    2.50
 -19   1  12   52.79    2.80
 -19   1  12   52.99    3.00
  17  -1 -12   22.10    1.70
 -17  -1  12   22.20    1.80
 -17  -1  12   22.30    1.80
  17   1 -12   24.00    1.60
 -17   1  12   23.50    2.00
 -17   1  12   21.60    1.80
 -17   1  12   21.50    2.20
 -15  -1  12   -0.20    0.80
 -15  -1  12    1.40    1.00
  15   1 -12    0.00    0.70
 -15   1  12   -0.10    0.80
 -15   1  12    1.90    1.10
 -15   1  12   -0.50    1.20
  13  -1 -12   11.40    1.20
 -13  -1  12   12.30    1.10
 -13   1  12   13.00    1.50
 -13   1  12   12.30    1.80
  13   1 -12   13.30    1.40
 -13   1  12   14.40    1.70
  11  -1 -12   20.80    1.70
 -11  -1  12   24.60    1.70
 -11  -1  12   24.10    1.40
 -11   1  12   23.90    1.80
 -11   1  12   21.70    1.60
 -11   1  12   22.90    2.10
  11   1 -12   21.30    1.70
   9  -1 -12    8.70    1.10
  -9  -1  12    8.90    1.00
  -9  -1  12   12.00    1.30
   9   1 -12   10.40    1.00
  -9   1  12   13.30    1.50
  -9   1  12   10.80    1.80
  -9   1  12   10.00    1.00
   7  -1 -12   71.89    2.90
  -7  -1  12   70.59    2.70
  -7  -1  12   68.79    2.90
  -7   1  12   67.39    2.70
  -7   1  12   67.89    3.30
   7   1 -12   67.09    2.70
  -5  -1  12    2.90    1.30
   5  -1 -12    1.60    0.90
  -5  -1  12    3.00    0.80
  -5   1  12    2.60    1.50
  -5   1  12    2.10    0.80
   5   1 -12    1.40    0.80
  -3  -1  12   71.09    3.50
   3  -1 -12   74.69    3.20
  -3  -1  12   73.69    3.00
  -3   1  12   69.09    3.90
  -3   1  12   75.69    3.00
   3   1 -12   71.59    3.00
  -1  -1  12  179.88    6.50
  -1  -1  12  185.08    5.90
   1  -1 -12  184.18    6.00
   1   1 -12  189.18    5.90
  -1   1  12  168.68    6.70
  -1   1  12  189.08    5.90
  -1  -1 -12    3.30    1.40
   1  -1  12    4.80    2.00
   1  -1  12    4.10    1.20
  -1   1 -12    3.10    1.20
   1   1  12    6.30    2.20
   1   1  12    5.30    1.20
   3  -1  12    2.70    1.30
   3  -1  12    4.90    2.20
  -3  -1 -12   -2.60    1.50
   3   1  12    4.10    2.30
  -3   1 -12   -2.80    1.30
   3   1  12    1.90    1.20
   5  -1  12   -0.60    1.10
   5  -1  12    2.70    2.30
  -5  -1 -12   -3.20    1.40
   5   1  12   -1.10    1.20
   5   1  12   -0.10    2.30
  -5   1 -12   -2.60    1.30
   7  -1  12   -0.10    1.40
   7  -1  12    2.70    2.60
  -7  -1 -12   -2.00    1.50
  -7   1 -12   -2.00    1.30
   7   1  12   -0.70    1.30
   7   1  12    4.30    2.90
   9  -1  12    5.10    3.00
  -9  -1 -12    4.00    1.80
   9  -1  12    1.80    1.50
  -9   1 -12    1.20    1.50
   9   1  12    2.70    1.50
   9   1  12    2.40    3.30
 -11  -1 -12    4.20    2.00
  11  -1  12    3.40    3.40
  11  -1  12    4.20    1.70
 -11   1 -12    1.50    1.70
  11   1  12    8.00    3.90
  11   1  12    2.60    1.60
  34  -2 -12    1.20    1.80
 -34  -2  12   -0.10    2.10
 -34   2  12    0.70    1.80
  34   2 -12    0.90    1.60
 -34   2  12    2.30    3.10
 -32  -2  12    5.20    2.10
  32  -2 -12    2.80    1.60
 -32   2  12    1.30    1.70
  32   2 -12    0.50    1.50
 -32   2  12    1.00    2.80
  30  -2 -12    2.80    1.50
 -30  -2  12    4.70    1.90
 -30   2  12    1.40    1.50
  30   2 -12    2.80    1.40
 -30   2  12    4.20    2.70
 -28  -2  12    3.50    1.70
  28  -2 -12    5.30    1.50
 -28   2  12    5.10    1.50
  28   2 -12    4.50    1.30
 -28   2  12    1.30    2.30
 -26  -2  12   14.00    1.80
  26  -2 -12   16.30    1.70
 -26   2  12   13.40    2.70
 -26   2  12   14.00    1.60
  26   2 -12   13.00    1.50
  24  -2 -12   38.40    2.50
 -24  -2  12   31.80    2.60
 -24  -2  12   36.10    2.90
  24   2 -12   37.00    2.30
 -24   2  12   37.90    2.50
 -24   2  12   34.90    3.30
  22  -2 -12    5.20    1.20
 -22  -2  12    5.70    1.50
 -22  -2  12    2.70    1.40
  22   2 -12    5.50    1.10
 -22   2  12    4.90    1.30
 -22   2  12    5.70    1.90
  20  -2 -12   33.80    2.30
 -20  -2  12   39.00    2.30
  20   2 -12   30.70    2.10
 -20   2  12   39.50    3.30
 -20   2  12   28.90    2.30
 -20   2  12   39.90    2.90
 -18  -2  12    0.20    1.00
  18  -2 -12    0.60    0.80
 -18  -2  12    2.50    1.20
  18   2 -12    1.70    0.80
 -18   2  12    2.10    1.50
 -18   2  12    2.10    1.80
 -18   2  12    0.30    0.90
 -16  -2  12   23.20    2.00
  16   2 -12   23.20    1.60
 -16   2  12   23.20    1.90
 -16   2  12   24.50    2.20
 -16   2  12   22.20    2.70
 -14  -2  12    2.00    0.90
  14  -2 -12    0.50    0.90
 -14   2  12    1.20    0.80
 -14   2  12    2.70    1.30
 -14   2  12    1.80    1.60
  14   2 -12    1.20    0.70
 -12  -2  12   23.20    1.80
  12  -2 -12   23.60    2.00
 -12   2  12   27.60    2.00
 -12   2  12   23.60    2.50
  12   2 -12   23.50    1.50
 -12   2  12   20.50    1.70
 -10  -2  12  135.99    4.30
  10  -2 -12  133.89    4.50
 -10   2  12  129.79    4.60
 -10   2  12  127.99    5.20
  10   2 -12  130.79    4.10
 -10   2  12  127.99    4.20
   8  -2 -12   37.80    2.20
  -8  -2  12   36.20    1.90
  -8  -2  12   34.10    2.00
  -8   2  12   36.00    2.00
  -8   2  12   36.00    2.20
  -8   2  12   33.40    2.90
  -6  -2  12   11.70    1.20
   6  -2 -12   11.10    1.30
  -6  -2  12   14.30    1.70
   6   2 -12   12.70    1.50
  -6   2  12   14.80    1.70
  -6   2  12   12.20    1.20
  -6   2  12   16.60    2.40
   4  -2 -12   42.10    2.70
  -4  -2  12   41.00    2.60
  -4  -2  12   39.90    2.40
   4   2 -12   38.30    2.20
  -4   2  12   44.70    3.40
  -4   2  12   49.90    2.60
  -4   2  12   43.60    2.30
  -2  -2  12    5.00    1.10
  -2  -2  12    6.00    1.70
   2  -2 -12    3.30    1.20
  -2   2  12    7.10    2.10
   2   2 -12    3.10    1.00
  -2   2  12    9.20    1.60
  -2   2  12    4.70    1.10
   0  -2  12   57.09    3.50
   0  -2  12   56.19    3.00
   0  -2 -12   56.59    3.30
   0   2  12   53.89    4.00
   0   2  12   54.39    2.90
   0   2 -12   59.09    2.80
   0   2  12   54.59    2.80
   2  -2  12   59.19    3.20
  -2  -2 -12   49.90    3.50
   2  -2  12   55.49    3.80
  -2   2 -12   54.49    3.00
   2   2  12   60.79    3.10
   2   2  12   59.79    4.30
  -4  -2 -12   10.40    1.70
   4  -2  12   15.60    2.80
   4  -2  12   14.60    1.70
  -4   2 -12   12.00    1.50
   4   2  12   12.80    1.70
   4   2  12   19.30    3.40
   6  -2  12    1.30    1.30
   6  -2  12   -1.10    2.30
  -6  -2 -12    0.90    1.60
   6   2  12   -0.40    1.30
  -6   2 -12   -0.30    1.20
   6   2  12    5.00    2.90
   8  -2  12    2.40    2.70
  -8  -2 -12    4.80    1.90
   8  -2  12    3.00    1.70
   8   2  12    3.70    1.50
   8   2  12    4.60    3.20
  -8   2 -12    1.40    1.50
 -10  -2 -12    3.80    2.10
  10  -2  12    0.50    1.70
  10  -2  12    3.60    3.20
  10   2  12    4.10    1.70
  10   2  12    6.70    3.50
 -10   2 -12    4.50    1.70
  33  -3 -12   35.50    3.60
 -33  -3  12   24.70    2.80
 -33   3  12   27.10    4.20
  31  -3 -12   -0.90    1.50
 -31  -3  12   -0.50    1.80
  31   3 -12   -1.30    1.60
 -31   3  12    0.40    2.90
 -29  -3  12    1.90    1.80
  29  -3 -12    0.20    1.40
 -29   3  12    0.20    1.50
  29   3 -12    0.20    1.30
 -29   3  12    2.90    2.70
 -27  -3  12   -0.60    1.60
  27  -3 -12   -0.30    1.20
 -27   3  12   -1.00    2.30
  27   3 -12   -0.10    1.10
 -27   3  12   -1.80    1.20
  25  -3 -12    7.60    1.40
 -25  -3  12    6.50    1.60
 -25   3  12    4.00    2.30
  25   3 -12    5.20    1.10
 -25   3  12    5.30    1.20
  23  -3 -12    2.30    1.10
 -23  -3  12    1.20    1.40
  23   3 -12    3.40    1.00
 -23   3  12    2.40    2.20
 -23   3  12    1.80    1.00
  21  -3 -12   20.40    2.10
 -21  -3  12   21.90    2.40
 -21   3  12   20.40    3.20
  21   3 -12   20.30    1.70
 -21   3  12   20.50    1.80
 -21   3  12   17.30    2.60
 -19  -3  12   22.70    2.10
 -19  -3  12   23.80    2.40
  19  -3 -12   22.50    2.10
 -19   3  12   24.40    2.90
 -19   3  12   26.90    3.60
 -19   3  12   23.50    1.90
  19   3 -12   20.70    1.70
 -17  -3  12  493.45   13.20
 -17   3  12  453.85   13.80
  17   3 -12  472.45   12.80
 -17   3  12  466.45   12.90
 -17   3  12  456.95   14.50
 -15  -3  12  257.57    7.40
  15  -3 -12  251.07    7.40
 -15   3  12  238.88    8.70
 -15   3  12  238.58    7.90
  15   3 -12  241.18    6.90
 -15   3  12  227.88    7.00
  13  -3 -12   67.79    3.20
 -13  -3  12   65.39    3.00
 -13   3  12   67.79    2.70
 -13   3  12   77.49    3.60
 -13   3  12   76.29    4.40
  11  -3 -12  178.78    5.70
 -11  -3  12  176.38    5.40
 -11   3  12  167.98    6.70
 -11   3  12  164.88    5.20
 -11   3  12  168.28    5.90
  -9  -3  12   15.50    1.40
   9  -3 -12   13.60    1.60
  -9   3  12   15.00    1.20
  -7  -3  12   29.70    2.20
   7  -3 -12   30.50    2.50
  -7   3  12   30.70    2.00
  -5  -3  12   72.19    3.20
   5  -3 -12   75.59    3.50
  -5   3  12   71.79    2.90
  -5   3  12   78.49    3.40
  -5   3  12   79.29    4.60
  -3  -3  12   42.30    2.60
   3  -3 -12   45.50    2.90
  -3   3  12   47.60    2.70
  -3   3  12   43.50    2.30
  -3   3  12   49.10    4.10
  -1  -3  12    7.00    1.20
   1  -3 -12    4.60    1.40
  -1   3  12    8.10    1.70
  -1   3  12    9.20    2.70
  -1   3  12    6.70    1.10
   1  -3  12   12.10    1.50
  -1  -3 -12    9.90    1.70
   1   3  12   11.10    1.30
   1   3  12   16.50    3.20
   3  -3  12    1.30    1.20
  -3  -3 -12    0.60    1.50
   3   3  12    1.60    1.10
   3   3  12    2.70    2.80
  -5  -3 -12   -0.40    1.60
   5  -3  12   -0.50    2.40
   5  -3  12   -0.40    1.30
   5   3  12    3.40    3.10
   5   3  12   -1.20    1.10
  -7  -3 -12   -0.30    1.70
   7  -3  12   -3.10    2.60
   7  -3  12    2.60    1.60
   7   3  12    1.00    1.30
   7   3  12    0.60    3.20
   9  -3  12   -0.60    3.30
  -9  -3 -12    1.90    1.90
   9  -3  12    1.30    1.70
   9   3  12    6.70    3.70
   9   3  12    2.50    1.50
 -30   4  12    6.00    3.20
 -28   4  12   -0.20    2.60
 -26   4  12    2.20    2.50
 -24   4  12    0.10    2.40
 -22   4  12    9.60    2.70
 -22   4  12    8.60    3.30
 -20   4  12   60.09    5.00
 -20   4  12   57.49    4.20
 -18   4  12   56.39    4.00
 -18   4  12   59.69    4.70
 -16   4  12   -0.70    2.40
 -16   4  12   -0.70    2.00
  14  -4 -12   -0.10    1.20
 -14   4  12    3.30    2.00
 -14   4  12    0.40    2.50
  12  -4 -12    1.50    1.10
 -12   4  12    2.20    2.60
 -12   4  12    2.00    1.80
  10  -4 -12    4.90    1.20
 -10   4  12    7.50    1.90
 -10   4  12    8.00    2.80
   8  -4 -12   20.30    2.30
  -8   4  12   21.40    3.40
  -8   4  12   19.90    2.30
   6  -4 -12   19.50    2.40
  -6   4  12   21.60    3.80
  -6   4  12   23.70    2.50
   4  -4 -12    0.40    1.20
  -4   4  12    0.40    2.60
   2  -4 -12    4.00    1.40
  -2   4  12    8.60    3.10
   0  -4 -12   -2.00    1.40
   0   4  12   -0.10    2.80
  -2  -4 -12   -0.60    1.50
   2   4  12    1.60    3.10
  -4  -4 -12   -0.80    1.60
   4   4  12    3.00    3.40
  -6  -4 -12    0.90    1.80
   6   4  12    3.80    3.60
 -25   5  12    2.30    3.00
 -23   5  12    3.20    2.70
 -21   5  12    2.90    3.70
 -21   5  12    1.20    2.70
 -19   5  12   15.10    3.20
 -19   5  12   12.70    4.00
 -17   5  12    9.70    2.70
 -17   5  12    5.40    3.50
 -15   5  12    2.20    3.30
 -15   5  12    2.60    2.40
 -13   5  12   15.60    3.90
 -13   5  12   14.80    2.70
 -11   5  12   30.00    4.70
 -11   5  12   25.60    3.20
  -9   5  12   17.70    4.10
  -7   5  12    6.40    3.60
  -5   5  12    2.50    3.40
  -3   5  12    5.80    3.60
  -1   5  12   16.80    4.30
   1   5  12    3.40    3.70
 -18   6  12    6.10    3.10
 -18   6  12    9.60    4.30
 -16   6  12    5.50    2.90
 -16   6  12    7.40    4.20
 -14   6  12   -1.60    3.70
 -12   6  12   -5.20    3.50
 -10   6  12    3.50    3.90
  -8   6  12    4.80    4.10
  -6   6  12    2.50    4.00
 -36   0  13   -1.60    2.10
  36   0 -13   -1.00    1.60
  34   0 -13    0.20    1.50
 -34   0  13   -2.00    1.70
 -32   0  13    1.90    2.40
 -32   0  13    6.40    1.80
  32   0 -13    2.80    1.40
 -28   0  13    5.20    1.60
 -28   0  13    2.30    2.00
  28   0 -13    4.40    1.30
 -26   0  13    0.00    1.70
 -26   0  13   -2.50    1.30
  26   0 -13   -0.70    1.00
  24   0 -13   -0.20    0.90
 -24   0  13   -1.80    1.50
 -24   0  13   -1.30    1.20
 -22   0  13   -0.20    1.00
 -22   0  13   -2.00    1.30
  22   0 -13    0.50    0.80
 -20   0  13    1.10    1.20
 -20   0  13   -0.50    0.90
  20   0 -13    0.10    0.70
 -18   0  13   -0.40    0.90
 -18   0  13    0.80    1.00
 -18   0  13    0.50    1.10
  18   0 -13   -0.20    0.70
 -16   0  13    0.10    1.00
  16   0 -13   -0.90    0.70
 -16   0  13   -1.20    0.80
 -16   0  13   -0.60    1.00
 -14   0  13   -0.30    1.00
  14   0 -13   -1.70    0.70
 -14   0  13   -0.40    0.80
 -14   0  13    0.50    0.90
 -12   0  13    0.00    1.00
  12   0 -13   -0.40    0.80
 -12   0  13   -0.70    0.70
 -12   0  13    0.80    1.00
  10   0 -13    0.30    0.80
 -10   0  13    2.20    1.10
 -10   0  13    1.40    0.80
  -8   0  13   -0.30    0.80
  -8   0  13    0.10    1.10
   8   0 -13   -2.30    0.80
   6   0 -13    0.20    1.00
  -6   0  13    1.40    1.30
  -6   0  13    1.80    0.80
  -4   0  13    1.60    0.80
   4   0 -13    0.70    1.00
  -4   0  13    1.00    1.50
   2   0  13    0.30    1.20
  -2   0 -13   -2.10    1.30
   2   0  13    0.60    2.10
   4   0  13   -0.20    1.20
  -4   0 -13    0.60    1.40
   4   0  13    2.00    2.40
   6   0  13   -1.70    1.30
  -6   0 -13   -2.30    1.50
   6   0  13    0.50    2.50
   8   0  13    2.60    3.00
  -8   0 -13    3.00    1.70
   8   0  13    2.20    1.50
 -10   0 -13    0.50    1.80
  10   0  13    0.00    3.30
  10   0  13   -0.70    1.50
 -35  -1  13    2.60    2.00
  35  -1 -13    3.80    1.70
  35   1 -13    2.60    1.60
 -35   1  13    6.30    3.20
 -35   1  13    2.30    1.90
  33  -1 -13   27.60    3.10
 -33  -1  13   32.80    3.50
 -33   1  13   24.20    3.60
 -33   1  13   18.00    2.30
  33   1 -13   16.90    2.10
 -31  -1  13    4.30    1.80
  31  -1 -13    5.00    1.50
 -31   1  13    5.20    1.70
 -31   1  13    5.90    2.70
  31   1 -13    4.10    1.40
  29  -1 -13    0.40    1.20
 -29  -1  13    2.50    1.70
 -29  -1  13    0.00    1.80
  29   1 -13   -0.10    1.20
 -29   1  13   -1.10    1.40
 -29   1  13    1.00    2.30
 -27  -1  13   64.69    3.50
 -27  -1  13   70.59    3.70
  27  -1 -13   67.19    3.30
 -27   1  13   62.89    4.00
  27   1 -13   66.99    3.20
 -27   1  13   68.89    3.60
  25  -1 -13    2.90    1.10
 -25  -1  13    3.20    1.50
 -25  -1  13    4.40    1.70
 -25   1  13    3.00    1.40
 -25   1  13    6.00    2.10
  25   1 -13    3.90    1.10
 -23  -1  13   42.10    3.00
  23  -1 -13   50.09    2.60
 -23  -1  13   52.99    2.90
  23   1 -13   42.90    2.60
 -23   1  13   49.80    2.90
 -23   1  13   53.39    3.30
 -21  -1  13   -0.10    1.10
 -21  -1  13    0.90    1.30
  21  -1 -13    1.40    0.90
 -21   1  13    1.00    1.40
 -21   1  13    0.50    1.00
  21   1 -13    0.00    0.80
 -19  -1  13   14.90    1.90
 -19  -1  13   11.80    1.30
  19  -1 -13   15.00    1.70
  19   1 -13   14.60    1.60
 -19   1  13   12.80    2.20
 -19   1  13   15.30    1.40
 -19   1  13   16.60    2.00
 -17  -1  13    1.30    0.90
 -17  -1  13    1.50    1.10
 -17   1  13    1.10    1.30
  17   1 -13    1.30    0.70
 -17   1  13    2.00    0.90
 -17   1  13    2.10    1.20
  15  -1 -13   22.00    1.90
 -15  -1  13   22.00    1.80
 -15  -1  13   22.50    1.90
 -15   1  13   23.40    2.00
 -15   1  13   23.50    2.20
 -15   1  13   22.20    1.80
  15   1 -13   21.50    1.60
 -13  -1  13   59.49    2.50
  13  -1 -13   55.79    2.60
 -13   1  13   53.19    2.90
 -13   1  13   54.09    2.50
 -13   1  13   57.69    2.70
 -11  -1  13   28.30    1.90
  11  -1 -13   23.50    1.90
 -11  -1  13   31.30    1.70
 -11   1  13   29.60    2.00
 -11   1  13   27.60    1.80
 -11   1  13   26.50    2.30
  11   1 -13   25.40    1.90
   9  -1 -13   -0.10    0.80
  -9  -1  13    1.20    0.90
  -9  -1  13    1.30    0.80
  -9   1  13    0.50    1.30
   9   1 -13    0.50    0.80
  -9   1  13    0.10    0.80
  -9   1  13    1.70    1.20
  -7  -1  13    3.00    0.90
   7  -1 -13    0.10    0.90
  -7  -1  13    2.70    1.20
  -7   1  13    1.90    1.40
  -7   1  13    2.60    0.90
   7   1 -13    0.20    0.80
   5  -1 -13  125.89    4.40
  -5  -1  13  119.09    4.60
  -5  -1  13  120.99    4.20
   5   1 -13  120.39    4.20
  -5   1  13  123.39    4.20
  -5   1  13  113.79    5.00
  -3  -1  13   36.90    2.40
   3  -1 -13   35.50    2.60
  -3  -1  13   35.60    2.90
  -3   1  13   28.10    3.20
   3   1 -13   33.30    2.30
  -3   1  13   35.60    2.30
   1  -1 -13    1.00    1.20
  -1  -1  13    3.00    1.20
  -1  -1  13    3.70    1.90
  -1   1  13    3.90    1.10
   1   1 -13    1.50    1.10
  -1   1  13    1.90    2.10
   1  -1  13   28.40    2.60
  -1  -1 -13   23.30    2.20
   1  -1  13   31.70    3.30
   1   1  13   26.20    2.60
  -1   1 -13   21.30    2.00
   1   1  13   30.70    3.50
   3  -1  13   38.50    3.80
   3  -1  13   41.90    3.10
  -3  -1 -13   39.10    3.30
   3   1  13   42.80    4.00
   3   1  13   38.00    3.00
  -3   1 -13   38.20    3.10
   5  -1  13   -1.70    1.30
  -5  -1 -13   -1.20    1.60
   5  -1  13    0.30    2.30
  -5   1 -13   -2.10    1.30
   5   1  13    2.40    2.70
   5   1  13   -0.80    1.30
   7  -1  13    3.10    2.80
   7  -1  13    0.30    1.40
  -7  -1 -13    1.50    1.70
   7   1  13    0.70    1.40
  -7   1 -13   -0.20    1.50
   7   1  13    1.90    3.00
   9  -1  13    4.50    3.30
   9  -1  13    4.70    1.70
  -9  -1 -13    7.10    2.00
  -9   1 -13    4.30    1.70
   9   1  13    5.70    3.60
   9   1  13    4.80    1.70
  34  -2 -13    2.30    1.70
 -34  -2  13   -0.30    2.00
 -34   2  13    0.80    1.80
 -34   2  13    1.20    3.10
  34   2 -13    1.10    1.60
  32  -2 -13    8.10    1.90
 -32  -2  13    4.60    2.00
 -32   2  13    7.10    3.10
  32   2 -13    8.50    1.70
 -32   2  13    6.10    1.80
  30  -2 -13    0.70    1.40
 -30  -2  13    2.20    1.80
 -30   2  13    1.20    1.50
  30   2 -13    2.40    1.40
 -30   2  13    2.90    2.60
  28  -2 -13    5.00    1.40
 -28  -2  13    1.90    1.60
  28   2 -13    3.20    1.30
 -28   2  13    2.60    1.40
 -28   2  13    0.80    2.40
 -26  -2  13   26.40    2.80
  26  -2 -13   23.40    2.40
 -26   2  13   25.20    2.40
  26   2 -13   19.30    2.20
 -26   2  13   17.40    2.80
 -24  -2  13    9.80    1.60
 -24  -2  13   11.00    1.70
  24  -2 -13   10.90    1.40
 -24   2  13    9.60    1.40
 -24   2  13   10.80    2.30
  24   2 -13    9.70    1.30
  22  -2 -13    7.30    1.30
 -22  -2  13    7.60    1.60
 -22  -2  13    6.60    1.40
  22   2 -13    9.00    1.20
 -22   2  13    7.30    1.30
 -22   2  13    7.70    2.00
 -22   2  13    9.70    2.40
  20  -2 -13   13.70    1.40
 -20  -2  13   13.20    1.50
 -20  -2  13   16.90    2.00
  20   2 -13   14.90    1.30
 -20   2  13   14.80    1.50
 -20   2  13   17.00    2.60
 -20   2  13   16.20    2.20
 -18  -2  13   30.00    2.30
 -18  -2  13   22.20    2.30
  18   2 -13   25.10    1.80
 -18   2  13   27.10    2.40
 -18   2  13   26.70    3.00
 -18   2  13   19.00    2.00
 -16  -2  13   88.59    3.40
  16  -2 -13   89.79    3.50
 -16   2  13   81.79    3.20
 -16   2  13   85.29    3.70
  16   2 -13   84.09    3.10
 -16   2  13   83.09    4.20
 -14  -2  13  108.09    3.80
  14  -2 -13  107.49    3.90
  14   2 -13  109.49    3.60
 -14   2  13  106.49    3.70
 -14   2  13  103.89    4.10
 -14   2  13  105.09    4.70
  12  -2 -13    4.40    1.10
 -12  -2  13    9.20    1.10
  12   2 -13    8.70    1.00
 -12   2  13   13.60    1.90
 -12   2  13    9.10    1.90
 -12   2  13    8.60    1.10
  10  -2 -13   -0.30    1.00
 -10  -2  13    0.50    0.90
 -10  -2  13    2.00    0.80
 -10   2  13   -1.20    0.80
 -10   2  13    0.30    1.60
 -10   2  13    1.30    1.30
  -8  -2  13    3.40    1.00
   8  -2 -13    1.00    1.00
  -8  -2  13    3.40    1.10
  -8   2  13    3.50    1.40
  -8   2  13    2.00    0.90
   8   2 -13    0.80    0.90
  -8   2  13    2.70    1.80
  -6  -2  13   39.20    2.30
   6  -2 -13   40.20    2.70
  -6  -2  13   41.80    2.40
  -6   2  13   39.90    2.30
  -6   2  13   36.90    3.30
  -6   2  13   40.20    2.50
   6   2 -13   38.20    2.20
   4  -2 -13   21.40    2.40
  -4  -2  13   18.30    2.10
  -4  -2  13   18.90    2.30
  -4   2  13   17.00    2.10
  -4   2  13   17.50    2.90
   4   2 -13   16.00    1.80
  -4   2  13   17.30    1.90
  -2  -2  13    8.50    1.40
  -2  -2  13   13.40    2.20
   2  -2 -13    7.90    1.60
  -2   2  13   13.30    1.90
  -2   2  13    7.40    1.30
   2   2 -13    8.80    1.20
  -2   2  13   14.40    2.60
   0  -2  13  106.19    4.20
   0  -2  13   97.59    4.70
   0  -2 -13  101.19    4.50
   0   2  13   93.89    4.10
   0   2 -13  102.09    4.00
   0   2  13  102.59    4.10
   0   2  13  101.69    5.40
   2  -2  13    7.10    2.40
   2  -2  13    3.80    1.40
  -2  -2 -13    3.50    1.60
   2   2  13    9.90    2.70
  -2   2 -13    5.40    1.30
   2   2  13    5.50    1.30
   4  -2  13   12.90    2.80
   4  -2  13    8.60    1.70
  -4  -2 -13   10.70    1.90
   4   2  13   15.60    3.40
   4   2  13   11.60    1.70
  -4   2 -13    9.30    1.50
   6  -2  13    3.60    1.60
  -6  -2 -13    5.10    1.90
   6  -2  13    6.10    2.70
   6   2  13    3.60    1.50
   6   2  13    4.80    3.10
  -6   2 -13    3.30    1.50
   8  -2  13    2.50    1.70
   8  -2  13   -1.90    2.70
  -8  -2 -13    2.70    1.90
  -8   2 -13   -0.40    1.50
   8   2  13    1.00    3.20
   8   2  13    0.00    1.50
 -33  -3  13    1.10    2.00
  33  -3 -13    1.60    1.80
 -33   3  13    1.10    3.10
  31  -3 -13    1.00    1.60
 -31  -3  13    1.40    1.90
 -31   3  13   -0.80    2.70
  31   3 -13    1.10    2.10
 -29  -3  13    2.80    1.80
  29  -3 -13    2.40    1.50
 -29   3  13    3.60    2.70
 -29   3  13    1.90    1.50
  29   3 -13    2.00    1.30
  27  -3 -13    3.30    1.30
 -27  -3  13   -0.40    1.60
 -27   3  13    2.10    2.40
 -27   3  13    2.30    1.20
  27   3 -13    1.10    1.10
 -25  -3  13    0.60    1.50
  25  -3 -13    0.70    1.10
 -25   3  13    1.30    2.30
  25   3 -13    0.60    1.00
 -25   3  13    0.20    1.10
 -23  -3  13   14.30    1.80
  23  -3 -13   14.10    1.60
 -23   3  13   16.60    1.90
 -23   3  13   19.50    2.90
  23   3 -13   15.20    1.80
 -23   3  13   19.70    3.30
 -21  -3  13    9.40    1.50
  21  -3 -13    7.20    1.20
 -21   3  13   10.60    2.90
  21   3 -13    8.50    1.10
 -21   3  13   11.50    2.40
 -21   3  13    8.00    1.10
  19  -3 -13    8.40    1.20
 -19  -3  13    8.90    1.40
 -19  -3  13    7.50    1.60
 -19   3  13    9.90    2.20
 -19   3  13   15.10    1.80
 -19   3  13    8.10    2.50
  19   3 -13    6.50    0.90
 -17  -3  13   60.19    3.00
 -17   3  13   55.49    4.20
 -17   3  13   56.39    3.60
  17   3 -13   52.79    2.30
 -17   3  13   50.49    2.50
  15  -3 -13   12.20    1.50
 -15  -3  13   14.10    1.50
  15   3 -13   12.00    1.10
 -15   3  13   14.00    1.30
  13  -3 -13   93.29    3.80
 -13  -3  13   87.79    3.60
  13   3 -13   86.09    3.00
 -13   3  13   91.79    4.00
 -13   3  13   95.59    4.90
 -13   3  13   85.99    3.30
 -11  -3  13   53.29    2.90
  11  -3 -13   61.09    3.10
  11   3 -13   58.19    2.30
 -11   3  13   50.69    2.50
 -11   3  13   63.89    4.20
 -11   3  13   66.29    3.30
   9  -3 -13   65.49    3.30
  -9  -3  13   61.09    3.00
  -9   3  13   66.69    3.30
   9   3 -13   62.19    2.40
  -9   3  13   68.29    4.30
  -9   3  13   58.09    2.60
   7  -3 -13   -1.90    1.20
  -7  -3  13    0.00    1.00
  -7   3  13    2.60    1.50
  -7   3  13   -0.20    0.90
   7   3 -13    0.40    0.80
  -7   3  13    4.00    2.20
   5  -3 -13   37.10    2.80
  -5  -3  13   36.30    2.40
  -5   3  13   35.20    2.20
  -5   3  13   37.70    2.70
  -5   3  13   40.60    3.90
  -3  -3  13    3.80    1.20
   3  -3 -13    3.80    1.40
  -3  -3  13    5.50    1.90
  -3   3  13    5.30    1.60
  -3   3  13    3.60    1.00
  -3   3  13    7.10    2.60
  -1  -3  13   10.10    2.30
   1  -3 -13    7.70    1.60
  -1  -3  13    7.90    1.40
  -1   3  13   12.10    3.10
  -1   3  13    9.00    1.30
   1  -3  13   29.40    3.40
   1  -3  13   27.90    2.70
  -1  -3 -13   27.90    3.10
   1   3  13   30.80    4.10
   1   3  13   28.80    2.40
   3  -3  13    6.80    2.60
  -3  -3 -13    4.60    1.70
   3  -3  13    4.90    1.50
   3   3  13   11.80    3.40
   3   3  13    5.50    1.30
   5  -3  13    1.50    1.50
  -5  -3 -13    3.40    1.70
   5  -3  13    0.30    2.60
   5   3  13    2.60    3.20
   5   3  13    1.80    1.30
   7  -3  13   -1.70    2.70
  -7  -3 -13    1.80    1.90
   7  -3  13    4.30    1.80
   7   3  13    0.30    1.40
   7   3  13    2.90    3.50
 -30   4  13    4.00    3.00
 -28   4  13    1.90    2.60
 -26   4  13    4.40    2.70
 -24   4  13    1.50    2.50
 -22   4  13    2.20    2.40
 -22   4  13    3.20    3.10
  20  -4 -13   29.20    3.00
 -20   4  13   35.10    4.50
 -20   4  13   29.20    3.50
 -18   4  13   38.00    4.30
 -18   4  13   41.80    3.60
  16  -4 -13   -0.30    1.20
 -16   4  13    1.90    2.00
 -16   4  13   -0.40    2.50
  14  -4 -13    2.70    1.20
 -14   4  13    5.00    2.80
 -14   4  13    3.20    2.00
  12  -4 -13   -1.10    1.10
 -12   4  13    5.50    2.80
 -12   4  13    1.90    1.80
  10  -4 -13    1.30    1.20
 -10   4  13    5.50    2.70
 -10   4  13    3.30    1.80
   8  -4 -13    3.80    1.30
  -8   4  13    4.40    1.80
  -8   4  13    8.70    2.90
   6  -4 -13   -1.20    1.20
  -6   4  13    1.60    2.60
  -6   4  13    1.40    2.60
   4  -4 -13    0.20    1.30
  -4   4  13    0.30    2.70
   2  -4 -13    1.00    1.50
  -2   4  13    6.70    3.20
   0  -4 -13    1.50    1.50
   0   4  13    2.30    3.20
  -2  -4 -13    1.60    1.60
   2   4  13    3.20    3.30
  -4  -4 -13   -0.20    1.70
   4   4  13    2.80    3.60
 -25   5  13   11.20    3.30
 -23   5  13    1.40    2.70
 -21   5  13    2.10    2.70
 -21   5  13    3.70    3.50
 -19   5  13    2.50    2.60
 -19   5  13   -1.60    3.10
 -17   5  13   -3.30    3.10
 -17   5  13    0.10    2.40
 -15   5  13    0.20    3.20
 -15   5  13    2.80    2.40
 -13   5  13   24.20    4.50
 -13   5  13   22.20    3.00
 -11   5  13   12.70    2.70
 -11   5  13   15.80    3.90
  -9   5  13    0.10    3.40
  -7   5  13    5.30    3.60
  -5   5  13    4.90    3.50
  -3   5  13    3.00    3.60
  -1   5  13    3.40    3.70
 -16   6  13   15.00    4.50
 -14   6  13    8.00    4.30
 -12   6  13    2.10    3.90
 -10   6  13   -1.10    4.10
  36   0 -14   -1.10    1.60
 -36   0  14   -1.50    1.90
  34   0 -14    1.20    1.50
 -34   0  14    1.00    1.90
 -32   0  14    7.20    1.90
 -32   0  14    6.70    2.60
  32   0 -14    7.90    1.60
  30   0 -14    6.50    1.40
 -30   0  14    5.90    2.20
 -30   0  14    7.60    1.80
 -28   0  14   -0.70    1.50
 -28   0  14    2.30    2.00
  28   0 -14    1.10    1.20
 -26   0  14    4.90    2.00
 -26   0  14    2.90    1.40
  26   0 -14    2.80    1.20
  24   0 -14   14.40    1.50
 -24   0  14   14.00    1.60
 -24   0  14   16.30    2.20
 -22   0  14   27.30    2.50
 -22   0  14   35.10    2.50
  22   0 -14   31.80    2.10
 -20   0  14  231.88    7.50
  20   0 -14  243.38    7.20
 -20   0  14  238.58    7.20
  18   0 -14   24.60    1.80
 -18   0  14   24.80    2.00
 -18   0  14   26.50    2.10
 -18   0  14   26.00    1.90
 -16   0  14   42.00    2.30
 -16   0  14   43.80    2.30
 -16   0  14   45.70    2.40
 -14   0  14    7.20    1.10
  14   0 -14    5.50    1.20
 -14   0  14   11.70    1.60
 -14   0  14   10.40    1.50
 -12   0  14  453.25   12.70
  12   0 -14  465.95   12.80
 -12   0  14  438.86   12.90
  10   0 -14   55.59    2.60
 -10   0  14   56.99    2.60
 -10   0  14   58.19    2.90
  -8   0  14   11.10    1.20
  -8   0  14   13.20    1.90
   8   0 -14    7.50    1.20
  -6   0  14  310.07    9.90
   6   0 -14  329.97    9.50
  -6   0  14  317.07    9.30
  -4   0  14    4.00    1.80
  -4   0  14    2.90    1.00
   4   0 -14    0.80    1.10
   2   0 -14  145.09    5.20
  -2   0  14  138.79    5.90
  -2   0  14  152.68    5.20
   0   0 -14   33.60    3.00
   0   0  14   31.70    2.80
   0   0  14   36.50    3.50
   2   0  14   75.19    3.90
   2   0  14   75.69    4.80
  -2   0 -14   79.39    4.00
   4   0  14    4.20    2.50
   4   0  14    0.10    1.40
  -4   0 -14    1.30    1.60
   6   0  14   13.00    3.40
  -6   0 -14    5.30    1.80
   6   0  14    7.40    1.70
   8   0  14    2.70    1.60
  -8   0 -14    1.10    1.80
   8   0  14    4.10    3.30
  35  -1 -14   13.10    2.00
 -35  -1  14    8.90    2.20
  35   1 -14   11.30    2.00
 -35   1  14   13.10    2.30
 -35   1  14   18.80    3.60
 -33  -1  14    4.80    2.00
  33  -1 -14    2.70    1.60
 -33   1  14    4.80    1.80
  33   1 -14    4.60    1.50
 -33   1  14    4.60    2.80
  31  -1 -14    2.70    1.40
 -31  -1  14    2.00    1.80
 -31   1  14    2.40    1.60
 -31   1  14    6.50    2.60
  31   1 -14    1.70    1.30
 -29  -1  14    1.40    1.70
 -29  -1  14    2.90    1.90
  29  -1 -14    2.90    1.40
 -29   1  14    2.80    2.30
  29   1 -14    3.80    1.40
 -29   1  14    2.20    1.60
 -27  -1  14   32.90    2.90
 -27  -1  14   35.20    3.00
  27  -1 -14   34.80    2.70
 -27   1  14   38.80    3.00
  27   1 -14   33.90    2.50
 -27   1  14   33.70    3.40
  25  -1 -14   47.20    2.80
 -25  -1  14   49.90    3.20
 -25  -1  14   46.50    3.10
 -25   1  14   46.10    3.50
  25   1 -14   47.50    2.70
 -25   1  14   48.40    3.10
 -23  -1  14  100.69    4.20
 -23  -1  14  109.29    4.30
  23  -1 -14  104.89    4.00
  23   1 -14  106.59    4.00
 -23   1  14  104.19    4.10
 -23   1  14  103.19    4.50
  21  -1 -14  150.58    5.00
 -21  -1  14  149.88    5.20
 -21  -1  14  149.39    5.10
 -21   1  14  143.59    5.40
  21   1 -14  146.99    4.90
 -21   1  14  153.88    5.10
 -21   1  14  147.99    5.50
 -19  -1  14   19.90    2.10
 -19  -1  14   22.70    2.10
  19  -1 -14   21.00    1.90
 -19   1  14   20.00    2.10
  19   1 -14   18.10    1.80
 -19   1  14   18.40    2.40
 -19   1  14   21.00    2.00
 -17  -1  14   98.99    3.60
 -17  -1  14   93.39    3.70
 -17   1  14   93.99    3.50
  17   1 -14   92.39    3.40
 -17   1  14   92.89    3.80
 -17   1  14   91.79    4.00
 -15  -1  14   36.70    2.20
  15  -1 -14   35.20    2.30
 -15   1  14   35.60    2.40
 -15   1  14   38.30    2.10
  15   1 -14   35.50    2.00
 -15   1  14   35.60    2.50
  13  -1 -14   62.89    2.80
 -13  -1  14   63.59    2.50
 -13  -1  14   63.89    2.70
 -13   1  14   62.79    3.20
 -13   1  14   66.49    2.70
 -13   1  14   67.19    3.00
 -11  -1  14    8.20    1.20
 -11  -1  14    6.40    1.10
  11  -1 -14    4.30    1.00
 -11   1  14    8.80    1.50
 -11   1  14    7.50    1.70
  11   1 -14    3.60    1.00
 -11   1  14    5.90    1.00
  -9  -1  14   55.69    2.60
   9  -1 -14   52.79    2.70
  -9  -1  14   53.89    2.60
  -9   1  14   49.99    3.10
  -9   1  14   55.49    2.50
   9   1 -14   51.29    2.50
  -9   1  14   55.69    2.80
   7  -1 -14   59.99    2.90
  -7  -1  14   61.89    2.80
  -7  -1  14   58.19    3.10
  -7   1  14   56.69    3.40
  -7   1  14   61.29    2.70
   7   1 -14   52.79    2.70
  -5  -1  14    2.00    1.50
  -5  -1  14    1.30    1.00
   5  -1 -14    1.50    1.20
  -5   1  14    2.20    1.00
  -5   1  14   -1.50    1.80
   5   1 -14    0.30    1.00
  -3  -1  14   17.80    2.70
   3  -1 -14   14.80    1.70
  -3  -1  14   14.60    1.60
  -3   1  14   16.60    2.70
   3   1 -14   13.50    1.50
  -3   1  14   14.30    1.50
  -1  -1  14   11.20    2.50
  -1  -1  14   10.70    1.50
   1  -1 -14    5.50    1.60
  -1   1  14   11.10    1.50
  -1   1  14   15.60    2.80
   1   1 -14    5.70    1.50
   1  -1  14   10.50    1.60
   1  -1  14   13.40    2.70
  -1  -1 -14    6.40    1.70
  -1   1 -14    8.90    1.70
   1   1  14   14.70    2.90
   1   1  14    9.80    1.60
   3  -1  14   -0.30    1.30
   3  -1  14    2.20    2.40
  -3  -1 -14    1.20    1.60
   3   1  14   -0.90    1.30
   3   1  14    4.70    2.60
  -3   1 -14    0.60    1.40
   5  -1  14   -0.80    2.50
   5  -1  14    0.80    1.40
  -5  -1 -14    0.10    1.70
   5   1  14    0.60    2.70
   5   1  14    0.90    1.40
  -5   1 -14   -2.10    1.40
   7  -1  14   14.70    3.60
   7  -1  14   11.00    1.90
  -7  -1 -14   12.70    2.30
   7   1  14    9.50    1.80
  -7   1 -14   10.70    2.00
   7   1  14   16.60    3.90
   9  -1  14   11.30    3.80
   9  -1  14    9.50    2.00
  -9  -1 -14   10.90    2.30
   9   1  14   13.00    4.10
   9   1  14    9.90    2.00
  -9   1 -14    7.10    2.00
  34  -2 -14    1.50    1.70
 -34  -2  14    1.80    2.10
 -34   2  14    2.80    3.00
  34   2 -14   -0.10    1.50
 -34   2  14   -1.30    1.70
 -32  -2  14    2.90    2.00
  32  -2 -14    2.70    1.50
  32   2 -14    0.70    1.40
 -32   2  14    0.10    1.60
 -32   2  14    5.30    2.90
  30  -2 -14    0.60    1.40
 -30  -2  14    0.90    1.70
  30   2 -14    0.10    1.30
 -30   2  14    0.90    1.50
 -30   2  14    2.50    2.50
 -28  -2  14   -1.70    1.40
  28  -2 -14    0.00    1.20
 -28   2  14    2.40    1.40
 -28   2  14   -2.00    2.20
  28   2 -14   -0.90    1.10
 -26  -2  14   18.50    2.00
  26  -2 -14   26.10    2.50
 -26   2  14   17.10    2.80
 -26   2  14   24.80    2.60
  26   2 -14   24.40    2.20
  24  -2 -14   27.70    2.40
 -24  -2  14   24.40    2.60
 -24  -2  14   18.70    2.30
 -24   2  14   26.00    2.50
  24   2 -14   26.90    2.20
 -24   2  14   21.30    2.80
  22  -2 -14   60.69    3.00
 -22  -2  14   53.29    3.10
 -22  -2  14   66.39    3.30
 -22   2  14   67.49    3.00
  22   2 -14   60.19    2.80
 -22   2  14   59.59    4.10
 -22   2  14   61.19    3.80
 -20  -2  14    2.80    1.20
 -20  -2  14    5.60    1.50
  20  -2 -14    1.50    1.10
 -20   2  14    4.20    2.10
 -20   2  14    6.50    1.80
 -20   2  14    2.40    1.10
  20   2 -14    3.90    1.00
 -18  -2  14   41.20    2.70
 -18  -2  14   42.70    2.70
 -18   2  14   40.00    3.40
  18   2 -14   41.60    2.20
 -18   2  14   39.20    2.40
 -18   2  14   44.20    2.90
 -16  -2  14   -0.20    1.00
  16  -2 -14   -0.50    1.10
 -16   2  14    0.60    1.70
  16   2 -14   -0.20    0.80
 -16   2  14   -0.10    0.90
 -16   2  14    0.70    1.30
 -14  -2  14   24.10    2.10
  14  -2 -14   25.10    2.20
 -14   2  14   27.10    2.30
  14   2 -14   25.50    1.80
 -14   2  14   25.90    2.80
 -14   2  14   23.20    2.00
 -12  -2  14  112.29    4.00
  12  -2 -14  113.49    4.20
 -12   2  14  110.69    3.90
 -12   2  14  104.59    4.80
  12   2 -14  112.49    3.70
 -12   2  14  105.79    4.30
 -10  -2  14   91.29    3.50
  10  -2 -14   92.89    3.80
 -10   2  14   86.19    3.40
 -10   2  14   84.19    4.40
 -10   2  14   85.19    3.70
  -8  -2  14   41.80    2.40
  -8  -2  14   41.60    2.40
   8  -2 -14   40.70    2.80
   8   2 -14   38.80    2.30
  -8   2  14   42.40    2.70
  -8   2  14   37.90    3.40
  -8   2  14   40.30    2.30
  -6  -2  14    6.00    1.20
  -6  -2  14   10.00    1.70
   6  -2 -14    2.20    1.30
  -6   2  14    5.90    1.20
  -6   2  14    8.00    2.30
  -6   2  14    9.00    1.70
   6   2 -14    7.20    1.10
  -4  -2  14   -0.70    1.10
  -4  -2  14    1.40    1.60
  -4   2  14   -0.40    1.00
  -4   2  14    0.60    1.40
  -4   2  14    2.50    2.00
   4   2 -14   -1.50    1.00
  -2  -2  14   26.10    2.60
   2  -2 -14   15.30    1.90
  -2  -2  14   21.60    2.80
  -2   2  14   24.10    2.40
  -2   2  14   26.70    2.50
   2   2 -14   16.40    1.70
  -2   2  14   26.50    3.50
   0  -2 -14   -0.80    1.40
   0  -2  14   -0.90    1.20
   0  -2  14    0.00    2.00
   0   2  14    2.20    2.30
   0   2  14   -0.30    1.20
   0   2  14   -1.40    1.60
   0   2 -14   -0.70    1.10
   2  -2  14    0.00    2.20
  -2  -2 -14    1.30    1.60
   2  -2  14    0.00    1.30
   2   2  14    0.50    2.50
  -2   2 -14    0.10    1.20
   2   2  14    0.20    1.20
   4  -2  14   11.30    1.90
   4  -2  14   13.40    3.00
  -4  -2 -14    9.40    1.90
  -4   2 -14   10.60    1.70
   4   2  14   10.60    1.70
   4   2  14   17.20    3.70
   6  -2  14   17.50    2.20
  -6  -2 -14   17.80    2.40
   6  -2  14   20.50    3.70
  -6   2 -14   15.50    2.00
   6   2  14   26.20    4.40
   6   2  14   17.00    2.10
  -8  -2 -14    2.60    1.90
   8  -2  14   -0.10    3.00
   8  -2  14    0.00    1.60
   8   2  14    1.50    1.60
   8   2  14    2.30    3.40
  -8   2 -14    1.90    1.70
 -33  -3  14   -0.60    2.00
  33  -3 -14    0.60    1.60
 -33   3  14    1.30    3.00
  31  -3 -14    4.10    1.70
 -31  -3  14    4.00    2.00
 -31   3  14    2.60    2.90
 -29  -3  14   14.50    2.20
  29  -3 -14   17.60    2.00
 -29   3  14   17.40    3.20
 -29   3  14   20.80    2.40
  29   3 -14   15.20    1.70
 -27  -3  14   -1.00    1.50
  27  -3 -14   -1.40    1.20
 -27   3  14   -0.40    1.10
 -27   3  14    0.90    2.40
  27   3 -14   -0.80    1.00
  25  -3 -14    0.30    1.20
 -25  -3  14   -1.50    1.40
 -25   3  14    2.30    2.30
  25   3 -14   -1.50    0.90
 -25   3  14    0.50    1.10
  23  -3 -14    4.30    1.30
 -23  -3  14    4.60    1.50
 -23   3  14    5.20    1.20
 -23   3  14    4.30    2.70
  23   3 -14    4.60    1.10
 -23   3  14    7.80    2.40
 -21  -3  14    7.00    1.40
  21  -3 -14    6.70    1.30
 -21  -3  14    7.60    1.60
 -21   3  14    7.30    1.20
  21   3 -14    5.70    1.00
 -21   3  14    5.50    2.60
 -21   3  14    8.30    2.30
 -19  -3  14   77.39    3.50
 -19  -3  14   70.89    3.40
 -19   3  14   63.99    4.00
  19   3 -14   77.39    2.80
 -19   3  14   69.49    2.90
 -19   3  14   72.69    4.60
  17  -3 -14    0.80    1.20
 -17  -3  14    2.70    1.20
  17   3 -14    1.70    0.80
 -17   3  14    5.10    2.00
 -17   3  14    3.90    1.00
 -17   3  14    3.20    2.30
 -15  -3  14   58.49    3.00
  15  -3 -14   56.19    3.10
 -15   3  14   56.89    4.20
 -15   3  14   58.19    2.60
  15   3 -14   59.29    2.40
 -15   3  14   60.59    3.50
  13  -3 -14   -2.10    1.20
 -13  -3  14   -1.80    1.00
 -13   3  14   -0.50    0.90
 -13   3  14    0.20    2.00
 -13   3  14    2.50    1.70
  13   3 -14   -0.90    0.70
 -11  -3  14   10.20    1.40
  11  -3 -14    9.90    1.60
 -11   3  14   10.90    1.20
 -11   3  14   16.00    2.70
  11   3 -14   11.10    1.10
 -11   3  14   15.30    2.10
  -9  -3  14   70.79    3.20
   9  -3 -14   68.19    3.50
   9   3 -14   70.49    2.80
  -9   3  14   70.99    4.60
  -9   3  14   62.69    2.80
  -9   3  14   65.79    3.40
   7  -3 -14    4.30    1.40
  -7  -3  14    5.40    1.20
  -7   3  14    9.20    1.80
  -7   3  14    6.40    1.10
  -7   3  14    8.10    2.50
   5  -3 -14   12.50    1.70
  -5  -3  14   18.80    2.20
  -5   3  14   16.90    2.40
  -5   3  14   21.10    3.30
  -5   3  14   17.80    1.90
  -3  -3  14   41.50    2.80
   3  -3 -14   38.60    3.10
  -3   3  14   37.20    2.80
  -3   3  14   37.50    2.40
  -3   3  14   40.30    4.20
  -1  -3  14    2.20    1.30
  -1  -3  14    2.10    2.10
   1  -3 -14    1.20    1.50
  -1   3  14    4.60    2.70
  -1   3  14    1.60    1.10
   1  -3  14   13.90    2.80
  -1  -3 -14   11.20    1.90
   1  -3  14   12.40    1.80
   1   3  14   16.80    3.60
   1   3  14   12.10    1.60
   3  -3  14   -1.70    2.30
   3  -3  14   -0.30    1.40
  -3  -3 -14   -0.60    1.60
   3   3  14    3.50    3.20
   3   3  14   -1.50    1.20
   5  -3  14   10.90    3.20
  -5  -3 -14    7.80    2.10
   5  -3  14    9.20    1.90
   5   3  14   12.50    3.90
   5   3  14    8.50    1.70
 -30   4  14    3.60    3.00
 -28   4  14    0.80    2.60
 -26   4  14    0.50    2.50
  24  -4 -14   14.50    2.50
 -24   4  14   17.10    4.00
 -24   4  14   15.30    3.10
  22  -4 -14   24.30    2.90
 -22   4  14   29.30    4.50
 -22   4  14   28.10    3.80
  20  -4 -14    7.70    1.50
 -20   4  14    7.40    2.40
 -20   4  14    7.90    3.20
 -18   4  14    5.20    2.90
 -18   4  14    6.40    2.20
  16  -4 -14    6.90    1.50
 -16   4  14    8.80    2.20
 -16   4  14    8.20    3.00
  14  -4 -14    1.00    1.20
 -14   4  14    3.40    1.90
 -14   4  14    4.90    2.80
  12  -4 -14    7.80    1.50
 -12   4  14   14.60    3.30
 -12   4  14   11.30    2.20
  10  -4 -14   51.79    3.20
 -10   4  14   53.29    4.70
 -10   4  14   47.40    3.30
   8  -4 -14   -0.10    1.30
  -8   4  14    2.10    2.70
  -8   4  14    2.80    1.70
   6  -4 -14    0.60    1.40
  -6   4  14    3.80    2.90
   4  -4 -14   15.40    1.90
   2  -4 -14   28.20    3.20
  -2   4  14   31.40    4.70
   0  -4 -14    6.30    1.70
   0   4  14   10.80    3.70
  -2  -4 -14    5.00    1.90
   2   4  14    4.00    3.50
 -25   5  14    6.30    3.00
 -23   5  14    4.10    3.80
 -23   5  14    1.80    2.80
 -21   5  14    2.70    2.80
 -21   5  14    2.50    3.60
 -19   5  14    2.90    2.60
 -19   5  14    1.10    3.30
 -17   5  14    1.60    3.30
 -17   5  14    2.70    2.50
 -15   5  14    6.30    2.50
 -15   5  14    4.70    3.50
 -13   5  14    3.80    2.30
 -13   5  14    2.50    3.40
 -11   5  14    1.60    3.40
  -9   5  14    1.20    3.40
  -7   5  14    7.80    3.80
  -5   5  14    4.60    3.60
  -3   5  14    4.50    3.80
  36   0 -15   -0.60    1.60
 -36   0  15   -2.50    1.90
 -34   0  15    1.80    1.90
  34   0 -15    0.40    1.50
 -34   0  15    2.40    2.40
  32   0 -15    4.00    1.50
 -32   0  15    5.00    1.90
 -32   0  15    2.90    2.30
 -30   0  15    2.50    2.10
  30   0 -15   -0.20    1.20
 -30   0  15    1.60    1.70
 -28   0  15   -1.60    1.90
  28   0 -15    0.10    1.10
 -28   0  15   -1.50    1.50
  26   0 -15   -0.10    1.00
 -26   0  15    0.20    1.40
 -26   0  15   -0.40    1.80
 -24   0  15    0.20    1.20
 -24   0  15    2.10    1.80
  24   0 -15    0.40    0.90
 -22   0  15    0.40    1.40
  22   0 -15    1.90    0.90
 -22   0  15    1.80    1.10
 -20   0  15    1.30    1.10
 -20   0  15    0.70    1.30
  20   0 -15    0.10    0.80
 -20   0  15    0.30    1.00
  18   0 -15   -0.50    0.80
 -18   0  15   -0.10    1.10
 -18   0  15    0.20    1.20
 -16   0  15    0.00    1.00
 -16   0  15   -1.10    0.80
 -16   0  15   -0.10    1.20
 -14   0  15   -0.60    1.10
 -14   0  15   -0.40    0.80
 -14   0  15    1.50    1.10
  14   0 -15   -1.30    0.90
  12   0 -15   -1.30    0.90
 -12   0  15    0.90    1.10
 -12   0  15   -0.20    0.80
 -10   0  15   -1.60    0.80
 -10   0  15   -0.50    1.20
  -8   0  15    1.60    1.50
   8   0 -15    0.40    1.00
  -8   0  15    1.30    0.90
   6   0 -15   -2.00    1.00
  -6   0  15    0.50    1.50
  -6   0  15    1.50    1.00
   4   0 -15    1.60    1.20
   2   0 -15   -0.50    1.30
  -2   0  15    2.50    2.00
  -2   0  15   -0.20    1.10
   0   0  15    0.10    1.20
   0   0 -15    0.00    1.50
   0   0  15    2.90    2.20
  -2   0 -15   -2.80    1.60
   2   0  15    2.50    2.40
   2   0  15   -1.70    1.30
   4   0  15    0.40    1.40
   4   0  15    2.10    2.70
  -4   0 -15   -0.20    1.70
   6   0  15    2.70    3.00
  -6   0 -15    1.90    1.80
   6   0  15    1.20    1.60
 -37   1  15    3.70    3.10
 -35  -1  15    7.80    2.20
  35  -1 -15    8.70    1.90
 -35   1  15   10.30    2.10
 -35   1  15   11.40    3.20
  35   1 -15    7.80    1.90
 -33  -1  15   13.60    2.20
  33  -1 -15   11.30    1.90
 -33   1  15   11.10    2.00
  33   1 -15   14.20    1.90
 -33   1  15   15.50    3.10
 -31  -1  15    2.60    1.80
  31  -1 -15    3.30    1.40
 -31   1  15    3.10    2.40
 -31   1  15    3.90    1.70
  31   1 -15    1.10    1.30
 -29  -1  15   -0.50    1.60
  29  -1 -15    1.80    1.30
 -29  -1  15    0.10    1.80
 -29   1  15    1.40    2.20
  29   1 -15    1.10    1.20
 -29   1  15    1.90    1.50
  27  -1 -15    1.50    1.20
 -27  -1  15    2.10    1.50
 -27  -1  15    4.80    1.80
  27   1 -15    6.00    1.30
 -27   1  15    1.60    1.40
 -27   1  15    1.00    2.10
  25  -1 -15  126.09    4.70
 -25  -1  15  120.29    4.90
 -25  -1  15  128.09    4.90
  25   1 -15  121.79    4.50
 -25   1  15  124.29    4.80
 -25   1  15  121.09    5.20
  23  -1 -15    0.20    1.00
 -23  -1  15    0.20    1.20
 -23  -1  15    1.50    1.60
  23   1 -15    2.20    1.00
 -23   1  15    2.10    1.70
 -23   1  15    2.00    1.80
 -23   1  15    0.10    1.20
 -21  -1  15   11.40    1.50
 -21  -1  15   16.50    2.00
  21  -1 -15   10.90    1.40
 -21   1  15   11.90    1.50
  21   1 -15   10.00    1.30
 -21   1  15   14.40    2.20
 -21   1  15   17.30    2.40
 -19  -1  15   69.29    3.30
 -19  -1  15   70.59    3.20
 -19   1  15   70.29    3.60
 -19   1  15   70.99    3.10
 -19   1  15   70.39    3.40
  19   1 -15   68.49    2.90
 -17  -1  15   25.20    2.10
 -17  -1  15   22.70    2.20
  17  -1 -15   24.40    2.20
 -17   1  15   26.10    2.40
 -17   1  15   25.50    2.10
  17   1 -15   26.10    1.90
 -17   1  15   26.80    2.50
 -15  -1  15   15.30    1.40
  15  -1 -15   13.40    1.50
 -15   1  15   13.50    1.30
 -15   1  15   17.20    2.10
 -15   1  15   15.50    2.20
 -13  -1  15    1.10    0.90
  13  -1 -15   -1.70    0.90
 -13  -1  15   -1.00    0.90
  13   1 -15   -1.50    0.90
 -13   1  15   -0.80    1.30
 -13   1  15   -0.50    0.80
 -13   1  15    0.70    1.20
 -11  -1  15   10.20    1.60
 -11  -1  15    8.70    1.20
  11  -1 -15    6.40    1.30
 -11   1  15   11.20    2.00
  11   1 -15    7.60    1.20
 -11   1  15   11.70    1.80
 -11   1  15    7.60    1.10
  -9  -1  15   18.00    2.00
  -9  -1  15   16.50    1.50
   9  -1 -15   12.90    1.60
  -9   1  15   17.90    2.40
   9   1 -15   13.10    1.40
  -9   1  15   13.90    1.40
  -9   1  15   18.70    2.10
   7  -1 -15   70.29    3.40
  -7  -1  15   70.59    3.50
  -7  -1  15   73.09    3.20
  -7   1  15   67.49    3.90
  -7   1  15   67.29    3.10
   7   1 -15   71.99    3.10
  -5  -1  15   11.20    2.10
  -5  -1  15    7.20    1.30
   5  -1 -15    6.90    1.50
   5   1 -15    8.00    1.30
  -5   1  15    8.30    1.30
  -5   1  15   11.10    2.40
   3  -1 -15   -1.70    1.40
  -3  -1  15    3.00    1.90
  -3   1  15    4.10    2.20
   3   1 -15   -0.70    1.20
  -3   1  15    2.60    1.20
   1  -1 -15    8.90    1.80
  -1  -1  15   19.20    2.90
  -1  -1  15   14.70    1.70
  -1   1  15   18.90    3.10
  -1   1  15   12.80    1.70
   1   1 -15   11.70    1.70
   1  -1  15    0.40    1.30
  -1  -1 -15   -0.70    1.50
   1  -1  15    0.70    2.20
   1   1  15   -0.90    1.30
   1   1  15    2.50    2.40
  -1   1 -15   -0.50    1.40
   3  -1  15    1.30    1.40
  -3  -1 -15   -1.20    1.70
   3  -1  15    1.60    2.50
   3   1  15    1.90    1.40
  -3   1 -15   -0.60    1.50
   3   1  15    4.10    2.80
   5  -1  15    3.60    1.70
  -5  -1 -15    5.20    2.00
   5  -1  15    6.60    3.10
   5   1  15    4.10    1.60
  -5   1 -15    2.50    1.70
   5   1  15    4.20    3.20
  -7  -1 -15    8.50    2.10
   7  -1  15    5.90    1.80
   7  -1  15    9.10    3.50
   7   1  15   11.20    3.80
  -7   1 -15    5.10    1.90
   7   1  15    7.10    1.90
 -36   2  15   12.90    3.70
 -34  -2  15    2.30    2.10
  34  -2 -15    0.20    1.60
 -34   2  15    0.80    2.90
 -34   2  15    0.80    1.70
  34   2 -15    1.60    1.50
 -32  -2  15   -4.10    1.80
  32  -2 -15   -0.20    1.50
  32   2 -15   -1.10    1.30
 -32   2  15    1.20    2.70
 -32   2  15   -2.70    1.60
 -30  -2  15   12.60    2.00
  30  -2 -15   11.00    1.80
 -30   2  15   12.90    2.90
  30   2 -15   11.90    1.70
 -30   2  15    8.90    1.80
  28  -2 -15    8.40    1.50
 -28  -2  15   10.30    1.80
 -28   2  15    7.20    1.60
  28   2 -15    6.80    1.40
 -28   2  15    7.30    2.50
 -26  -2  15    3.30    1.60
  26  -2 -15    5.30    1.30
 -26  -2  15    9.00    1.80
 -26   2  15    5.30    1.40
 -26   2  15    4.30    2.30
  26   2 -15    5.40    1.20
 -24  -2  15    3.80    1.60
  24  -2 -15    5.50    1.20
 -24  -2  15    4.10    1.40
 -24   2  15    3.80    2.10
  24   2 -15    3.40    1.10
 -24   2  15    1.50    2.30
 -24   2  15    3.80    1.30
  22  -2 -15   50.99    2.80
 -22  -2  15   46.90    3.00
 -22  -2  15   53.39    3.10
 -22   2  15   48.90    2.80
 -22   2  15   45.20    3.40
  22   2 -15   47.10    2.50
 -22   2  15   39.40    3.80
 -20  -2  15   18.90    2.10
  20  -2 -15   17.10    1.60
 -20  -2  15   17.90    1.70
  20   2 -15   16.90    1.90
 -20   2  15   18.20    2.90
 -20   2  15   18.30    2.10
 -20   2  15   18.20    2.60
 -18  -2  15    6.20    1.30
 -18   2  15    8.20    1.80
  18   2 -15    3.50    0.90
 -18   2  15    3.40    1.10
 -18   2  15    4.50    2.00
  16  -2 -15  109.39    4.20
 -16  -2  15  116.49    4.10
 -16   2  15  104.09    4.90
  16   2 -15  108.09    3.80
 -16   2  15  100.09    4.30
 -16   2  15  101.79    3.90
 -14  -2  15    1.30    1.00
  14  -2 -15   -1.60    1.10
  14   2 -15    0.30    0.80
 -14   2  15   -0.20    1.70
 -14   2  15    0.50    0.90
 -14   2  15    0.80    1.40
  12  -2 -15   32.80    2.60
 -12  -2  15   32.40    2.50
 -12   2  15   32.40    2.20
 -12   2  15   34.60    2.60
 -12   2  15   35.90    3.20
 -10  -2  15    2.50    1.10
  10  -2 -15   -0.20    1.20
 -10   2  15    2.90    1.50
 -10   2  15    2.50    1.00
 -10   2  15    0.90    1.80
  -8  -2  15   21.50    2.60
  -8  -2  15   17.40    1.70
   8  -2 -15   13.40    1.80
  -8   2  15   19.40    3.10
   8   2 -15   19.90    2.00
  -8   2  15   20.10    2.30
  -8   2  15   16.80    1.50
   6  -2 -15   60.29    3.50
  -6  -2  15   58.59    3.30
  -6  -2  15   63.09    3.20
  -6   2  15   60.09    4.10
  -6   2  15   57.29    3.20
   6   2 -15   60.89    2.90
  -6   2  15   60.09    3.00
   4  -2 -15   12.50    1.90
  -4  -2  15   14.30    1.70
  -4  -2  15   17.20    2.60
  -4   2  15   17.30    2.20
  -4   2  15   14.30    1.60
   4   2 -15   11.50    1.60
  -4   2  15   22.50    3.30
  -2  -2  15   16.70    2.90
   2  -2 -15   11.40    1.80
  -2  -2  15   16.00    1.80
  -2   2  15   16.10    1.70
   2   2 -15   14.80    1.60
  -2   2  15   17.40    2.30
  -2   2  15   19.30    3.20
   0  -2  15   -1.90    1.30
   0  -2  15   -0.80    2.00
   0  -2 -15   -1.30    1.40
   0   2  15    3.00    2.50
   0   2  15   -0.40    1.30
   0   2 -15   -2.10    1.20
   0   2  15   -3.30    1.50
   2  -2  15    3.80    1.60
   2  -2  15    6.50    2.60
  -2  -2 -15    4.20    1.80
   2   2  15    9.30    3.10
  -2   2 -15    5.00    1.50
   2   2  15    3.30    1.50
   4  -2  15    0.80    2.60
   4  -2  15    2.30    1.60
  -4  -2 -15    0.40    1.80
   4   2  15    1.30    3.10
  -4   2 -15    0.60    1.50
   4   2  15    1.90    1.50
  -6  -2 -15    3.30    2.00
   6  -2  15    2.00    1.60
   6  -2  15    0.30    3.20
   6   2  15    2.10    3.30
  -6   2 -15   -1.00    1.50
   6   2  15    1.80    1.60
  33  -3 -15    3.20    1.80
 -33  -3  15    1.90    2.10
 -33   3  15    3.20    3.00
 -31  -3  15    0.00    1.80
  31  -3 -15    1.20    1.50
 -31   3  15    1.60    2.70
 -31   3  15    1.70    1.90
  29  -3 -15   -0.90    1.40
 -29  -3  15    1.00    1.70
 -29   3  15    0.40    1.30
  29   3 -15    1.00    1.20
 -29   3  15    3.30    2.60
  27  -3 -15    2.10    1.30
 -27  -3  15    0.50    1.60
  27   3 -15    0.10    1.10
 -27   3  15    3.30    2.50
 -27   3  15    1.00    1.20
 -25  -3  15   -0.40    1.40
  25  -3 -15   -1.30    1.20
 -25   3  15   -1.90    2.60
 -25   3  15    1.10    2.20
  25   3 -15   -0.20    1.00
 -25   3  15    0.50    1.10
 -23  -3  15   -2.30    1.20
  23  -3 -15    0.40    1.20
 -23   3  15    1.20    2.10
  23   3 -15   -0.50    0.90
 -23   3  15   -1.00    2.50
 -23   3  15    0.10    1.10
 -21  -3  15    0.90    1.50
 -21  -3  15   -0.50    1.20
  21  -3 -15    0.60    1.20
  21   3 -15    0.40    0.90
 -21   3  15    2.30    2.10
 -21   3  15    0.10    1.00
 -21   3  15   -0.40    2.30
 -19  -3  15    6.60    1.40
 -19   3  15    6.50    2.10
 -19   3  15    4.80    2.50
  19   3 -15    3.00    0.90
 -19   3  15    4.40    1.10
  17  -3 -15   37.50    2.80
 -17  -3  15   42.90    2.80
 -17   3  15   41.10    3.90
 -17   3  15   37.80    2.30
  17   3 -15   41.90    2.10
 -17   3  15   36.70    3.20
 -15  -3  15   -1.20    1.10
  15  -3 -15   -2.40    1.10
  15   3 -15   -0.60    0.80
 -15   3  15    0.70    2.20
 -15   3  15   -1.50    0.90
 -15   3  15    1.40    1.70
  13  -3 -15   -1.30    1.20
 -13  -3  15   -0.90    1.10
  13   3 -15   -0.50    0.80
 -13   3  15   -0.20    0.90
 -13   3  15    1.80    2.20
 -13   3  15    0.10    1.70
 -11  -3  15    2.30    1.10
  11  -3 -15    2.70    1.30
 -11   3  15    2.80    1.00
 -11   3  15    5.10    2.30
 -11   3  15    3.30    1.70
  11   3 -15    2.60    0.90
   9  -3 -15   14.60    1.80
  -9  -3  15   15.40    1.60
  -9   3  15   21.30    3.50
  -9   3  15   18.60    2.30
  -9   3  15   17.30    1.90
   7  -3 -15   10.10    1.70
  -7  -3  15   10.50    1.50
  -7   3  15   14.20    2.10
  -7   3  15   10.90    1.30
  -7   3  15   14.00    3.00
  -5  -3  15   -0.20    1.10
   5  -3 -15   -1.20    1.40
  -5   3  15    2.60    2.40
  -5   3  15    0.30    1.60
  -5   3  15    0.50    1.00
  -3  -3  15   -0.10    1.20
   3  -3 -15   -0.30    1.50
  -3   3  15    1.90    2.50
  -3   3  15    0.60    1.10
   1  -3 -15   -0.80    1.60
  -1  -3  15    0.20    1.30
  -1   3  15    0.70    1.20
  -1   3  15    3.70    2.90
   1  -3  15    0.30    1.40
  -1  -3 -15   -0.90    1.60
   1   3  15   -1.60    1.20
   1   3  15    1.20    3.10
   3  -3  15    2.80    1.70
   3  -3  15    0.40    3.30
  -3  -3 -15    3.00    1.90
   3   3  15    6.00    3.50
   3   3  15    1.10    1.40
 -30   4  15    5.60    3.10
 -28   4  15    0.00    2.60
  26  -4 -15    3.00    1.80
 -26   4  15    2.40    2.60
  24  -4 -15    4.90    1.50
 -24   4  15    4.70    3.30
 -24   4  15    6.00    2.70
  22  -4 -15   12.20    1.60
 -22   4  15   18.10    3.10
 -22   4  15   16.70    3.70
 -20   4  15    5.10    2.30
 -20   4  15    3.10    2.80
 -18   4  15   28.00    3.30
 -18   4  15   31.60    4.30
  16  -4 -15   15.00    1.80
 -16   4  15   21.20    3.70
 -16   4  15   15.20    2.60
  14  -4 -15   22.90    2.60
 -14   4  15   27.30    4.20
 -14   4  15   21.70    2.90
  12  -4 -15    9.00    1.60
 -12   4  15   12.50    3.30
 -12   4  15   15.80    2.40
  10  -4 -15   -0.90    1.30
 -10   4  15    3.80    2.80
 -10   4  15    3.20    1.80
   8  -4 -15    2.30    1.50
  -8   4  15    4.30    2.90
  -8   4  15    2.50    2.70
   6  -4 -15   31.60    3.20
  -6   4  15   36.90    4.80
   4  -4 -15    3.60    1.60
  -4   4  15    6.80    3.30
   2  -4 -15    9.00    1.90
  -2   4  15   15.20    3.90
   0  -4 -15    6.90    1.90
   0   4  15    7.10    3.60
 -25   5  15   21.20    3.80
 -25   5  15   31.20    5.40
 -23   5  15   11.80    4.10
 -23   5  15   11.20    3.10
 -21   5  15   10.10    3.80
 -21   5  15    7.40    3.00
 -19   5  15    1.10    3.40
 -19   5  15    4.40    2.70
 -17   5  15    0.60    2.40
 -17   5  15   -0.90    3.20
 -15   5  15   -1.20    3.30
 -15   5  15    2.10    2.40
 -13   5  15    6.10    2.50
 -13   5  15    3.50    3.50
 -11   5  15    5.80    3.70
  -9   5  15    6.30    3.80
  -7   5  15    6.70    3.80
  -5   5  15    1.20    3.50
 -36   0  16    4.80    2.10
  36   0 -16    4.50    1.70
 -34   0  16    1.20    1.90
  34   0 -16    1.40    1.50
 -34   0  16    1.30    2.40
 -32   0  16   46.80    3.90
  32   0 -16   51.19    3.40
 -32   0  16   49.99    3.80
 -30   0  16    1.20    1.70
 -30   0  16    6.60    2.30
  30   0 -16    3.10    1.40
 -28   0  16   22.20    3.10
  28   0 -16   16.00    1.80
 -28   0  16   16.50    2.10
  26   0 -16   43.60    2.80
 -26   0  16   42.30    3.30
 -26   0  16   42.30    3.20
  24   0 -16    1.20    1.00
 -24   0  16    0.90    1.70
 -24   0  16    1.00    1.20
 -22   0  16   77.49    3.50
 -22   0  16   70.39    3.60
  22   0 -16   73.79    3.20
  20   0 -16   -0.10    0.80
 -20   0  16   -1.80    1.30
 -20   0  16    0.10    1.20
 -20   0  16   -0.10    1.00
 -18   0  16   18.40    2.10
 -18   0  16   19.70    2.00
 -18   0  16   18.00    1.60
 -16   0  16    8.00    1.40
 -16   0  16    5.30    1.10
 -16   0  16    7.40    1.60
 -14   0  16   77.39    3.20
 -14   0  16   72.59    3.30
  14   0 -16   78.39    3.30
 -14   0  16   71.59    3.40
  12   0 -16    0.40    1.10
 -12   0  16    2.80    1.40
 -12   0  16    2.00    1.00
  10   0 -16   -1.30    1.00
 -10   0  16    2.40    1.40
 -10   0  16    0.50    0.90
  -8   0  16  119.79    4.40
   8   0 -16  125.79    4.60
  -8   0  16  116.19    4.90
   6   0 -16   42.90    2.90
  -6   0  16   41.90    2.70
  -6   0  16   41.90    3.30
   4   0 -16   29.80    2.80
  -4   0  16   25.90    2.70
  -4   0  16   27.80    3.20
   2   0 -16   42.10    3.20
  -2   0  16   38.10    3.20
  -2   0  16   39.10    3.60
   0   0 -16   -3.50    1.50
   0   0  16    0.30    2.20
   0   0  16   -2.10    1.30
   2   0  16    2.30    2.50
   2   0  16   -0.30    1.50
  -2   0 -16   -0.90    1.70
   4   0  16    7.60    3.20
   4   0  16    6.10    1.80
  -4   0 -16    8.00    2.00
   6   0  16    5.70    1.90
 -37  -1  16    2.90    2.20
  37  -1 -16    2.00    1.70
  37   1 -16    1.80    1.80
 -37   1  16    2.70    2.10
 -37   1  16    5.50    3.10
  35  -1 -16   50.19    3.80
 -35  -1  16   45.60    4.10
  35   1 -16   46.40    3.60
 -35   1  16   46.60    4.50
 -35   1  16   46.10    3.90
  33  -1 -16   33.60    3.30
 -33  -1  16   34.60    3.70
 -33   1  16   30.70    3.50
 -33   1  16   29.40    4.00
  33   1 -16   30.10    3.00
 -31  -1  16    1.60    1.70
 -31  -1  16    0.00    1.80
  31  -1 -16    0.80    1.40
 -31   1  16    1.10    1.70
 -31   1  16    2.50    2.40
  31   1 -16    0.50    1.30
 -29  -1  16    7.40    2.10
  29  -1 -16    5.40    1.40
 -29  -1  16    4.30    1.80
  29   1 -16    2.50    1.30
 -29   1  16    5.00    2.40
 -29   1  16    5.60    1.70
  27  -1 -16    2.10    1.20
 -27  -1  16    0.70    1.40
 -27  -1  16    2.40    1.80
 -27   1  16    0.00    2.00
  27   1 -16    2.30    1.10
 -27   1  16   -0.10    1.40
  25  -1 -16    2.00    1.20
 -25  -1  16    1.70    1.70
 -25  -1  16    1.60    1.40
 -25   1  16    0.20    1.30
 -25   1  16    2.20    1.90
  25   1 -16    1.40    1.10
 -23  -1  16    7.60    1.90
 -23  -1  16    5.60    1.50
  23  -1 -16    4.70    1.20
 -23   1  16    4.90    1.40
 -23   1  16    6.10    1.90
 -23   1  16    5.70    1.90
  23   1 -16    4.70    1.10
  21  -1 -16   36.70    2.60
 -21  -1  16   40.70    2.90
 -21  -1  16   35.80    2.80
 -21   1  16   39.70    3.10
 -21   1  16   38.40    2.90
  21   1 -16   40.10    2.50
 -21   1  16   37.50    2.70
 -19  -1  16  151.08    5.20
 -19  -1  16  147.79    5.40
 -19   1  16  149.39    5.60
  19   1 -16  142.79    5.00
 -19   1  16  150.88    5.10
 -19   1  16  150.98    5.50
  17  -1 -16  105.09    4.10
 -17  -1  16  100.29    4.00
 -17  -1  16  102.09    4.20
 -17   1  16  103.99    4.50
  17   1 -16  101.99    3.80
 -17   1  16  106.69    4.00
 -17   1  16  106.89    4.30
  15  -1 -16   50.49    2.90
 -15  -1  16   52.49    2.80
 -15   1  16   53.59    2.80
 -15   1  16   51.19    3.10
 -15   1  16   56.39    3.00
  13  -1 -16   -0.90    1.20
 -13  -1  16    0.30    1.10
 -13   1  16    1.00    1.00
 -13   1  16    2.70    1.60
  13   1 -16    0.20    1.00
 -13   1  16    3.80    1.40
 -11  -1  16   42.10    2.50
  11  -1 -16   37.50    2.70
 -11  -1  16   35.90    2.50
  11   1 -16   41.20    2.50
 -11   1  16   40.50    2.50
 -11   1  16   36.20    2.70
 -11   1  16   40.00    3.10
  -9  -1  16   10.40    1.80
   9  -1 -16    7.90    1.40
  -9  -1  16    7.90    1.40
  -9   1  16    6.80    1.30
  -9   1  16   10.30    2.10
   9   1 -16    7.40    1.30
  -9   1  16   10.30    1.90
  -7  -1  16  132.79    4.90
   7  -1 -16  137.19    5.10
  -7  -1  16  126.49    5.10
   7   1 -16  140.59    4.80
  -7   1  16  123.39    5.60
  -7   1  16  128.59    4.70
  -5  -1  16  336.27   11.00
  -5  -1  16  358.76   10.50
   5  -1 -16  357.26   10.70
  -5   1  16  350.26   10.40
   5   1 -16  365.66   10.50
  -5   1  16  333.57   11.40
  -3  -1  16   58.69    4.00
   3  -1 -16   60.59    3.70
  -3  -1  16   63.59    3.50
  -3   1  16   54.09    4.10
  -3   1  16   58.29    3.40
   3   1 -16   60.39    3.40
  -1  -1  16    0.60    2.00
  -1  -1  16    0.70    1.30
   1  -1 -16   -3.30    1.50
  -1   1  16   -1.20    1.30
  -1   1  16    4.10    2.40
   1   1 -16   -1.10    1.30
   1  -1  16    1.90    2.30
  -1  -1 -16    0.70    1.70
   1  -1  16    1.80    1.40
   1   1  16    1.40    2.40
   1   1  16    2.90    1.50
  -1   1 -16   -0.30    1.50
  -3  -1 -16    4.10    1.90
   3  -1  16    3.40    2.70
   3  -1  16    3.80    1.70
   3   1  16    1.90    1.50
   3   1  16    2.50    2.80
  -3   1 -16    2.10    1.70
   5  -1  16    6.70    1.80
  -5  -1 -16    8.70    2.10
   5  -1  16    6.70    3.10
   5   1  16    8.00    1.90
   5   1  16   10.30    3.40
  -5   1 -16    5.80    1.90
  36  -2 -16    4.40    1.90
 -36  -2  16    7.40    2.30
 -36   2  16    1.80    1.90
 -36   2  16   10.40    3.40
  36   2 -16    2.80    1.70
 -34  -2  16   -0.60    2.00
  34  -2 -16   -1.20    1.60
  34   2 -16   -0.80    1.50
 -34   2  16   -1.00    2.60
 -34   2  16   -1.50    1.70
 -32  -2  16   -1.90    1.80
  32  -2 -16    0.30    1.50
 -32   2  16   -0.90    1.60
  32   2 -16   -0.70    1.40
 -32   2  16   -0.70    2.50
 -30  -2  16   -1.20    1.70
  30  -2 -16   -0.60    1.40
 -30   2  16    0.80    2.40
  30   2 -16    0.50    1.20
 -30   2  16   -0.90    1.50
 -28  -2  16   -0.70    1.60
  28  -2 -16   -0.60    1.30
  28   2 -16    1.80    1.20
 -28   2  16    1.90    1.50
 -28   2  16   -0.40    2.20
  26  -2 -16    6.80    1.50
 -26  -2  16    9.30    1.80
 -26  -2  16    9.90    1.80
 -26   2  16    6.70    1.50
 -26   2  16    5.90    2.40
  26   2 -16    7.90    1.30
  24  -2 -16   24.80    2.50
 -24  -2  16   23.90    2.80
 -24  -2  16   22.60    2.70
 -24   2  16   24.20    3.10
  24   2 -16   21.60    2.20
 -24   2  16   19.70    3.40
 -24   2  16   23.50    2.50
 -22  -2  16   28.70    2.70
  22  -2 -16   30.40    2.60
 -22  -2  16   35.50    2.90
  22   2 -16   30.90    2.30
 -22   2  16   30.40    2.50
 -22   2  16   29.00    3.10
 -22   2  16   23.60    3.40
 -20  -2  16   21.20    2.70
 -20  -2  16   22.40    2.60
 -20   2  16   20.60    3.20
 -20   2  16   26.90    2.40
 -20   2  16   23.60    2.80
  20   2 -16   22.50    2.00
  18  -2 -16  143.19    5.10
 -18  -2  16  138.19    4.90
 -18   2  16  130.79    5.30
 -18   2  16  136.89    4.80
  18   2 -16  139.99    4.60
 -18   2  16  133.79    5.80
  16  -2 -16   50.59    3.10
 -16  -2  16   56.39    3.00
 -16   2  16   53.39    2.80
 -16   2  16   48.60    3.10
  16   2 -16   52.29    2.60
 -16   2  16   52.09    3.70
 -14  -2  16   17.50    1.70
  14  -2 -16   14.30    1.70
 -14   2  16   18.10    2.90
  14   2 -16   15.60    1.90
 -14   2  16   14.00    1.50
 -14   2  16   19.40    2.50
  12  -2 -16   -2.40    1.20
 -12  -2  16    1.50    1.20
 -12   2  16    0.20    1.00
 -12   2  16    1.90    1.60
 -12   2  16    1.40    1.90
  10  -2 -16   17.50    2.00
 -10  -2  16   21.00    2.50
  10   2 -16   21.90    2.20
 -10   2  16   22.50    3.20
 -10   2  16   23.50    2.30
 -10   2  16   24.50    2.60
   8  -2 -16    1.20    1.40
  -8  -2  16    2.60    1.20
  -8   2  16    4.40    2.20
  -8   2  16    3.80    1.60
   8   2 -16    0.80    1.10
  -8   2  16    1.60    1.10
  -6  -2  16   22.50    2.60
   6  -2 -16   17.70    2.00
  -6  -2  16   27.70    4.30
   6   2 -16   20.00    1.80
  -6   2  16   29.20    3.60
  -6   2  16   25.40    2.40
  -6   2  16   20.60    2.60
  -4  -2  16    9.80    2.20
   4  -2 -16    4.10    1.60
  -4  -2  16    5.20    1.40
  -4   2  16    9.70    2.00
  -4   2  16    5.10    1.30
   4   2 -16    3.40    1.30
  -4   2  16    7.70    2.60
  -2  -2  16    2.10    2.00
  -2  -2  16    1.60    1.40
   2  -2 -16    1.40    1.60
   2   2 -16    1.00    1.20
  -2   2  16   -0.80    1.20
  -2   2  16    0.60    1.80
  -2   2  16    5.40    2.60
   0  -2 -16    0.70    1.60
   0  -2  16   -0.40    1.40
   0  -2  16    0.70    2.20
   0   2 -16   -0.70    1.30
   0   2  16    1.70    2.60
   0   2  16    0.80    1.40
   2  -2  16    3.10    2.70
  -2  -2 -16    0.00    1.80
   2  -2  16   -1.10    1.40
   2   2  16    1.20    1.50
   2   2  16    1.40    3.00
  -2   2 -16   -0.30    1.50
   4  -2  16    2.30    2.80
   4  -2  16    0.40    1.70
  -4  -2 -16    1.70    2.00
  -4   2 -16    1.60    1.60
   4   2  16    1.90    1.60
   4   2  16    4.30    3.30
 -33  -3  16   -1.10    2.00
  33  -3 -16   -0.20    1.60
 -33   3  16    0.90    2.70
 -31  -3  16   -0.10    1.80
  31  -3 -16    1.00    1.60
 -31   3  16    0.80    2.60
 -31   3  16   -1.90    1.60
  29  -3 -16    1.40    1.50
 -29  -3  16   -0.30    1.70
 -29   3  16   -0.10    1.30
  29   3 -16    0.50    1.90
 -29   3  16    1.50    2.50
  27  -3 -16   -0.30    1.40
 -27  -3  16   -2.30    1.50
 -27   3  16   -1.50    2.30
 -27   3  16   -1.20    1.20
  27   3 -16    0.00    1.20
  25  -3 -16    3.40    1.40
 -25  -3  16    3.70    1.60
  25   3 -16    3.80    1.10
 -25   3  16    5.60    3.00
 -25   3  16    6.80    2.50
 -25   3  16    3.10    1.20
 -23  -3  16    6.00    1.60
 -23  -3  16    8.30    2.00
  23  -3 -16    4.90    1.40
 -23   3  16    5.80    1.30
 -23   3  16    6.00    2.80
 -23   3  16    9.50    2.50
  23   3 -16    5.80    1.10
 -21  -3  16   -0.10    1.30
 -21  -3  16    1.60    1.70
 -21   3  16   -0.10    2.00
 -21   3  16    0.80    1.00
  21   3 -16    1.90    0.90
 -21   3  16   -0.60    2.30
 -19  -3  16    0.70    1.20
 -19   3  16   -0.70    1.80
  19   3 -16    0.60    0.90
 -19   3  16    0.60    2.30
 -19   3  16    0.50    1.00
 -17  -3  16    1.80    1.20
  17  -3 -16   -2.50    1.20
 -17   3  16    0.70    1.00
  17   3 -16    0.80    0.90
 -17   3  16   -0.70    2.20
 -17   3  16    0.10    1.80
 -15  -3  16    5.60    1.30
  15  -3 -16    2.40    1.40
  15   3 -16    4.10    1.00
 -15   3  16    4.30    2.40
 -15   3  16    4.30    1.10
 -15   3  16    4.30    2.00
  13  -3 -16   11.20    1.70
 -13  -3  16   12.40    1.50
 -13   3  16   14.00    2.80
 -13   3  16   10.20    1.30
 -13   3  16   12.70    2.20
  13   3 -16   12.00    1.80
  11  -3 -16   -0.30    1.30
 -11  -3  16    1.10    1.10
 -11   3  16    2.90    2.30
 -11   3  16    1.20    1.00
 -11   3  16    2.10    1.80
  -9  -3  16    2.70    1.30
   9  -3 -16    1.70    1.40
  -9   3  16    4.10    1.80
  -9   3  16    3.30    2.50
  -9   3  16    2.40    1.10
  -7  -3  16   17.80    1.80
   7  -3 -16   14.50    1.90
  -7   3  16   20.70    2.20
  -7   3  16   20.00    2.40
  -7   3  16   22.20    3.60
  -5  -3  16   11.10    1.70
   5  -3 -16    8.90    1.80
  -5   3  16   12.10    1.50
  -5   3  16   15.60    2.30
  -5   3  16   16.80    3.30
   3  -3 -16    1.40    1.70
  -3  -3  16    2.50    1.50
  -3   3  16    7.60    3.00
  -3   3  16    3.70    1.30
  -1  -3  16    3.60    1.60
   1  -3 -16    0.60    1.70
  -1   3  16    1.80    1.30
  -1   3  16    1.80    3.00
  -1  -3 -16   -0.50    1.80
   1  -3  16   -0.10    1.50
   1   3  16    0.50    1.30
   1   3  16    4.60    3.40
 -30   4  16    4.50    3.00
  28  -4 -16   -0.80    1.70
 -28   4  16   -2.10    2.60
  26  -4 -16    2.50    1.50
 -26   4  16    5.20    2.80
 -26   4  16    0.80    3.30
  24  -4 -16   42.00    3.20
 -24   4  16   46.60    5.10
 -24   4  16   41.10    4.10
  22  -4 -16   91.19    4.10
 -22   4  16   85.89    5.70
 -22   4  16   81.49    4.90
 -20   4  16   46.70    4.70
 -20   4  16   38.80    3.70
  18  -4 -16   27.80    2.90
 -18   4  16   26.80    3.30
 -18   4  16   34.10    4.60
  16  -4 -16   16.60    1.90
 -16   4  16   18.50    2.70
 -16   4  16   23.50    4.20
  14  -4 -16   -1.10    1.40
 -14   4  16    1.00    1.90
 -14   4  16    3.20    2.80
  12  -4 -16   -2.00    1.30
 -12   4  16    1.60    1.90
 -12   4  16    1.90    2.80
  10  -4 -16    1.90    1.60
 -10   4  16   10.50    3.30
 -10   4  16    5.50    2.00
   8  -4 -16    2.40    1.60
  -8   4  16    8.60    3.30
   6  -4 -16    4.40    1.70
  -6   4  16    9.80    3.50
   4  -4 -16    5.90    1.80
  -4   4  16    9.70    3.60
   2  -4 -16    2.20    1.80
  -2   4  16    7.90    3.70
 -25   5  16   13.80    3.40
 -25   5  16   18.10    4.50
 -23   5  16    8.30    3.00
 -23   5  16    9.00    4.00
 -21   5  16   21.20    3.50
 -21   5  16   17.80    4.30
 -19   5  16    5.70    2.70
 -19   5  16    3.30    3.50
 -17   5  16   -1.80    3.20
 -17   5  16    0.10    2.40
 -15   5  16    3.90    3.70
 -15   5  16    1.20    2.30
 -13   5  16   -1.50    3.30
 -11   5  16    3.30    3.60
  -9   5  16    1.50    3.60
  -7   5  16    7.30    3.90
 -36   0  17    1.70    1.90
  36   0 -17    2.30    1.60
 -36   0  17    0.70    3.20
 -34   0  17    1.90    1.90
 -34   0  17    1.70    2.40
  34   0 -17    1.60    1.50
 -32   0  17    3.80    1.90
  32   0 -17    3.40    1.40
 -32   0  17    3.00    2.30
  30   0 -17    1.60    1.40
 -30   0  17    2.10    2.20
 -30   0  17   -2.70    1.50
 -28   0  17   -1.60    1.50
  28   0 -17    1.20    1.20
 -28   0  17    3.10    2.00
 -26   0  17    1.80    1.90
 -26   0  17   -1.90    1.40
  26   0 -17   -0.90    1.10
  24   0 -17    0.60    1.00
 -24   0  17    1.70    1.70
 -24   0  17    1.10    1.30
 -22   0  17    1.30    1.20
  22   0 -17    1.40    1.00
 -22   0  17    0.80    1.60
 -20   0  17    0.20    1.10
 -20   0  17    1.30    1.50
  20   0 -17    0.50    1.00
 -18   0  17    0.50    1.30
 -18   0  17   -0.30    1.20
 -18   0  17   -1.00    1.00
 -16   0  17    0.80    1.20
 -16   0  17   -0.10    1.40
 -16   0  17   -1.20    1.00
 -14   0  17   -0.70    1.40
 -14   0  17   -1.40    1.00
 -14   0  17    0.10    1.20
 -12   0  17   -0.50    1.00
 -12   0  17    0.90    1.40
 -10   0  17    0.60    1.10
 -10   0  17    0.90    1.50
  -8   0  17   -0.90    1.60
  -8   0  17   -1.70    1.00
  -6   0  17    0.20    1.80
  -6   0  17   -2.80    1.10
   6   0 -17   -0.70    1.40
   4   0 -17   -2.30    1.40
  -4   0  17   -1.30    1.30
  -4   0  17    2.60    2.00
  -2   0  17    1.80    2.10
  -2   0  17   -1.90    1.30
   2   0 -17   -2.40    1.50
   0   0  17    0.80    2.30
   0   0  17   -1.00    1.50
   0   0 -17   -2.10    1.60
  -2   0 -17    2.80    1.80
   2   0  17    1.00    1.60
   2   0  17    1.20    2.60
  -4   0 -17    1.50    1.80
   4   0  17    4.20    3.00
   4   0  17    2.40    1.70
  37  -1 -17    0.30    1.70
 -37  -1  17    2.10    2.20
 -37   1  17    3.80    3.00
  37   1 -17    0.40    1.70
 -37   1  17   -1.40    1.90
 -35  -1  17    6.50    2.20
  35  -1 -17    6.90    1.70
  35   1 -17    4.10    1.60
 -35   1  17    5.60    2.80
 -35   1  17    5.50    2.00
 -33  -1  17    5.60    1.90
  33  -1 -17    4.00    1.70
 -33   1  17    3.20    1.90
 -33   1  17    3.40    2.60
  33   1 -17    4.50    1.50
 -31  -1  17    8.10    2.30
  31  -1 -17    6.70    1.60
 -31  -1  17    4.80    1.80
  31   1 -17    6.70    1.50
 -31   1  17    5.60    2.60
 -31   1  17    6.80    1.80
 -29  -1  17   16.00    2.10
 -29  -1  17   17.50    2.50
  29  -1 -17   18.70    2.00
 -29   1  17   15.40    2.80
  29   1 -17   17.20    1.80
 -29   1  17   18.10    2.10
 -27  -1  17    0.70    1.50
  27  -1 -17    0.90    1.30
 -27  -1  17    0.30    1.80
 -27   1  17    1.90    2.10
 -27   1  17    0.80    1.50
  27   1 -17    1.60    1.20
 -25  -1  17    5.80    1.50
 -25  -1  17    6.30    2.00
  25  -1 -17    4.60    1.40
 -25   1  17    4.50    1.50
 -25   1  17    7.60    2.20
  25   1 -17    6.10    1.20
  23  -1 -17   62.99    3.30
 -23  -1  17   62.09    3.40
 -23  -1  17   58.39    3.50
 -23   1  17   62.49    3.30
  23   1 -17   56.99    3.00
 -23   1  17   59.59    3.60
 -23   1  17   61.09    3.70
 -21  -1  17   67.99    3.50
 -21  -1  17   65.99    3.40
  21  -1 -17   63.59    3.20
 -21   1  17   63.39    3.70
 -21   1  17   61.99    3.30
 -21   1  17   66.39    3.50
  21   1 -17   65.39    3.10
 -19  -1  17    1.10    1.20
 -19  -1  17    2.30    1.60
 -19   1  17    0.40    1.10
 -19   1  17    2.10    1.60
  19   1 -17    0.30    1.00
 -19   1  17    3.40    1.60
  17  -1 -17    2.10    1.30
 -17  -1  17    2.20    1.20
 -17  -1  17    3.70    1.60
 -17   1  17    3.10    1.60
  17   1 -17    1.50    1.00
 -17   1  17    1.80    1.10
 -17   1  17    4.10    1.60
  15  -1 -17   -1.00    1.10
 -15  -1  17   -0.40    1.10
 -15   1  17   -0.40    1.50
 -15   1  17    0.90    1.40
 -15   1  17   -1.50    1.00
 -13  -1  17   54.09    3.00
  13  -1 -17   52.09    3.10
 -13   1  17   51.29    3.30
 -13   1  17   50.59    2.90
 -13   1  17   52.49    3.10
  13   1 -17   56.39    3.00
 -11  -1  17   21.90    2.30
  11  -1 -17   16.00    1.90
 -11  -1  17   17.20    1.70
 -11   1  17   18.20    1.70
 -11   1  17   17.40    2.70
 -11   1  17   20.60    2.40
  11   1 -17   20.00    2.30
   9  -1 -17   51.39    3.40
  -9  -1  17   54.09    3.20
  -9  -1  17   55.79    3.20
  -9   1  17   57.29    3.10
   9   1 -17   47.30    3.10
  -9   1  17   54.69    3.70
  -9   1  17   53.49    3.20
  -7  -1  17   69.39    3.50
  -7  -1  17   57.19    3.60
   7  -1 -17   55.89    3.60
   7   1 -17   55.49    3.30
  -7   1  17   59.39    4.00
  -7   1  17   67.39    3.30
  -5  -1  17    4.20    1.90
  -5  -1  17    0.50    1.30
   5  -1 -17    3.10    1.50
  -5   1  17    2.70    2.10
  -5   1  17    2.70    1.30
   5   1 -17    2.90    1.30
  -3  -1  17   13.80    1.80
   3  -1 -17   12.30    2.00
  -3  -1  17   17.10    2.80
  -3   1  17   18.50    3.10
  -3   1  17   14.30    1.90
   3   1 -17   12.70    1.80
  -1  -1  17    7.00    2.60
   1  -1 -17    4.60    1.90
  -1  -1  17    3.10    1.60
   1   1 -17    4.70    1.70
  -1   1  17    7.60    2.80
  -1   1  17    3.90    1.50
   1  -1  17    5.10    1.70
   1  -1  17    4.10    2.70
  -1  -1 -17    2.60    1.80
   1   1  17    5.70    3.00
   1   1  17    4.00    1.60
  -1   1 -17    4.50    1.70
   3  -1  17    9.90    3.30
  -3  -1 -17   10.00    2.20
   3  -1  17    8.70    2.00
   3   1  17    9.80    1.90
  -3   1 -17    6.60    1.90
   3   1  17   10.60    3.50
 -36  -2  17    1.50    2.10
  36  -2 -17    5.10    1.90
 -36   2  17    1.80    1.80
 -36   2  17    4.20    3.10
  36   2 -17    0.50    1.60
  34  -2 -17   -0.50    1.60
 -34  -2  17   -0.40    1.90
 -34   2  17    0.40    1.70
 -34   2  17    0.50    2.90
  34   2 -17   -1.10    1.40
 -32  -2  17    3.90    2.00
  32  -2 -17    3.10    1.70
 -32   2  17    7.20    1.90
 -32   2  17    6.40    2.80
  32   2 -17    3.40    1.50
  30  -2 -17   -0.70    1.40
 -30  -2  17    0.10    1.80
 -30   2  17   -1.10    1.60
  30   2 -17    0.10    1.30
 -30   2  17   -0.40    2.40
 -28  -2  17    5.50    1.80
  28  -2 -17    6.20    1.60
 -28  -2  17   10.40    2.20
 -28   2  17    8.00    2.60
 -28   2  17    5.90    1.70
  28   2 -17    7.00    1.40
 -26  -2  17    3.90    1.60
  26  -2 -17    4.50    1.40
 -26  -2  17    4.00    1.80
 -26   2  17    5.00    2.40
 -26   2  17    2.80    1.40
 -26   2  17    3.00    2.40
  26   2 -17    4.50    1.20
 -24  -2  17   10.80    2.00
 -24  -2  17    7.80    1.70
  24  -2 -17   11.80    1.60
 -24   2  17    9.40    2.30
  24   2 -17    6.90    1.30
 -24   2  17    7.30    1.50
 -24   2  17    8.60    2.60
 -22  -2  17   15.40    1.70
 -22  -2  17   15.50    2.10
  22  -2 -17   14.60    1.70
  22   2 -17   12.60    1.40
 -22   2  17   15.40    2.70
 -22   2  17   16.30    2.50
 -22   2  17   13.40    1.60
 -20  -2  17  133.19    5.20
 -20  -2  17  147.49    5.10
 -20   2  17  127.59    5.80
 -20   2  17  143.09    4.90
  20   2 -17  132.49    4.60
 -20   2  17  124.59    5.40
  18  -2 -17  100.79    4.40
 -18  -2  17  103.59    4.20
 -18   2  17  101.19    4.00
 -18   2  17   97.09    4.40
 -18   2  17   92.99    4.90
  18   2 -17   95.59    3.80
  16  -2 -17  109.29    4.60
 -16  -2  17  112.39    4.40
 -16   2  17  101.59    4.60
 -16   2  17  113.49    4.20
  16   2 -17  109.89    4.00
 -16   2  17  101.39    5.00
  14  -2 -17   33.60    3.10
 -14  -2  17   38.50    2.90
 -14   2  17   39.70    3.10
  14   2 -17   39.80    2.40
 -14   2  17   41.20    2.70
 -14   2  17   35.10    3.50
  12  -2 -17   46.60    3.40
 -12  -2  17   49.50    3.10
 -12   2  17   46.40    3.20
 -12   2  17   49.99    2.90
 -12   2  17   45.30    3.90
  10  -2 -17  178.78    6.30
 -10  -2  17  184.48    6.10
  10   2 -17  177.08    5.80
 -10   2  17  172.78    5.80
 -10   2  17  163.58    6.20
 -10   2  17  165.28    7.00
  -8  -2  17   83.19    3.90
   8  -2 -17   78.99    4.10
   8   2 -17   74.79    3.50
  -8   2  17   76.59    3.50
  -8   2  17   68.89    4.60
  -8   2  17   69.99    3.80
  -6  -2  17   10.70    1.60
   6  -2 -17    8.60    1.80
  -6   2  17   12.80    2.90
   6   2 -17    9.80    1.50
  -6   2  17    9.30    1.50
  -6   2  17   11.50    2.10
   4  -2 -17    9.50    1.90
  -4  -2  17   11.40    1.70
  -4   2  17   10.00    2.10
  -4   2  17   13.30    3.00
   4   2 -17    7.90    1.50
  -4   2  17   10.40    1.60
  -2  -2  17   -2.40    1.40
  -2  -2  17    0.80    2.40
   2  -2 -17   -3.60    1.60
   2   2 -17   -0.50    1.30
  -2   2  17   -2.90    1.70
  -2   2  17    2.20    2.60
  -2   2  17   -0.90    1.30
   0  -2 -17   15.00    2.30
   0  -2  17   14.70    2.10
   0  -2  17   20.80    3.50
   0   2  17   19.80    3.80
   0   2 -17   12.80    1.90
   0   2  17   16.20    2.00
   2  -2  17    6.40    2.90
   2  -2  17    7.40    2.00
  -2  -2 -17    2.70    2.00
   2   2  17    3.50    1.70
   2   2  17    8.00    3.30
  -2   2 -17    3.60    1.60
  33  -3 -17   -0.80    1.60
 -33  -3  17   -1.80    1.90
 -33   3  17    0.50    2.80
  31  -3 -17   -0.60    1.50
 -31  -3  17   -5.10    1.70
 -31   3  17   -1.40    1.50
 -31   3  17    2.20    2.70
 -29  -3  17    0.10    1.80
  29  -3 -17   -0.40    1.40
 -29   3  17    1.10    1.40
 -29   3  17    2.70    2.60
 -27  -3  17   -2.60    1.50
  27  -3 -17   -1.80    1.30
 -27   3  17   -1.60    2.70
  27   3 -17   -0.30    1.30
 -27   3  17   -0.70    2.30
 -27   3  17   -1.10    1.30
  25  -3 -17    0.60    1.30
 -25  -3  17    0.80    1.50
  25   3 -17    0.20    1.20
 -25   3  17    1.80    2.80
 -25   3  17    0.50    2.30
 -25   3  17   -0.80    1.20
  23  -3 -17    3.30    1.50
 -23  -3  17    3.70    1.50
 -23  -3  17    2.30    1.70
 -23   3  17    6.20    2.80
 -23   3  17    3.90    2.30
 -23   3  17    5.10    1.30
  23   3 -17    5.10    1.40
 -21  -3  17   10.30    1.70
 -21  -3  17   10.60    2.10
  21   3 -17    9.60    1.20
 -21   3  17   14.30    2.50
 -21   3  17    9.50    1.40
 -21   3  17   12.00    2.90
 -19  -3  17   15.00    1.80
  19  -3 -17   15.20    1.90
 -19   3  17   17.80    3.20
  19   3 -17   21.20    2.30
 -19   3  17   15.50    1.60
 -19   3  17   17.50    2.60
  17  -3 -17    1.40    1.40
 -17  -3  17    4.40    1.40
 -17   3  17    2.90    1.20
 -17   3  17    4.00    2.00
 -17   3  17    1.50    2.40
  15  -3 -17    1.20    1.40
 -15  -3  17    2.50    1.20
 -15   3  17    3.00    1.10
 -15   3  17    0.90    1.90
 -15   3  17    3.90    2.50
  13  -3 -17    8.10    1.60
 -13  -3  17    8.00    1.50
 -13   3  17   10.90    2.90
 -13   3  17    9.30    2.20
 -13   3  17    7.40    1.30
 -11  -3  17    2.90    1.30
  11  -3 -17    2.40    1.50
 -11   3  17    3.30    1.10
 -11   3  17    5.90    2.60
 -11   3  17    4.60    1.90
  -9  -3  17    2.40    1.40
   9  -3 -17    1.80    1.60
  -9   3  17    6.70    2.00
  -9   3  17    2.80    1.10
  -9   3  17    6.00    2.70
   7  -3 -17   -1.40    1.50
  -7  -3  17    1.60    1.30
  -7   3  17    3.00    1.80
  -7   3  17    1.30    2.50
  -7   3  17    1.00    1.10
   5  -3 -17   -1.40    1.60
  -5  -3  17    0.30    1.40
  -5   3  17    2.30    2.70
  -5   3  17   -0.10    1.10
  -3  -3  17    5.90    1.60
   3  -3 -17    2.40    1.80
  -3   3  17    5.20    1.40
  -3   3  17    4.40    3.10
   1  -3 -17    2.00    1.90
  -1  -3  17    2.50    1.70
  -1   3  17    1.00    3.10
  -1   3  17    0.50    1.40
  30  -4 -17    9.20    2.40
 -30   4  17   10.90    3.20
  28  -4 -17   -0.70    1.60
 -28   4  17    1.80    2.60
  26  -4 -17   10.20    1.70
 -26   4  17    9.30    3.70
 -26   4  17   11.50    3.00
  24  -4 -17    2.40    1.50
 -24   4  17    5.40    3.20
 -24   4  17    3.90    2.50
 -22   4  17   30.20    3.70
 -22   4  17   29.10    4.50
 -20   4  17    9.30    3.20
 -20   4  17    5.30    2.40
  18  -4 -17    8.40    1.90
 -18   4  17   17.30    2.80
 -18   4  17   15.40    3.50
 -16   4  17    1.40    2.80
 -16   4  17    2.30    2.10
  14  -4 -17   -3.30    1.40
 -14   4  17    2.90    2.00
 -14   4  17    2.40    2.90
  12  -4 -17   -1.70    1.50
 -12   4  17    0.80    1.90
 -12   4  17    3.00    2.90
  10  -4 -17    0.60    1.60
 -10   4  17    2.30    2.60
 -10   4  17    3.00    3.00
   8  -4 -17   -0.20    1.50
  -8   4  17    0.60    3.10
   6  -4 -17    2.50    1.70
  -6   4  17    7.00    3.50
   4  -4 -17    2.30    1.80
  -4   4  17    4.70    3.50
 -23   5  17   45.40    5.60
 -23   5  17   41.10    4.50
 -21   5  17   10.80    3.10
 -21   5  17   10.40    4.00
 -19   5  17    2.50    2.50
 -19   5  17    0.80    3.50
 -17   5  17    2.40    2.50
 -17   5  17   -1.30    3.30
 -15   5  17    3.50    3.70
 -15   5  17   -0.60    3.40
 -13   5  17    7.80    4.00
 -11   5  17   18.80    4.50
  36   0 -18    0.40    1.50
 -36   0  18   -1.70    2.00
 -36   0  18    2.60    2.60
 -34   0  18    1.40    2.40
 -34   0  18   -0.80    1.80
  34   0 -18    0.00    1.40
  32   0 -18    2.30    1.40
 -32   0  18    2.20    1.80
 -32   0  18    3.40    2.30
  30   0 -18    4.90    1.50
 -30   0  18    3.80    2.20
 -30   0  18    2.90    1.90
 -28   0  18  105.59    4.90
 -28   0  18  100.79    4.70
  28   0 -18   98.59    4.40
 -26   0  18   55.99    3.60
 -26   0  18   63.09    3.90
  26   0 -18   58.49    3.40
  24   0 -18   72.69    3.60
 -24   0  18   75.59    4.10
 -24   0  18   72.19    3.70
 -22   0  18   38.30    2.90
 -22   0  18   37.10    3.00
  22   0 -18   36.50    2.70
 -20   0  18    6.50    1.40
  20   0 -18    7.50    1.30
 -20   0  18   10.80    2.00
 -18   0  18   -1.60    1.30
 -18   0  18   -1.80    1.10
  16   0 -18    0.90    1.30
 -16   0  18    6.70    1.60
 -16   0  18    2.80    1.20
 -16   0  18    5.30    1.80
  14   0 -18   66.99    3.40
 -14   0  18   64.89    3.30
 -14   0  18   65.69    3.50
 -14   0  18   63.79    3.20
 -12   0  18  146.09    5.60
 -12   0  18  149.99    5.40
  12   0 -18  154.28    5.50
  10   0 -18   35.70    2.90
 -10   0  18   32.80    3.10
 -10   0  18   34.30    2.70
  -8   0  18    4.10    1.50
   8   0 -18    3.30    1.40
  -8   0  18    6.00    2.10
  -6   0  18    6.60    2.20
  -6   0  18    2.20    1.50
   6   0 -18    3.70    1.70
  -4   0  18    1.90    2.10
   4   0 -18   -1.30    1.50
  -4   0  18    0.80    1.50
  -2   0  18    0.80    2.20
   2   0 -18   -1.70    1.60
  -2   0  18    0.90    1.60
   0   0  18    1.70    2.50
   0   0  18    0.10    1.60
   0   0 -18    0.10    1.70
   2   0  18   17.70    2.40
  -2   0 -18   17.50    2.40
   2   0  18   26.20    4.30
  37  -1 -18    2.30    1.70
 -37  -1  18    2.70    2.10
  37   1 -18    3.80    1.80
 -37   1  18    2.10    2.00
 -37   1  18    5.10    3.00
  35  -1 -18    1.80    1.60
 -35  -1  18    1.30    1.90
 -35   1  18    0.80    1.90
 -35   1  18    1.40    2.60
  35   1 -18    0.30    1.50
 -33  -1  18    0.40    1.90
 -33  -1  18   -0.20    2.70
  33  -1 -18    0.70    1.60
  33   1 -18    1.40    1.40
 -33   1  18   -1.10    2.40
 -33   1  18    1.10    1.80
 -31  -1  18   14.20    2.20
  31  -1 -18   16.80    2.00
 -31  -1  18   21.90    3.10
 -31   1  18   15.70    2.90
  31   1 -18   15.90    1.90
 -31   1  18   12.80    2.10
  29  -1 -18   13.90    1.80
 -29  -1  18   17.10    2.50
 -29  -1  18   12.90    2.00
  29   1 -18   13.30    1.70
 -29   1  18   14.70    2.80
 -29   1  18   17.90    2.10
 -27  -1  18    0.20    1.50
 -27  -1  18    2.10    1.80
  27  -1 -18    1.40    1.30
 -27   1  18    2.00    1.50
  27   1 -18    1.00    1.20
 -27   1  18    0.70    2.00
 -25  -1  18   55.89    3.60
 -25  -1  18   68.89    3.70
  25  -1 -18   61.59    3.40
 -25   1  18   58.79    3.90
 -25   1  18   58.49    4.10
 -25   1  18   62.29    3.50
  25   1 -18   65.09    3.20
  23  -1 -18   26.80    2.70
 -23  -1  18   24.60    2.90
 -23  -1  18   29.00    2.90
  23   1 -18   30.10    2.50
 -23   1  18   28.60    2.80
 -23   1  18   29.00    3.00
 -23   1  18   28.10    2.90
 -21  -1  18    5.00    1.80
 -21  -1  18    2.40    1.30
 -21   1  18    2.80    1.80
 -21   1  18    2.10    1.30
 -21   1  18    5.10    1.80
  21   1 -18    2.20    1.10
 -19  -1  18   50.59    3.10
 -19  -1  18   49.99    3.30
  19  -1 -18   51.09    3.30
  19   1 -18   50.59    2.80
 -19   1  18   50.89    3.00
 -19   1  18   50.39    3.40
 -19   1  18   53.49    3.40
  17  -1 -18   79.19    3.80
 -17  -1  18   79.29    3.70
 -17   1  18   76.29    3.60
 -17   1  18   75.49    3.90
 -17   1  18   77.59    3.80
 -15  -1  18    3.20    1.30
  15  -1 -18   -1.60    1.30
 -15   1  18    4.00    1.70
 -15   1  18    4.60    1.80
 -15   1  18    2.70    1.20
  15   1 -18    1.20    1.20
 -13  -1  18   11.30    1.60
 -13   1  18   14.40    2.20
 -13   1  18   14.70    2.40
  13   1 -18    8.10    1.60
 -13   1  18   12.90    1.60
 -11  -1  18   18.00    1.80
  11  -1 -18   12.00    1.90
  11   1 -18   16.50    1.80
 -11   1  18   20.20    2.60
 -11   1  18   21.30    2.90
 -11   1  18   18.10    1.80
  -9  -1  18    8.70    2.00
   9  -1 -18    3.70    1.60
  -9  -1  18    7.00    1.60
   9   1 -18    4.70    1.50
  -9   1  18    8.10    2.10
  -9   1  18    5.90    1.50
  -9   1  18   10.60    2.40
  -7  -1  18   -1.80    1.20
  -7  -1  18    0.80    1.70
   7  -1 -18   -0.40    1.50
   7   1 -18    0.60    1.30
  -7   1  18    1.60    2.00
  -7   1  18   -1.30    1.20
  -5  -1  18   25.00    3.10
   5  -1 -18   19.30    2.30
  -5  -1  18   23.00    2.20
  -5   1  18   25.40    3.50
  -5   1  18   19.10    2.00
   5   1 -18   19.00    2.00
   3  -1 -18    0.60    1.70
  -3  -1  18    6.60    2.30
  -3  -1  18    3.50    1.60
  -3   1  18    2.60    1.50
   3   1 -18    0.70    1.60
  -3   1  18    5.90    2.60
  -1  -1  18   11.80    2.00
  -1  -1  18   20.10    3.30
   1  -1 -18   10.20    2.20
   1   1 -18   11.60    2.00
  -1   1  18   15.00    3.30
  -1   1  18   14.60    2.10
  -1  -1 -18    7.50    2.10
   1  -1  18    4.90    1.80
   1  -1  18    6.60    2.90
  -1   1 -18    6.70    2.00
   1   1  18    6.90    3.20
   1   1  18    5.30    1.80
 -36  -2  18    5.80    2.30
  36  -2 -18    5.40    1.90
 -36   2  18    3.90    1.90
 -36   2  18    7.80    3.20
  36   2 -18    2.70    1.70
  34  -2 -18    5.00    1.90
 -34  -2  18    6.10    2.20
 -34   2  18    7.70    2.00
 -34   2  18   10.70    3.20
  34   2 -18    4.50    1.60
 -32  -2  18   -0.50    1.90
  32  -2 -18    2.30    1.70
 -32   2  18    6.80    2.80
 -32   2  18    5.10    1.90
  32   2 -18    2.20    1.50
  30  -2 -18    8.80    1.80
 -30  -2  18    5.50    1.90
 -30   2  18   14.70    3.00
  30   2 -18    9.10    1.60
 -30   2  18    7.90    1.80
 -28  -2  18    6.60    1.80
 -28  -2  18    8.30    2.00
  28  -2 -18    8.90    1.70
 -28   2  18    6.90    2.60
  28   2 -18    8.40    1.50
 -28   2  18    6.30    1.70
 -26  -2  18    3.50    1.70
  26  -2 -18    6.80    1.60
 -26  -2  18    7.30    2.00
  26   2 -18    6.00    1.30
 -26   2  18    5.10    2.30
 -26   2  18    4.30    1.50
 -26   2  18    7.50    2.60
 -24  -2  18    8.90    2.10
 -24  -2  18    9.20    1.70
  24  -2 -18    7.60    1.50
  24   2 -18    7.80    1.30
 -24   2  18    7.70    2.50
 -24   2  18    7.50    1.50
 -24   2  18    9.20    2.40
 -22  -2  18    4.20    1.50
 -22  -2  18    6.30    2.00
  22   2 -18    7.10    1.20
 -22   2  18    8.00    2.40
 -22   2  18    5.10    1.50
 -22   2  18    8.70    2.20
 -20  -2  18    0.90    1.40
 -20  -2  18   -1.30    1.70
 -20   2  18   -0.10    1.30
 -20   2  18    2.10    1.90
  20   2 -18    0.70    1.00
 -20   2  18    1.00    2.00
  18  -2 -18   11.40    1.90
 -18  -2  18   14.40    1.70
 -18   2  18   15.60    2.40
 -18   2  18   17.20    2.80
  18   2 -18   13.70    1.50
 -18   2  18   13.00    1.60
 -16  -2  18    0.80    1.20
 -16   2  18    1.50    1.20
 -16   2  18    2.10    1.80
 -16   2  18    1.80    2.00
  16   2 -18    0.30    1.00
 -14  -2  18   -0.40    1.20
  14  -2 -18   -4.30    1.40
 -14   2  18   -0.60    1.90
 -14   2  18    0.00    1.70
 -14   2  18   -0.70    1.20
 -12  -2  18    3.30    1.30
  12  -2 -18    0.30    1.50
 -12   2  18    6.10    2.30
 -12   2  18    6.50    2.00
 -12   2  18    4.50    1.30
  10  -2 -18    2.50    1.50
 -10  -2  18    1.70    1.30
 -10   2  18    2.70    2.20
  10   2 -18    1.10    1.20
 -10   2  18    1.90    1.80
 -10   2  18    2.50    1.20
  -8  -2  18    0.20    1.40
   8  -2 -18   -0.10    1.40
  -8   2  18    0.50    1.20
   8   2 -18    0.30    1.20
  -8   2  18    0.10    1.70
  -8   2  18    2.40    2.20
   6  -2 -18    6.40    1.70
  -6  -2  18    7.50    1.70
  -6   2  18    9.50    1.60
  -6   2  18   12.50    3.00
   6   2 -18    8.10    1.50
  -6   2  18    7.40    2.10
   4  -2 -18   -0.10    1.70
  -4  -2  18   -1.10    1.50
  -4   2  18   -0.80    1.30
  -4   2  18    1.30    2.50
  -4   2  18   -1.20    1.80
   4   2 -18   -2.30    1.30
  -2  -2  18    0.90    1.60
   2  -2 -18    0.90    1.90
   2   2 -18    0.90    1.50
  -2   2  18    1.70    1.50
  -2   2  18    1.80    2.70
   0  -2 -18   14.90    2.30
   0  -2  18   11.70    2.10
   0   2  18   11.40    2.00
   0   2  18   16.40    3.80
   0   2 -18   11.00    1.90
 -33  -3  18   -1.80    2.00
  33  -3 -18   -1.50    1.70
 -33   3  18   -0.10    2.80
  31  -3 -18   -1.40    1.50
 -31  -3  18   -1.50    1.90
 -31   3  18    5.30    2.90
 -31   3  18    0.60    1.70
  29  -3 -18    4.40    1.70
 -29  -3  18    4.60    1.90
 -29   3  18    3.60    1.50
 -29   3  18    4.80    2.60
  27  -3 -18   10.70    1.80
 -27  -3  18   12.60    2.00
 -27   3  18   13.00    2.80
 -27   3  18   12.90    3.50
 -27   3  18    9.60    1.60
 -25  -3  18   25.60    2.30
  25  -3 -18   29.90    3.10
 -25   3  18   36.60    3.80
 -25   3  18   27.00    2.60
 -25   3  18   26.80    4.10
 -23  -3  18   10.40    2.10
  23  -3 -18   12.90    1.80
 -23  -3  18   11.30    1.80
 -23   3  18   11.10    1.50
 -23   3  18   16.90    2.90
 -23   3  18   10.20    3.00
 -21  -3  18    1.80    1.40
 -21  -3  18   -0.70    1.80
 -21   3  18    2.60    2.00
 -21   3  18   -0.80    2.30
 -21   3  18   -1.20    1.10
  19  -3 -18   -0.70    1.40
 -19  -3  18    1.90    1.40
 -19   3  18   -0.80    1.10
 -19   3  18    2.20    2.00
 -19   3  18    1.00    2.30
 -17  -3  18   14.80    1.80
  17  -3 -18    9.70    1.80
 -17   3  18   12.90    1.50
 -17   3  18   15.30    2.50
 -17   3  18   15.10    3.10
 -15  -3  18   43.90    3.10
  15  -3 -18   37.60    3.40
 -15   3  18   40.80    4.10
 -15   3  18   39.30    3.30
 -15   3  18   33.90    2.50
  13  -3 -18   -0.60    1.50
 -13  -3  18    1.00    1.30
 -13   3  18   -0.30    1.10
 -13   3  18    1.70    1.90
 -13   3  18   -0.20    2.20
 -11  -3  18    1.80    1.30
  11  -3 -18    1.60    1.60
 -11   3  18    2.20    1.20
 -11   3  18    1.10    1.80
 -11   3  18    2.10    2.50
   9  -3 -18    3.20    1.70
  -9  -3  18    2.80    1.40
  -9   3  18    3.70    2.70
  -9   3  18    3.40    1.20
  -9   3  18    4.60    2.00
   7  -3 -18    1.20    1.70
  -7  -3  18    0.50    1.30
  -7   3  18    0.60    1.90
  -7   3  18   -0.20    1.20
  -7   3  18    2.60    2.80
  -5  -3  18    6.70    1.70
   5  -3 -18    2.80    1.90
  -5   3  18    5.90    3.10
  -5   3  18    6.30    1.50
  -3  -3  18    3.70    1.70
   3  -3 -18    6.90    2.10
  -3   3  18    3.30    1.50
  -3   3  18    9.60    3.50
  30  -4 -18    8.80    2.10
 -30   4  18   10.70    3.20
  28  -4 -18   -0.80    1.60
 -28   4  18    2.10    2.80
 -28   4  18    0.60    3.40
  26  -4 -18    1.90    1.60
 -26   4  18    4.70    3.40
 -26   4  18    7.60    3.00
  24  -4 -18    5.30    1.60
 -24   4  18    5.30    3.20
 -24   4  18    8.60    2.70
 -22   4  18    2.20    2.30
 -22   4  18    5.30    3.10
 -20   4  18    3.60    3.00
 -20   4  18    2.40    2.30
  18  -4 -18    0.00    1.50
 -18   4  18   -1.40    2.70
 -18   4  18   -0.30    2.10
  16  -4 -18   -2.60    1.50
 -16   4  18   -0.40    2.00
 -16   4  18    0.60    2.70
  14  -4 -18    0.10    1.60
 -14   4  18   -0.80    2.80
 -14   4  18    0.60    1.90
  12  -4 -18    1.20    1.60
 -12   4  18   -0.30    1.90
 -12   4  18    2.00    3.00
  10  -4 -18    0.50    1.60
 -10   4  18    2.90    3.10
   8  -4 -18   -0.20    1.70
  -8   4  18    2.60    3.30
   6  -4 -18    2.90    1.90
  -6   4  18    6.90    3.60
 -21   5  18    2.60    2.70
 -21   5  18    0.30    3.50
 -19   5  18    5.00    2.60
 -19   5  18    1.00    3.50
 -17   5  18    7.80    2.60
 -17   5  18    4.40    3.70
 -15   5  18    1.50    3.60
 -36   0  19    1.40    2.10
  36   0 -19    2.20    1.60
 -36   0  19    1.30    2.50
 -34   0  19    1.30    2.30
 -34   0  19    0.50    1.90
  34   0 -19    1.00    1.50
  32   0 -19    1.30    1.40
 -32   0  19    2.30    2.30
 -32   0  19   -0.10    1.70
 -30   0  19    3.50    2.20
 -30   0  19    0.20    1.70
  30   0 -19   -0.30    1.40
  28   0 -19    0.80    1.30
 -28   0  19   -2.70    1.60
 -28   0  19    2.30    2.10
  26   0 -19    0.80    1.30
 -26   0  19    1.00    1.90
 -26   0  19   -2.70    1.50
 -24   0  19    0.30    1.70
  24   0 -19    1.20    1.30
 -24   0  19   -0.70    1.50
 -22   0  19   -1.40    1.30
 -22   0  19    1.00    1.70
  22   0 -19    0.10    1.20
 -20   0  19    0.40    1.60
 -20   0  19   -1.50    1.20
 -18   0  19   -2.00    1.20
 -18   0  19    0.00    1.50
  18   0 -19   -0.40    1.30
 -16   0  19    1.10    1.70
  16   0 -19    0.00    1.20
 -16   0  19   -1.70    1.10
 -14   0  19   -1.30    1.60
 -14   0  19   -1.80    1.20
 -14   0  19   -0.10    1.40
  14   0 -19   -1.60    1.20
  12   0 -19   -0.20    1.30
 -12   0  19   -1.70    1.20
 -12   0  19    1.40    1.60
 -10   0  19   -0.30    1.20
 -10   0  19    2.00    1.70
  10   0 -19    0.70    1.40
  -8   0  19    2.90    1.90
   8   0 -19   -1.60    1.40
  -8   0  19    1.00    1.40
  -6   0  19    0.60    2.00
  -6   0  19   -1.30    1.40
   6   0 -19   -1.70    1.50
   4   0 -19   -4.00    1.60
  -4   0  19   -1.40    1.50
  -4   0  19   -1.00    2.10
  -2   0  19   -1.50    1.50
  -2   0  19    2.80    2.50
   2   0 -19    1.10    1.80
   0   0  19    1.90    2.60
   0   0 -19   -1.40    1.80
   0   0  19    2.50    1.80
  37  -1 -19    3.90    1.80
 -37  -1  19   -0.50    2.00
 -37   1  19    3.60    2.00
  37   1 -19    2.80    1.70
 -37   1  19    1.50    2.90
 -35  -1  19    6.00    2.20
  35  -1 -19    5.10    1.70
 -35   1  19    5.70    2.80
  35   1 -19    3.60    1.60
 -35   1  19    6.00    2.10
 -33  -1  19    3.70    2.30
 -33  -1  19   -2.00    1.90
  33  -1 -19    2.40    1.60
 -33   1  19    1.40    2.50
 -33   1  19    0.90    1.80
  33   1 -19    3.20    1.60
 -31  -1  19    3.40    1.80
 -31  -1  19    4.80    2.20
  31  -1 -19    0.90    1.50
 -31   1  19    1.30    1.80
 -31   1  19   -0.10    2.40
  31   1 -19    1.50    1.40
 -29  -1  19   23.80    3.10
  29  -1 -19   18.80    2.10
 -29  -1  19   14.80    2.10
 -29   1  19   16.20    2.80
 -29   1  19   17.10    2.10
  29   1 -19   16.70    1.90
 -27  -1  19   81.79    4.20
  27  -1 -19   82.29    4.00
 -27  -1  19   76.49    4.20
  27   1 -19   75.79    3.70
 -27   1  19   73.69    4.50
 -27   1  19   80.19    4.10
 -25  -1  19    9.90    1.70
 -25  -1  19    9.80    2.20
  25  -1 -19    6.20    1.50
  25   1 -19    7.20    1.40
 -25   1  19    8.40    2.30
 -25   1  19    7.00    1.60
  23  -1 -19   23.90    2.80
 -23  -1  19   23.10    2.10
 -23  -1  19   26.40    3.00
 -23   1  19   21.30    2.00
 -23   1  19   22.40    3.10
 -23   1  19   23.50    3.00
  23   1 -19   26.00    2.50
 -21  -1  19    5.50    1.50
 -21  -1  19    5.90    1.90
 -21   1  19    5.00    1.40
 -21   1  19    7.20    2.10
 -21   1  19    6.20    1.90
  21   1 -19    5.30    1.30
 -19  -1  19   15.30    1.80
 -19  -1  19   18.10    2.50
 -19   1  19   11.80    1.60
 -19   1  19   14.70    2.30
  19   1 -19   14.00    1.60
 -19   1  19   16.60    2.40
 -17  -1  19    2.70    1.30
 -17   1  19    1.40    1.30
 -17   1  19    1.50    1.70
 -17   1  19    0.50    1.60
  15  -1 -19   26.10    2.30
 -15  -1  19   36.20    2.90
 -15   1  19   31.00    2.80
  15   1 -19   25.50    2.80
 -15   1  19   34.90    3.00
 -15   1  19   31.60    3.10
  13  -1 -19   18.40    2.10
 -13  -1  19   25.70    2.80
 -13   1  19   27.80    2.70
  13   1 -19   22.70    2.10
 -13   1  19   26.00    3.00
 -13   1  19   26.60    2.80
  11  -1 -19    0.70    1.40
 -11  -1  19    1.30    1.30
  11   1 -19    0.80    1.30
 -11   1  19    2.10    1.90
 -11   1  19   -1.80    1.20
 -11   1  19    2.20    1.80
  -9  -1  19   -2.20    1.30
   9  -1 -19   -2.20    1.50
  -9   1  19    2.20    2.00
  -9   1  19   -0.20    1.90
  -9   1  19   -1.90    1.30
   9   1 -19    0.70    1.40
   7  -1 -19    1.80    1.80
  -7  -1  19    3.30    3.20
  -7  -1  19    0.70    1.40
  -7   1  19    0.30    1.40
  -7   1  19    3.00    2.10
   7   1 -19    2.00    1.50
  -5  -1  19    1.60    2.00
  -5  -1  19    0.00    1.40
   5  -1 -19   -2.10    1.60
  -5   1  19   -0.90    1.40
  -5   1  19    0.60    2.10
   5   1 -19   -3.10    1.40
   3  -1 -19   -1.10    1.70
  -3  -1  19    0.20    1.50
  -3  -1  19    1.80    2.10
   3   1 -19   -1.00    1.60
  -3   1  19   -0.70    1.50
  -3   1  19   -0.20    2.30
  -1  -1  19    3.30    1.90
  -1  -1  19    6.60    2.60
   1  -1 -19    3.30    2.00
   1   1 -19    4.50    1.80
  -1   1  19    2.40    1.70
  -1   1  19    5.00    2.90
 -36   2  19    4.30    3.00
 -34  -2  19    0.80    2.00
  34  -2 -19    0.90    1.70
 -34   2  19   -0.10    1.80
 -34   2  19    1.40    2.70
  34   2 -19   -0.20    1.40
  32  -2 -19   15.40    2.20
 -32  -2  19   11.90    2.30
 -32   2  19   17.40    3.30
  32   2 -19   12.40    1.80
 -32   2  19   11.70    2.10
 -30  -2  19   19.20    2.40
  30  -2 -19   20.30    2.20
  30   2 -19   19.60    2.00
 -30   2  19   19.10    2.20
 -30   2  19   23.50    3.30
 -28  -2  19   10.70    2.20
  28  -2 -19    6.50    1.70
 -28  -2  19    6.30    1.90
 -28   2  19    6.30    1.70
  28   2 -19    8.70    1.50
 -28   2  19   14.00    2.90
 -26  -2  19    1.40    1.80
  26  -2 -19   -2.00    1.30
 -26  -2  19   -2.00    1.50
 -26   2  19   -1.50    1.40
  26   2 -19   -0.50    1.10
 -26   2  19    1.70    2.10
 -26   2  19   -2.10    2.20
  24  -2 -19    2.40    1.50
 -24  -2  19    4.60    2.00
 -24  -2  19    0.90    1.50
 -24   2  19    3.60    2.30
 -24   2  19    5.00    2.20
 -24   2  19    2.30    1.40
  24   2 -19    3.00    1.20
 -22  -2  19    0.30    1.80
 -22  -2  19   -0.60    1.40
  22   2 -19   -0.80    1.00
 -22   2  19   -0.30    1.30
 -22   2  19    1.70    2.10
 -22   2  19    0.30    1.90
 -20  -2  19   -1.40    1.40
  20  -2 -19   -3.70    1.40
 -20  -2  19   -2.80    1.80
 -20   2  19   -1.70    1.20
 -20   2  19   -1.00    1.80
 -20   2  19   -1.50    1.80
  20   2 -19   -0.60    1.00
  18  -2 -19   -3.50    1.40
 -18  -2  19   -0.70    1.30
 -18   2  19   -0.90    1.20
 -18   2  19   -0.40    1.80
  18   2 -19   -0.60    1.00
 -18   2  19    0.00    1.90
 -16  -2  19    9.00    1.60
  16  -2 -19    8.00    1.80
 -16   2  19   10.30    2.50
  16   2 -19    8.80    1.30
 -16   2  19   10.90    2.30
 -16   2  19    9.20    1.50
 -14  -2  19    8.00    1.60
  14  -2 -19    6.60    1.70
 -14   2  19    8.90    1.50
 -14   2  19   10.60    2.60
 -14   2  19    8.20    2.10
  12  -2 -19    6.90    1.70
 -12  -2  19    6.60    1.60
 -12   2  19    9.90    2.60
 -12   2  19    8.60    2.20
 -12   2  19    7.40    1.50
  10  -2 -19    5.70    1.80
 -10  -2  19    7.20    1.60
 -10   2  19    9.20    2.60
 -10   2  19    9.10    2.20
  10   2 -19    8.20    1.50
 -10   2  19    7.80    1.50
   8  -2 -19    2.10    1.60
  -8  -2  19    0.40    1.50
   8   2 -19    0.80    1.30
  -8   2  19   -0.40    1.80
  -8   2  19    3.90    2.40
  -8   2  19    0.30    1.30
  -6  -2  19   -0.80    1.50
   6  -2 -19   -0.10    1.80
  -6   2  19   -0.10    1.40
  -6   2  19   -1.30    1.80
  -6   2  19   -0.30    2.40
   6   2 -19   -1.40    1.30
   4  -2 -19   -0.30    1.80
  -4  -2  19   -0.70    1.50
  -4   2  19    1.30    2.60
  -4   2  19    1.60    2.00
   4   2 -19   -2.70    1.40
  -4   2  19    0.80    1.50
  -2  -2  19   11.90    2.20
   2  -2 -19   10.10    2.30
  -2   2  19   13.20    2.00
   2   2 -19   11.80    1.90
  -2   2  19   15.20    3.70
 -33  -3  19    0.10    2.10
  33  -3 -19   -0.70    1.70
 -33   3  19    4.50    2.90
 -31  -3  19   -2.10    1.80
  31  -3 -19   -0.30    1.60
 -31   3  19   -0.20    2.50
 -31   3  19    0.30    1.70
 -29  -3  19    4.00    1.90
  29  -3 -19    6.20    1.80
 -29   3  19    5.10    1.60
 -29   3  19    8.20    2.80
  27  -3 -19    2.30    1.60
 -27  -3  19    3.90    1.80
 -27   3  19    3.90    1.50
 -27   3  19    7.10    2.70
 -27   3  19    4.60    3.10
 -25  -3  19   10.00    2.20
  25  -3 -19    7.10    1.70
 -25  -3  19    5.70    1.70
 -25   3  19    8.50    3.00
 -25   3  19    6.30    1.50
 -25   3  19    7.80    2.60
 -23  -3  19    6.00    1.70
 -23  -3  19   10.50    2.30
 -23   3  19    7.70    1.50
 -23   3  19   10.30    3.00
 -23   3  19    8.10    2.50
 -21  -3  19    6.50    1.70
 -21   3  19    6.60    2.30
 -21   3  19    6.50    2.70
 -21   3  19    8.20    1.50
 -19  -3  19    1.90    1.40
  19  -3 -19    0.90    1.60
 -19   3  19    2.20    2.50
 -19   3  19   -1.70    2.00
 -19   3  19   -0.70    1.20
 -17  -3  19    3.30    1.50
  17  -3 -19    0.60    1.50
 -17   3  19    1.20    2.40
 -17   3  19    0.90    1.20
 -17   3  19    4.30    2.10
 -15  -3  19    4.00    1.50
  15  -3 -19    0.70    1.60
 -15   3  19    1.80    2.40
 -15   3  19    3.20    2.00
 -15   3  19    2.00    1.20
 -13  -3  19   12.00    1.80
  13  -3 -19   11.30    1.90
 -13   3  19   14.10    2.40
 -13   3  19   18.30    3.40
 -13   3  19   11.30    1.50
 -11  -3  19   40.70    3.20
  11  -3 -19   30.80    3.50
 -11   3  19   32.30    2.70
 -11   3  19   35.70    4.30
 -11   3  19   32.50    3.30
   9  -3 -19    4.80    1.90
  -9  -3  19    7.20    1.80
  -9   3  19    8.10    2.20
  -9   3  19    5.10    2.90
  -9   3  19    5.20    1.40
  -7  -3  19    0.40    1.50
   7  -3 -19    0.60    1.80
  -7   3  19    1.30    1.30
  -7   3  19    2.60    2.80
   5  -3 -19    5.40    2.00
  -5  -3  19    2.20    1.70
  -5   3  19    9.20    3.40
  -5   3  19    5.80    1.60
  28  -4 -19    5.30    1.90
 -28   4  19   11.60    4.00
 -28   4  19    9.90    3.20
  26  -4 -19    6.60    1.80
 -26   4  19    5.10    3.60
 -26   4  19    9.60    2.90
  24  -4 -19    0.50    1.60
 -24   4  19    0.00    2.90
 -24   4  19    1.40    2.50
 -22   4  19   -0.50    2.80
 -22   4  19    0.00    2.30
  20  -4 -19   -0.30    1.70
 -20   4  19    0.10    2.80
 -20   4  19    1.50    2.40
  18  -4 -19    1.30    1.60
 -18   4  19    3.00    2.30
 -18   4  19    2.20    3.00
  16  -4 -19    1.00    1.70
 -16   4  19    0.20    2.10
 -16   4  19   -1.00    2.90
  14  -4 -19   21.90    2.40
 -14   4  19   27.20    3.30
 -14   4  19   27.60    4.80
  12  -4 -19   31.30    3.60
 -12   4  19   30.00    4.70
  10  -4 -19    0.20    1.80
 -10   4  19    3.60    3.30
 -36   0  20    1.00    2.50
 -36   0  20    1.10    2.10
  36   0 -20    1.80    1.70
 -34   0  20    8.70    2.80
  34   0 -20    9.20    1.80
 -34   0  20    7.40    2.10
  32   0 -20   15.00    2.00
 -32   0  20   16.70    2.90
 -32   0  20   14.20    2.30
  30   0 -20   45.70    3.40
 -30   0  20   43.00    3.70
 -30   0  20   47.30    3.90
 -28   0  20   11.90    2.00
 -28   0  20   15.10    2.70
  28   0 -20   11.30    1.80
 -26   0  20   99.59    4.70
  26   0 -20   97.39    4.40
 -26   0  20   96.69    4.80
  24   0 -20  144.99    5.50
 -24   0  20  150.88    5.60
 -24   0  20  141.19    5.90
  22   0 -20   71.89    3.80
 -22   0  20   69.89    3.80
 -22   0  20   73.19    4.10
 -20   0  20    4.00    1.80
 -20   0  20   -0.50    1.40
 -18   0  20   89.39    4.10
  18   0 -20   92.19    4.20
 -18   0  20   84.99    4.30
 -16   0  20    8.60    2.20
 -16   0  20    5.70    1.60
  16   0 -20    6.70    1.60
 -14   0  20   -1.70    1.30
 -14   0  20    0.40    1.80
  14   0 -20   -1.00    1.40
  12   0 -20  129.89    5.10
 -12   0  20  119.29    5.00
 -12   0  20  108.29    5.20
 -10   0  20  105.29    5.20
  10   0 -20  122.29    5.10
 -10   0  20  116.19    4.90
   8   0 -20    5.10    1.80
  -8   0  20    8.70    2.30
  -8   0  20    4.10    1.70
   6   0 -20   -1.90    1.60
  -6   0  20   -0.60    1.60
  -6   0  20    2.20    2.10
  -4   0  20    3.30    2.40
   4   0 -20    1.00    1.80
  -4   0  20    0.40    1.70
  -2   0  20    0.20    1.70
  37  -1 -20    3.00    1.90
 -37   1  20    5.80    3.00
  37   1 -20    4.00    1.70
 -35  -1  20    1.00    2.00
  35  -1 -20    0.40    1.70
  35   1 -20    1.80    1.60
 -35   1  20    2.90    2.80
 -35   1  20    2.40    2.00
  33  -1 -20    5.50    1.80
 -33  -1  20    2.00    2.10
 -33  -1  20    8.50    2.50
 -33   1  20    5.30    2.10
 -33   1  20    3.60    2.70
  33   1 -20    6.90    1.70
 -31  -1  20   -2.50    1.70
 -31  -1  20    0.40    2.00
  31  -1 -20   -1.60    1.50
 -31   1  20    0.50    2.40
 -31   1  20   -2.80    1.70
  31   1 -20   -1.60    1.30
 -29  -1  20   -0.10    1.70
 -29  -1  20    6.00    2.20
  29  -1 -20    2.30    1.60
 -29   1  20    2.20    2.20
 -29   1  20    2.30    1.70
  29   1 -20    2.40    1.40
  27  -1 -20    1.70    1.50
 -27  -1  20    2.30    1.70
 -27  -1  20    3.80    2.00
  27   1 -20    2.70    1.30
 -27   1  20    0.90    1.50
 -27   1  20    1.80    2.10
  25  -1 -20    6.30    1.50
 -25  -1  20    7.80    2.10
 -25  -1  20    7.40    1.80
 -25   1  20    7.50    2.30
  25   1 -20    5.70    1.40
 -25   1  20    6.30    1.80
 -23  -1  20   44.10    3.30
  23  -1 -20   43.30    3.30
 -23  -1  20   41.70    3.30
 -23   1  20   40.70    3.40
  23   1 -20   43.60    3.00
 -23   1  20   42.80    3.30
 -21  -1  20   72.09    4.10
 -21  -1  20   77.69    4.00
 -21   1  20   75.59    4.30
  21   1 -20   77.29    3.70
 -21   1  20   80.99    5.60
 -21   1  20   81.19    3.90
 -19  -1  20   10.00    1.70
  19  -1 -20    8.50    1.80
 -19  -1  20   14.60    2.40
 -19   1  20   18.70    2.60
 -19   1  20   10.20    1.70
 -19   1  20   15.40    2.70
  19   1 -20   10.20    1.60
  17  -1 -20   16.10    2.00
 -17  -1  20   18.80    2.00
 -17   1  20   18.10    2.70
 -17   1  20   22.10    2.80
 -17   1  20   17.60    1.90
  15  -1 -20    8.80    1.80
 -15  -1  20    8.10    1.60
  15   1 -20    7.40    1.60
 -15   1  20   11.70    2.30
 -15   1  20    8.80    1.60
 -15   1  20    9.60    2.20
  13  -1 -20    2.90    1.70
 -13  -1  20    2.30    1.50
  13   1 -20    2.40    1.40
 -13   1  20    6.00    2.10
 -13   1  20    1.60    1.40
 -13   1  20    5.80    2.10
 -11  -1  20    2.40    1.50
  11  -1 -20   -1.20    1.60
 -11   1  20   -0.10    1.40
  11   1 -20    0.60    1.40
 -11   1  20    1.00    2.00
 -11   1  20    4.00    2.10
  -9  -1  20    3.30    1.60
   9  -1 -20    3.90    1.80
  -9   1  20    5.90    2.30
  -9   1  20    3.60    1.50
  -9   1  20    3.90    2.10
   9   1 -20    0.70    1.50
   7  -1 -20   -2.50    1.70
  -7  -1  20   -0.90    1.50
   7   1 -20    1.00    1.50
  -7   1  20   -1.60    2.00
  -7   1  20    0.50    1.40
  -7   1  20    1.40    2.20
   5  -1 -20    3.90    2.00
  -5  -1  20    2.40    1.70
  -5   1  20    1.40    1.60
   5   1 -20   -0.20    1.60
  -5   1  20    4.70    2.50
  -3  -1  20    0.10    1.70
   3  -1 -20    1.40    2.00
  -3   1  20    1.20    2.50
   3   1 -20   -0.50    1.60
  -3   1  20    0.10    1.70
  34  -2 -20   -1.70    1.60
 -34  -2  20   -0.50    2.10
  34   2 -20    0.50    1.40
 -34   2  20   -1.80    1.80
 -34   2  20    0.20    2.70
 -32  -2  20    1.50    1.90
  32  -2 -20   -0.10    1.60
  32   2 -20    0.20    1.40
 -32   2  20   -0.80    1.70
 -32   2  20    1.80    2.60
 -30  -2  20    2.10    1.90
 -30  -2  20    3.90    2.00
  30  -2 -20    1.20    1.60
  30   2 -20    1.60    1.40
 -30   2  20    2.60    1.70
 -30   2  20    2.80    2.60
 -28  -2  20   -1.00    1.80
  28  -2 -20   -1.90    1.50
 -28  -2  20   -3.50    1.70
  28   2 -20   -1.10    1.20
 -28   2  20   -1.00    1.60
 -28   2  20    1.00    2.30
 -28   2  20   -2.60    3.70
 -26  -2  20    5.60    1.90
  26  -2 -20    6.20    1.70
 -26  -2  20    7.80    2.20
 -26   2  20    9.10    2.50
  26   2 -20    7.10    1.50
 -26   2  20    6.40    2.50
 -26   2  20    5.50    1.60
 -24  -2  20   24.00    3.00
 -24  -2  20   25.30    2.40
  24  -2 -20   22.70    2.40
 -24   2  20   26.20    3.20
  24   2 -20   25.10    2.50
 -24   2  20   23.70    2.20
 -24   2  20   23.50    3.60
 -22  -2  20    7.80    2.20
 -22  -2  20    6.90    1.70
 -22   2  20    9.60    2.40
  22   2 -20    6.00    1.30
 -22   2  20    3.30    1.50
 -22   2  20    6.90    2.40
 -20  -2  20   -1.90    1.80
 -20  -2  20   -0.20    1.40
  20  -2 -20    0.80    1.50
 -20   2  20   -0.70    1.30
  20   2 -20    0.10    1.10
 -20   2  20    1.30    2.10
 -20   2  20    0.90    1.90
  18  -2 -20    2.20    1.60
 -18  -2  20    2.40    1.50
 -18   2  20    4.90    2.20
 -18   2  20    4.90    2.10
 -18   2  20    1.60    1.30
  18   2 -20    3.40    1.20
  16  -2 -20   16.30    2.10
 -16  -2  20   14.80    1.90
 -16   2  20   14.20    1.80
 -16   2  20   18.30    2.60
 -16   2  20   20.30    3.10
  16   2 -20   14.40    1.70
  14  -2 -20    8.60    1.90
 -14  -2  20   10.20    1.80
 -14   2  20   13.50    2.40
 -14   2  20   17.70    3.00
 -14   2  20   13.20    1.70
 -12  -2  20    8.10    1.70
  12  -2 -20    7.60    1.80
 -12   2  20    8.20    2.20
 -12   2  20    6.40    2.50
 -12   2  20    6.60    1.50
 -10  -2  20   10.40    1.90
  10  -2 -20    9.70    2.00
  10   2 -20   10.10    1.70
 -10   2  20   11.20    2.90
 -10   2  20    9.60    1.70
 -10   2  20   10.20    2.30
   8  -2 -20    4.00    1.90
  -8  -2  20    4.50    1.70
  -8   2  20    4.10    2.60
  -8   2  20    3.60    1.50
   8   2 -20    2.90    1.50
  -8   2  20    4.00    2.00
   6  -2 -20   -2.20    1.80
  -6  -2  20   -1.40    1.60
  -6   2  20    1.30    2.60
  -6   2  20    0.20    2.00
  -6   2  20   -0.60    1.50
   6   2 -20   -2.50    1.40
   4  -2 -20   -0.80    1.90
  -4  -2  20    1.60    1.70
  -4   2  20    0.50    2.70
  -4   2  20   -0.40    1.50
   4   2 -20   -1.10    1.50
  33  -3 -20    0.90    1.80
 -33   3  20    2.50    2.90
 -31  -3  20    3.60    2.00
  31  -3 -20    6.50    2.00
 -31   3  20    7.40    3.00
 -31   3  20    7.00    2.10
  29  -3 -20    8.50    2.00
 -29  -3  20    4.70    2.00
 -29   3  20   12.10    3.60
 -29   3  20    8.60    1.80
 -29   3  20    9.20    2.90
 -27  -3  20    0.90    1.80
  27  -3 -20    0.60    1.60
 -27   3  20    1.00    2.40
 -27   3  20    0.90    1.40
 -27   3  20   -1.00    2.80
 -25  -3  20    8.70    2.20
 -25  -3  20    5.40    1.90
  25  -3 -20    7.00    1.90
 -25   3  20    9.00    2.60
 -25   3  20    6.90    3.00
 -25   3  20    5.40    1.50
 -23  -3  20   19.70    2.70
 -23  -3  20   17.20    2.20
 -23   3  20   16.80    1.80
 -23   3  20   19.80    3.10
 -23   3  20   19.70    3.40
 -21  -3  20    1.70    1.60
  21  -3 -20    2.20    1.70
 -21   3  20    1.30    1.30
 -21   3  20    3.70    2.20
 -21   3  20    5.00    2.70
  19  -3 -20    4.00    1.70
 -19  -3  20    4.90    1.60
 -19   3  20    5.40    2.70
 -19   3  20    6.20    2.30
 -19   3  20    3.70    1.40
  17  -3 -20    8.90    1.90
 -17  -3  20   14.90    1.90
 -17   3  20   15.20    3.30
 -17   3  20   14.20    2.60
 -17   3  20   10.70    1.60
  15  -3 -20    1.60    1.70
 -15  -3  20    0.40    1.40
 -15   3  20    2.40    1.30
 -15   3  20    2.80    2.50
 -15   3  20    1.40    2.10
 -13  -3  20    5.80    1.70
  13  -3 -20    5.30    1.80
 -13   3  20    7.40    2.30
 -13   3  20    6.50    1.40
 -13   3  20    9.80    3.10
  11  -3 -20    7.50    2.00
 -11  -3  20   11.20    1.90
 -11   3  20   10.60    2.50
 -11   3  20    8.40    1.60
 -11   3  20   13.10    3.30
  -9  -3  20    8.20    1.90
   9  -3 -20    8.10    2.00
  -9   3  20   13.40    3.00
  -9   3  20    8.00    1.60
  -9   3  20    9.70    3.40
   7  -3 -20    6.60    2.10
  -7  -3  20    7.50    2.00
  -7   3  20    8.30    3.30
  -7   3  20    7.00    1.60
  28  -4 -20   10.00    2.10
 -28   4  20   10.70    4.00
 -28   4  20   12.40    3.30
  26  -4 -20   11.50    2.20
 -26   4  20   13.80    3.90
 -26   4  20   17.10    3.30
  24  -4 -20    5.80    1.90
 -24   4  20    6.30    3.30
 -24   4  20    5.90    2.60
 -22   4  20    0.30    2.40
 -22   4  20   -0.50    2.90
  20  -4 -20    1.00    1.70
 -20   4  20   -0.50    2.30
 -20   4  20    0.60    3.10
  18  -4 -20    5.00    1.90
 -18   4  20    4.90    3.20
 -18   4  20    4.80    2.40
  16  -4 -20    7.10    2.00
 -16   4  20    8.60    2.40
 -16   4  20    7.40    3.40
  14  -4 -20   -1.40    1.70
 -14   4  20    2.50    3.20
 -14   4  20    1.40    2.10
  12  -4 -20   -0.90    1.70
 -12   4  20    3.00    3.10
 -36   0  21   -0.10    1.90
 -36   0  21    2.70    2.60
  36   0 -21    2.10    1.70
 -34   0  21    5.20    2.60
 -34   0  21    0.50    1.90
  34   0 -21    3.80    1.60
  32   0 -21    1.50    1.50
 -32   0  21    3.30    2.30
 -32   0  21    2.10    1.90
 -30   0  21    0.80    2.20
 -30   0  21    1.90    1.70
  30   0 -21    0.20    1.40
  28   0 -21    0.70    1.40
 -28   0  21   -0.20    1.70
 -28   0  21    0.60    2.00
 -26   0  21    1.80    2.00
  26   0 -21    1.00    1.30
 -26   0  21   -2.10    1.50
 -24   0  21    3.20    2.00
 -24   0  21   -0.10    1.50
  24   0 -21    1.60    1.40
 -22   0  21    1.40    1.90
 -22   0  21   -0.10    1.50
  22   0 -21   -0.60    1.30
 -20   0  21   -1.40    1.40
 -20   0  21    0.60    1.80
 -18   0  21    1.60    1.80
 -18   0  21   -0.50    1.40
  18   0 -21   -1.50    1.40
  16   0 -21   -2.80    1.40
 -16   0  21    0.20    1.90
 -16   0  21    0.00    1.40
 -14   0  21    1.70    1.90
 -14   0  21    2.10    1.40
  14   0 -21    1.60    1.70
  12   0 -21    1.40    1.50
 -12   0  21    1.50    1.50
 -10   0  21   -1.40    1.40
  10   0 -21    0.70    1.70
 -10   0  21    1.90    2.50
  -8   0  21    0.80    2.00
   8   0 -21   -1.50    1.60
  -8   0  21   -0.80    1.50
  -6   0  21   -0.30    1.60
  -6   0  21    2.00    2.20
   6   0 -21   -1.40    1.80
 -35  -1  21    5.70    3.50
  35  -1 -21    0.90    1.70
 -35  -1  21   -1.30    2.00
 -35   1  21   -1.10    2.60
 -35   1  21    0.90    2.00
  35   1 -21    1.90    1.70
  33  -1 -21    0.20    1.70
 -33  -1  21    2.80    2.20
 -33  -1  21   -0.80    1.90
  33   1 -21    1.70    1.50
 -33   1  21    3.90    2.70
 -33   1  21    1.10    1.80
  31  -1 -21    1.50    1.70
 -31  -1  21   -1.20    1.80
 -31  -1  21    3.50    2.20
  31   1 -21    0.90    1.40
 -31   1  21    2.90    2.40
 -31   1  21    1.00    1.90
  29  -1 -21    0.70    1.50
 -29  -1  21   -1.90    1.70
 -29  -1  21    1.70    2.00
 -29   1  21   -0.10    2.20
 -29   1  21   -1.10    1.60
  29   1 -21    0.10    1.40
 -27  -1  21    8.80    2.00
 -27  -1  21   11.80    2.40
  27  -1 -21   10.70    1.90
 -27   1  21   11.60    2.00
  27   1 -21   10.40    1.70
 -27   1  21   12.50    2.60
 -25  -1  21   27.60    3.30
 -25  -1  21   28.90    3.30
  25  -1 -21   30.90    3.30
 -25   1  21   34.10    3.50
  25   1 -21   27.30    2.90
 -25   1  21   29.60    3.20
 -23  -1  21   28.00    3.10
 -23  -1  21   31.20    3.30
  23   1 -21   29.20    2.90
 -23   1  21   28.70    3.20
 -23   1  21   30.00    3.40
 -21  -1  21   38.30    3.30
 -21  -1  21   38.60    3.40
 -21   1  21   38.00    3.40
 -21   1  21   32.90    3.10
  21   1 -21   35.80    3.00
  19  -1 -21    9.70    1.90
 -19  -1  21    7.70    1.70
 -19  -1  21   10.10    2.40
 -19   1  21    8.80    1.70
 -19   1  21   11.10    2.30
  17  -1 -21    2.70    1.60
 -17  -1  21    5.40    1.60
 -17   1  21    7.00    2.20
 -17   1  21    4.80    2.00
 -17   1  21    4.40    1.50
 -15  -1  21   31.20    3.10
  15  -1 -21   37.40    3.50
 -15   1  21   34.60    3.20
 -15   1  21   30.50    3.20
 -15   1  21   33.60    3.40
  15   1 -21   36.00    3.20
  13  -1 -21   44.90    3.80
 -13  -1  21   38.40    3.30
 -13   1  21   35.60    3.50
  13   1 -21   40.20    3.40
 -13   1  21   34.20    3.10
 -13   1  21   32.60    3.30
  11  -1 -21    2.20    1.80
 -11  -1  21    2.30    1.50
 -11   1  21    4.50    2.20
 -11   1  21    3.60    1.60
  11   1 -21    0.30    1.50
 -11   1  21    2.50    2.10
   9  -1 -21   -0.40    1.80
  -9  -1  21    0.90    1.50
  -9   1  21    0.20    1.50
  -9   1  21   -0.50    2.10
  -9   1  21    3.80    2.30
   9   1 -21    0.00    1.60
   7  -1 -21    5.80    2.00
  -7  -1  21    6.80    1.90
  -7   1  21    6.70    2.50
   7   1 -21    3.30    1.80
  -7   1  21   10.10    2.80
  -7   1  21    6.70    1.80
   5  -1 -21    6.80    2.20
  -5  -1  21    8.50    2.10
   5   1 -21    6.60    1.90
  -5   1  21    8.20    1.90
  -5   1  21   12.10    3.10
 -34  -2  21    0.40    2.00
  34  -2 -21    1.10    1.80
 -34   2  21    0.30    1.80
  34   2 -21    1.10    1.50
 -34   2  21    2.90    2.80
 -32  -2  21    1.40    2.00
  32  -2 -21    4.20    1.90
  32   2 -21    4.50    1.60
 -32   2  21    4.10    2.80
 -32   2  21    5.70    1.90
  30  -2 -21    1.30    1.70
 -30  -2  21    0.00    1.80
 -30  -2  21    3.20    2.10
  30   2 -21    1.60    1.40
 -30   2  21    0.00    1.70
 -30   2  21    2.30    2.60
 -28  -2  21   -1.10    1.70
  28  -2 -21   -2.00    1.40
 -28  -2  21   -0.20    2.00
 -28   2  21   -0.30    2.20
  28   2 -21   -0.60    1.30
 -28   2  21   -1.20    1.60
 -26  -2  21    4.50    1.80
  26  -2 -21    4.50    1.80
 -26  -2  21    6.00    2.20
  26   2 -21    5.60    1.50
 -26   2  21    3.80    1.70
 -26   2  21    1.70    3.70
 -26   2  21    7.10    2.50
 -24  -2  21   -0.90    1.60
 -24  -2  21   -0.90    1.80
  24   2 -21   -0.50    1.20
 -24   2  21   -2.50    2.10
 -24   2  21    0.40    2.10
 -24   2  21   -2.50    1.50
 -22  -2  21    0.40    2.10
 -22  -2  21    0.70    1.60
  22   2 -21   -0.40    1.20
 -22   2  21   -1.80    1.40
 -22   2  21   -0.10    2.00
 -22   2  21   -0.10    2.10
 -20  -2  21    3.10    1.60
  20  -2 -21    0.40    1.60
 -20   2  21    0.30    1.30
 -20   2  21    2.30    2.20
  20   2 -21    1.20    1.30
 -20   2  21   -1.10    2.00
 -18  -2  21   18.20    2.10
  18  -2 -21   15.30    2.10
 -18   2  21   16.50    1.90
 -18   2  21   19.00    2.90
  18   2 -21   17.10    1.80
 -18   2  21   17.80    3.00
  16  -2 -21    3.70    1.70
 -16  -2  21    4.00    1.60
 -16   2  21    4.00    2.10
 -16   2  21    1.80    2.10
 -16   2  21    0.80    1.40
  16   2 -21    1.40    1.30
  14  -2 -21    9.90    2.10
 -14  -2  21   10.10    1.90
 -14   2  21   11.00    1.70
 -14   2  21   13.90    2.90
 -14   2  21   10.00    2.30
 -12  -2  21   36.20    3.60
  12  -2 -21   38.90    3.90
 -12   2  21   32.80    4.00
 -12   2  21   35.80    3.20
 -12   2  21   30.50    3.30
  12   2 -21   38.20    3.20
 -10  -2  21   57.49    4.10
  10  -2 -21   64.69    4.40
  10   2 -21   58.39    3.70
 -10   2  21   46.40    3.80
 -10   2  21   55.99    3.60
 -10   2  21   53.79    4.60
  -8  -2  21   12.50    2.20
   8  -2 -21   11.90    2.30
  -8   2  21   16.20    2.70
  -8   2  21   13.30    1.90
   8   2 -21   12.60    2.00
  -8   2  21   15.50    3.40
 -31  -3  21    0.50    2.00
  31  -3 -21    2.40    1.90
 -31   3  21    4.60    2.90
 -31   3  21    2.70    2.20
 -29  -3  21   -0.50    1.80
  29  -3 -21    1.10    1.70
 -29   3  21   -2.50    2.90
 -29   3  21   -0.10    2.50
 -29   3  21    0.30    1.60
  27  -3 -21   -0.90    1.60
 -27  -3  21   -1.10    1.80
 -27   3  21   -2.20    1.40
 -27   3  21   -1.50    2.70
 -27   3  21   -0.80    2.40
 -25  -3  21    6.70    2.20
  25  -3 -21    6.40    1.80
 -25  -3  21    5.10    1.90
 -25   3  21    4.10    1.50
 -25   3  21    7.80    2.60
 -25   3  21    5.70    2.90
 -23  -3  21   17.30    2.70
 -23  -3  21   14.30    2.10
 -23   3  21   20.60    3.60
 -23   3  21   14.50    1.90
 -23   3  21   14.80    2.80
 -21  -3  21    4.10    1.70
  21  -3 -21    0.30    1.70
 -21   3  21    4.70    2.30
 -21   3  21    1.30    2.60
 -21   3  21    2.90    1.50
  19  -3 -21    1.70    1.70
 -19  -3  21    1.00    1.50
 -19   3  21    2.20    2.20
 -19   3  21    3.40    2.60
 -19   3  21    0.00    1.30
 -17  -3  21    4.80    1.70
  17  -3 -21    4.40    1.90
 -17   3  21    5.80    2.80
 -17   3  21    3.20    1.40
 -17   3  21    3.80    2.20
 -15  -3  21   12.50    2.00
  15  -3 -21    9.30    2.10
 -15   3  21    9.70    1.70
 -15   3  21   12.30    2.60
 -15   3  21   16.40    3.50
 -13  -3  21   11.60    2.00
  13  -3 -21    8.80    2.10
 -13   3  21   10.10    1.70
 -13   3  21   16.20    3.50
 -13   3  21   12.30    2.60
  11  -3 -21    0.20    1.80
 -11  -3  21    1.90    1.70
 -11   3  21    0.70    1.40
 -11   3  21    3.40    2.90
 -11   3  21    4.40    2.30
 -24   4  21    4.30    2.50
 -24   4  21   -0.10    3.00
 -22   4  21    2.90    2.50
 -22   4  21    2.20    3.20
  20  -4 -21   -0.60    1.80
 -20   4  21    1.30    3.10
 -20   4  21    3.10    2.40
  18  -4 -21    5.80    2.00
 -18   4  21   11.80    2.70
 -18   4  21    7.40    3.30
  16  -4 -21    7.00    2.10
 -16   4  21    7.90    2.50
 -16   4  21    6.40    3.40
 -36   0  22   17.80    3.40
  36   0 -22   17.50    2.30
 -36   0  22   18.00    2.60
  34   0 -22   38.30    3.60
 -34   0  22   32.30    4.00
 -34   0  22   35.90    4.10
  32   0 -22    6.10    1.80
 -32   0  22    5.90    2.00
 -32   0  22    7.20    2.60
  30   0 -22   18.60    2.20
 -30   0  22   18.80    2.40
 -30   0  22   23.80    3.20
 -28   0  22   18.00    2.90
 -28   0  22   14.00    2.10
  28   0 -22   16.50    2.10
 -26   0  22   10.10    2.00
 -26   0  22   10.10    2.40
  26   0 -22    7.30    1.70
 -24   0  22   59.19    3.90
 -24   0  22   55.99    4.00
  24   0 -22   68.99    3.90
 -22   0  22   34.90    3.40
 -22   0  22   32.70    3.30
 -20   0  22    6.20    2.10
 -20   0  22    4.90    1.60
 -18   0  22    0.00    1.90
  18   0 -22   -1.00    1.50
 -18   0  22   -2.10    1.40
  16   0 -22   -0.10    1.60
 -16   0  22    2.90    2.10
 -16   0  22    1.00    1.50
 -14   0  22   41.40    3.70
  14   0 -22   60.29    4.00
 -14   0  22   53.09    3.70
  12   0 -22    4.30    1.90
 -12   0  22    5.00    1.80
 -10   0  22    3.00    1.70
  10   0 -22    4.50    1.90
   8   0 -22   11.00    2.20
  -8   0  22   13.30    2.20
  35  -1 -22   -1.80    1.70
 -35  -1  22   -0.70    2.20
 -35  -1  22    0.30    2.30
 -35   1  22    1.90    2.60
 -35   1  22    0.70    2.00
  35   1 -22    1.70    1.60
  33  -1 -22    7.10    2.00
 -33  -1  22   12.10    2.80
 -33  -1  22    5.40    2.20
  33   1 -22    8.80    1.90
 -33   1  22   11.30    3.00
 -33   1  22    7.30    2.20
  31  -1 -22    4.30    1.80
 -31  -1  22    6.40    2.40
 -31  -1  22   -0.20    1.80
 -31   1  22    2.10    1.90
 -31   1  22    4.40    2.50
  31   1 -22    5.20    1.70
 -29  -1  22   -2.30    1.80
  29  -1 -22   -0.60    1.50
 -29  -1  22    1.60    2.10
 -29   1  22    2.90    2.40
 -29   1  22    1.60    1.70
  29   1 -22    0.60    1.50
 -27  -1  22    7.20    2.40
 -27  -1  22    1.90    1.80
  27  -1 -22    4.40    1.80
 -27   1  22    4.40    1.90
  27   1 -22    3.50    1.50
 -27   1  22    6.10    2.50
 -25  -1  22    0.80    2.10
  25  -1 -22   -2.00    1.50
 -25  -1  22   -2.60    1.60
 -25   1  22   -1.20    1.60
  25   1 -22   -2.00    1.30
 -25   1  22    0.10    2.00
 -23  -1  22    0.00    1.60
 -23  -1  22   -0.20    1.90
 -23   1  22    1.10    2.00
 -23   1  22   -1.60    1.40
  23   1 -22   -1.80    1.30
 -21  -1  22    0.70    2.00
 -21  -1  22    2.90    1.60
  21  -1 -22   -1.20    1.60
 -21   1  22   -0.10    1.40
  21   1 -22   -0.50    1.40
 -21   1  22    3.60    2.10
  19  -1 -22    7.50    1.90
 -19  -1  22    9.50    2.50
 -19  -1  22    9.20    1.80
 -19   1  22    9.70    2.40
 -19   1  22    6.10    1.70
 -17  -1  22   54.39    3.80
  17  -1 -22   57.39    4.10
 -17   1  22   45.70    3.70
 -17   1  22   52.59    3.50
 -15  -1  22   20.20    2.30
  15  -1 -22   20.60    2.40
  15   1 -22   17.10    2.10
 -15   1  22   19.90    3.30
 -15   1  22   23.60    3.20
 -15   1  22   19.70    2.20
  13  -1 -22    0.20    1.80
 -13  -1  22   -1.30    1.50
 -13   1  22    1.80    2.10
  13   1 -22    1.20    1.60
 -13   1  22    3.00    2.10
 -13   1  22    0.80    1.50
  11  -1 -22    0.40    1.80
 -11  -1  22    2.40    1.70
 -11   1  22    3.10    2.20
 -11   1  22    4.20    2.30
 -11   1  22   -1.80    1.50
  11   1 -22    1.90    1.70
   9  -1 -22    0.30    2.00
  -9  -1  22    1.60    1.60
  -9   1  22   -0.50    2.20
   9   1 -22   -1.20    1.70
  -9   1  22    3.30    2.40
  -9   1  22   -1.40    1.60
  34  -2 -22    1.20    1.90
 -34  -2  22    0.40    2.10
 -34   2  22    5.30    3.00
  34   2 -22    0.80    1.50
 -34   2  22    0.50    1.90
 -32  -2  22    0.90    1.90
  32  -2 -22   -1.30    1.70
  32   2 -22    1.30    1.50
 -32   2  22    1.20    1.80
 -32   2  22    0.30    2.60
 -30  -2  22    1.60    2.10
  30  -2 -22    0.60    1.80
 -30  -2  22    1.80    1.90
  30   2 -22    1.90    1.50
 -30   2  22   -0.50    1.70
 -30   2  22    1.20    2.40
  28  -2 -22    1.50    1.70
 -28  -2  22    4.40    2.20
 -28  -2  22    2.60    1.90
 -28   2  22    4.70    2.50
 -28   2  22    3.40    1.70
  28   2 -22    2.30    1.40
  26  -2 -22   -2.40    1.60
 -26  -2  22   -3.10    1.60
 -26  -2  22    0.40    2.00
 -26   2  22   -2.60    1.50
 -26   2  22   -0.20    2.10
  26   2 -22   -0.70    1.30
 -24  -2  22   -0.40    1.90
 -24  -2  22   -0.30    1.70
 -24   2  22   -0.50    1.60
  24   2 -22   -0.10    1.30
 -24   2  22    2.20    2.20
 -22  -2  22    9.30    1.90
 -22  -2  22    7.30    2.40
 -22   2  22    6.90    2.60
 -22   2  22    6.20    2.30
  22   2 -22    5.30    1.50
 -22   2  22    3.80    1.70
 -20  -2  22    3.80    1.70
  20  -2 -22    1.70    1.80
 -20   2  22    2.10    2.20
  20   2 -22    1.00    1.30
 -20   2  22    2.40    1.50
 -20   2  22    3.10    2.30
  18  -2 -22    3.10    1.80
 -18  -2  22    3.50    1.70
  18   2 -22    4.10    1.40
 -18   2  22    3.10    2.20
 -18   2  22    5.80    2.40
 -18   2  22    4.10    1.50
 -16  -2  22   21.20    2.30
  16  -2 -22   17.10    2.40
 -16   2  22   17.40    2.80
 -16   2  22   26.30    3.70
 -16   2  22   17.10    2.10
  14  -2 -22    4.30    1.90
 -14  -2  22    0.80    1.60
 -14   2  22    2.60    2.40
 -14   2  22    0.80    1.50
 -14   2  22    2.90    2.10
 -12  -2  22    5.80    1.80
  12  -2 -22    3.00    2.00
 -12   2  22    3.80    1.60
 -12   2  22    8.70    2.80
  12   2 -22    3.30    1.70
 -12   2  22    6.50    2.40
 -10  -2  22   -1.50    1.60
  10  -2 -22    2.40    1.90
  10   2 -22    1.40    1.60
 -10   2  22    4.70    2.60
 -10   2  22    0.90    1.60
 -10   2  22    1.10    2.20
 -31   3  22    2.80    2.80
 -29  -3  22   -4.70    1.80
  29  -3 -22   -0.20    1.70
 -29   3  22    3.40    2.70
 -29   3  22   -2.00    3.30
 -29   3  22   -0.60    1.70
 -27  -3  22    7.20    2.10
  27  -3 -22    7.70    2.10
 -27  -3  22    9.30    2.80
 -27   3  22    5.60    3.10
 -27   3  22    6.50    1.80
 -27   3  22    9.50    2.80
 -25  -3  22   10.80    2.20
 -25  -3  22    8.20    2.50
 -25   3  22   13.50    3.00
 -25   3  22    7.70    1.70
 -25   3  22   12.00    3.30
 -23  -3  22    2.50    2.30
 -23  -3  22    2.80    1.80
 -23   3  22    0.70    2.60
 -23   3  22   -0.10    1.50
 -23   3  22    2.20    2.30
 -21  -3  22   14.00    2.10
  21  -3 -22    8.20    2.10
 -21   3  22    7.50    1.80
 -21   3  22   11.70    3.20
 -21   3  22   13.10    2.80
 -19  -3  22   15.50    2.10
  19  -3 -22    9.70    2.20
 -19   3  22   15.30    2.80
 -19   3  22   12.10    1.80
 -19   3  22   14.10    3.40
 -17  -3  22    3.80    1.70
  17  -3 -22   -1.10    1.80
 -17   3  22    0.10    2.10
 -17   3  22   -2.30    1.30
 -17   3  22    1.90    2.70
  15  -3 -22    0.90    2.00
 -15  -3  22    4.80    1.90
 -15   3  22    5.50    2.40
 -15   3  22    5.20    2.90
 -15   3  22    1.60    1.40
  13  -3 -22   11.10    2.20
 -13  -3  22    9.10    2.10
 -13   3  22   13.50    2.70
 -13   3  22   11.20    1.80
 -13   3  22   16.10    3.60
 -34   0  23    2.70    2.10
 -34   0  23    3.80    2.50
  34   0 -23    3.90    1.70
 -32   0  23    2.40    2.00
  32   0 -23    1.20    1.60
 -32   0  23    3.90    2.50
  30   0 -23    0.30    1.50
 -30   0  23    0.50    2.20
 -30   0  23    1.50    1.90
 -28   0  23    2.30    2.20
 -28   0  23    0.60    1.70
  28   0 -23    0.70    1.50
 -26   0  23    5.10    2.30
 -26   0  23    0.70    1.70
  26   0 -23    2.10    1.60
  24   0 -23    0.30    1.50
 -24   0  23    0.00    2.10
 -24   0  23   -0.40    1.60
 -22   0  23   -0.50    1.50
 -22   0  23    0.40    2.00
 -20   0  23   -0.90    1.60
 -20   0  23    0.10    2.00
 -18   0  23    0.50    1.60
  18   0 -23   -1.50    1.70
 -18   0  23    1.10    2.00
  16   0 -23   -0.30    1.70
 -16   0  23   -0.10    1.60
 -16   0  23   -0.20    2.00
 -14   0  23   -1.30    1.60
 -14   0  23    0.40    2.10
  14   0 -23    2.80    1.80
 -12   0  23   -0.90    1.70
  12   0 -23   -1.20    1.80
 -10   0  23    1.50    1.70
  10   0 -23   -1.20    1.90
 -35  -1  23   -0.70    2.10
 -35  -1  23   -0.40    2.30
  35  -1 -23    1.10    1.80
 -35   1  23    0.80    2.80
 -35   1  23    0.70    1.90
  35   1 -23    1.60    1.60
 -33  -1  23    6.20    2.50
  33  -1 -23    5.80    1.90
 -33  -1  23    4.90    2.10
  33   1 -23    5.20    1.70
 -33   1  23    4.50    2.70
 -33   1  23    2.60    2.00
  31  -1 -23    0.60    1.70
 -31  -1  23   -5.10    1.80
 -31  -1  23    2.10    2.20
 -31   1  23    0.80    1.80
  31   1 -23    1.60    1.60
 -31   1  23    0.50    2.30
 -29  -1  23   11.30    2.30
  29  -1 -23   10.50    2.10
 -29  -1  23   14.70    2.80
  29   1 -23   10.00    1.90
 -29   1  23   16.60    3.10
 -29   1  23   10.50    2.10
 -27  -1  23    0.10    1.80
 -27  -1  23    1.00    2.10
  27  -1 -23   -1.50    1.60
 -27   1  23    1.00    2.20
  27   1 -23   -0.80    1.40
 -27   1  23    0.00    1.80
 -25  -1  23   -1.40    1.70
  25  -1 -23   -1.20    1.60
 -25  -1  23   -0.10    2.10
 -25   1  23    1.90    2.20
 -25   1  23   -2.80    1.60
  25   1 -23   -2.40    1.40
 -23  -1  23   -1.50    1.90
 -23  -1  23   -0.10    1.60
  23   1 -23    0.50    1.50
 -23   1  23    0.10    2.10
 -23   1  23   -1.20    1.60
 -21  -1  23   -0.90    2.00
  21  -1 -23   -0.10    1.70
 -21  -1  23   -1.10    1.60
 -21   1  23   -2.20    1.90
  21   1 -23    0.60    1.50
 -21   1  23    1.10    1.50
 -19  -1  23    9.00    1.90
  19  -1 -23    8.50    2.10
 -19  -1  23    7.30    2.40
 -19   1  23    6.60    1.80
 -19   1  23   10.10    2.40
  17  -1 -23   41.80    4.00
 -17  -1  23   38.50    3.50
 -17   1  23   38.10    3.40
 -17   1  23   31.50    3.50
  15  -1 -23    7.10    2.10
 -15  -1  23    6.90    1.80
 -15   1  23    5.70    1.80
 -15   1  23    7.60    2.40
  15   1 -23    4.20    1.80
 -13  -1  23   -3.40    1.60
  13  -1 -23   -2.50    1.80
 -13   1  23    0.30    2.00
 -13   1  23   -0.40    1.50
  13   1 -23   -1.00    1.70
 -11  -1  23    0.10    1.70
  11  -1 -23    0.10    1.90
 -11   1  23   -0.50    1.60
 -11   1  23    1.20    2.90
 -11   1  23    0.40    2.20
  11   1 -23   -0.80    1.70
  32  -2 -23   33.40    3.90
 -32  -2  23   20.80    3.40
 -32  -2  23   26.20    2.80
  32   2 -23   27.30    3.10
 -32   2  23   20.40    2.50
 -32   2  23   23.10    3.70
 -30  -2  23   28.50    3.60
  30  -2 -23   24.20    2.60
 -30  -2  23   21.40    2.60
 -30   2  23   23.80    2.40
  30   2 -23   29.30    3.10
 -30   2  23   30.20    4.00
 -28  -2  23    6.60    2.40
  28  -2 -23    8.00    2.10
 -28  -2  23    4.90    2.00
 -28   2  23    2.90    1.80
  28   2 -23    6.30    1.60
 -28   2  23    5.50    2.60
 -26  -2  23   -2.10    2.00
 -26  -2  23    0.10    1.80
  26  -2 -23    0.10    1.80
 -26   2  23   -2.70    1.60
 -26   2  23    0.80    2.30
  26   2 -23   -0.80    1.30
 -24  -2  23   -0.10    1.60
 -24  -2  23    1.30    2.20
 -24   2  23    0.10    2.20
 -24   2  23   -0.80    1.60
  24   2 -23    2.00    1.40
 -22  -2  23   -1.00    2.20
  22  -2 -23   -1.40    1.80
 -22  -2  23    1.70    1.70
  22   2 -23   -1.00    1.30
 -22   2  23   -0.90    1.50
 -22   2  23    1.90    2.20
 -20  -2  23   15.20    2.20
  20  -2 -23   11.80    2.30
 -20   2  23   11.60    2.00
 -20   2  23   15.20    2.80
  20   2 -23   13.30    1.90
 -20   2  23   15.70    3.30
  18  -2 -23    2.70    2.00
 -18  -2  23    4.50    1.70
 -18   2  23    3.50    1.60
 -18   2  23    7.00    2.40
  18   2 -23    4.70    1.50
 -18   2  23    4.90    2.40
  16  -2 -23   -0.30    1.80
 -16  -2  23    0.90    1.60
 -16   2  23   -0.40    1.40
 -16   2  23    4.90    2.50
 -16   2  23    0.00    2.10
 -14  -2  23    1.30    1.70
  14  -2 -23    0.80    2.10
 -14   2  23    5.20    2.60
 -14   2  23    0.70    1.60
 -14   2  23    1.10    2.10
 -27  -3  23   -0.20    1.90
 -27  -3  23    2.90    2.20
  27  -3 -23    2.00    1.90
 -27   3  23    1.80    2.50
 -27   3  23    2.60    4.80
 -27   3  23    1.50    1.70
 -25  -3  23    1.70    1.90
 -25  -3  23    3.00    2.30
 -25   3  23   -2.70    2.50
 -25   3  23    2.90    2.50
 -25   3  23   -2.30    1.50
 -23  -3  23    3.70    2.50
 -23  -3  23    6.10    1.90
 -23   3  23    4.30    2.90
 -23   3  23    8.00    2.60
 -23   3  23    3.70    1.70
  21  -3 -23   -1.00    1.90
 -21  -3  23    1.40    1.80
 -21   3  23    3.80    2.80
 -21   3  23    2.40    2.30
 -21   3  23   -0.40    1.60
 -19  -3  23    3.30    1.80
  19  -3 -23    0.10    1.80
 -19   3  23    0.50    2.10
 -19   3  23    1.20    2.70
 -19   3  23   -0.10    1.50
 -17  -3  23    1.60    1.80
  17  -3 -23    4.00    2.10
 -17   3  23    0.60    2.60
 -17   3  23   -0.10    1.50
 -17   3  23    3.20    2.40
  34   0 -24    8.90    2.00
 -34   0  24   11.30    3.00
 -34   0  24   13.00    2.50
 -32   0  24   22.60    2.70
 -32   0  24   24.50    3.50
  32   0 -24   23.60    2.50
 -30   0  24   40.00    3.90
  30   0 -24   34.80    3.60
 -30   0  24   33.40    3.90
 -28   0  24   97.59    5.40
 -28   0  24  108.79    5.20
  28   0 -24  112.39    5.20
 -26   0  24   68.39    4.60
  26   0 -24   71.19    4.40
 -26   0  24   76.49    4.40
 -24   0  24    2.40    2.20
  24   0 -24    1.20    1.70
 -24   0  24    1.30    1.60
 -22   0  24   32.80    3.60
 -22   0  24   35.20    3.60
 -20   0  24   43.70    3.80
 -20   0  24   41.00    3.70
 -18   0  24   10.30    2.00
  18   0 -24    9.30    2.10
 -18   0  24   13.10    2.70
  16   0 -24   -1.80    1.70
 -16   0  24   -0.80    2.10
 -16   0  24   -0.80    1.70
 -14   0  24   -0.90    2.20
 -14   0  24   -0.60    1.70
  14   0 -24   -1.70    1.80
  33  -1 -24    9.90    2.20
 -33  -1  24    8.20    2.20
 -33  -1  24   11.50    2.70
 -33   1  24    8.20    2.90
  33   1 -24    9.80    1.90
 -33   1  24    8.80    2.20
 -31  -1  24   27.40    2.80
  31  -1 -24   32.10    3.80
 -31  -1  24   32.30    3.90
 -31   1  24   32.90    3.90
  31   1 -24   34.60    3.50
 -31   1  24   28.10    4.00
  29  -1 -24   38.30    3.90
 -29  -1  24   30.90    3.70
 -29  -1  24   28.60    2.80
 -29   1  24   29.10    2.80
 -29   1  24   33.70    4.00
  29   1 -24   34.00    3.40
  27  -1 -24    3.60    1.80
 -27  -1  24    6.20    2.40
 -27  -1  24    2.00    1.90
  27   1 -24    2.40    1.60
 -27   1  24    3.10    1.90
 -27   1  24    8.20    2.70
  25  -1 -24    8.70    2.10
 -25  -1  24    9.70    2.00
 -25  -1  24    9.30    2.50
 -25   1  24    8.60    2.00
  25   1 -24   10.60    2.00
 -25   1  24    8.10    2.50
 -23  -1  24   21.90    2.50
 -23  -1  24   21.90    3.10
  23   1 -24   20.70    2.20
 -23   1  24   21.80    2.50
 -23   1  24   27.20    3.40
 -21  -1  24    5.20    2.40
 -21  -1  24    3.00    1.80
  21  -1 -24    1.30    2.00
 -21   1  24    5.00    2.40
  21   1 -24    2.40    1.60
 -21   1  24    2.00    1.70
 -19  -1  24   -1.30    2.10
 -19  -1  24    1.40    1.80
  19  -1 -24   -0.20    1.90
 -19   1  24    2.60    2.20
 -19   1  24   -0.70    1.50
 -17  -1  24    1.80    1.70
 -17  -1  24   -0.60    2.20
  17  -1 -24    0.90    1.80
 -17   1  24    0.70    2.10
 -17   1  24    2.70    1.70
 -15  -1  24   -2.30    1.60
  15  -1 -24   -0.10    2.00
 -15   1  24    2.30    1.70
  15   1 -24   -1.70    1.70
 -15   1  24   -1.50    2.10
 -30  -2  24   -0.50    2.20
  30  -2 -24    1.80    1.90
 -30  -2  24    0.50    2.00
  30   2 -24    2.70    1.60
 -30   2  24    2.30    2.50
 -30   2  24    0.70    1.80
 -28  -2  24    6.40    2.50
 -28  -2  24    3.30    2.10
  28  -2 -24    5.90    2.00
 -28   2  24    3.20    1.80
 -28   2  24    7.50    2.80
  28   2 -24    5.30    1.60
 -26  -2  24    3.50    2.30
 -26  -2  24    4.80    2.10
  26  -2 -24    2.20    2.00
 -26   2  24    6.30    2.70
 -26   2  24    3.30    1.90
  26   2 -24    3.20    1.60
 -24  -2  24   -0.60    2.20
 -24  -2  24    2.90    1.90
  24   2 -24   -0.90    1.40
 -24   2  24    0.00    2.20
 -24   2  24   -0.40    1.70
 -22  -2  24   -0.10    2.30
  22  -2 -24    1.40    2.00
 -22  -2  24    2.40    1.90
 -22   2  24   -0.40    1.50
 -22   2  24    1.60    2.30
  22   2 -24    0.80    1.50
 -20  -2  24    1.20    2.40
 -20  -2  24    7.00    1.90
  20  -2 -24    3.40    2.10
 -20   2  24    4.30    2.50
  20   2 -24    3.90    1.60
 -20   2  24    2.60    1.70
 -18  -2  24    2.10    1.80
  18  -2 -24    3.70    2.10
 -18   2  24    4.10    2.40
 -18   2  24    3.80    1.70
  18   2 -24    3.60    1.60
  16  -2 -24    1.60    2.10
 -16   2  24    1.40    2.20
 -16   2  24    3.20    2.60
 -32   0  25    2.40    2.50
 -32   0  25    2.70    2.00
  32   0 -25   -0.40    1.60
 -30   0  25    0.20    1.80
  30   0 -25    3.70    1.80
 -30   0  25    2.70    2.40
 -28   0  25    3.10    1.90
 -28   0  25    3.30    2.40
  28   0 -25    3.30    1.80
 -26   0  25    1.10    1.90
 -26   0  25    1.30    2.20
  26   0 -25    1.20    1.70
 -24   0  25    1.40    2.30
  24   0 -25   -0.10    1.70
 -24   0  25    0.50    1.70
 -22   0  25   -0.90    2.10
 -22   0  25    1.70    1.70
 -20   0  25   -1.00    1.70
 -20   0  25    3.10    2.30
 -18   0  25    0.50    2.20
 -18   0  25   -3.20    1.60
  18   0 -25   -2.30    1.80
 -31  -1  25    0.20    2.00
 -31  -1  25    2.50    2.50
  31  -1 -25    5.00    1.90
 -31   1  25    3.20    2.00
  31   1 -25    3.40    1.70
 -31   1  25    2.50    2.50
  29  -1 -25    4.20    2.00
 -29  -1  25    2.40    2.00
 -29  -1  25    4.90    2.50
 -29   1  25    3.60    2.00
  29   1 -25    2.60    1.70
 -29   1  25    6.60    2.60
 -27  -1  25    1.90    2.30
  27  -1 -25   -0.50    1.80
 -27  -1  25    1.90    2.00
 -27   1  25    4.90    2.50
  27   1 -25    1.40    1.70
 -27   1  25   -1.60    1.80
 -25  -1  25   -1.60    2.10
 -25  -1  25    0.30    1.80
  25   1 -25   -0.40    1.60
 -25   1  25   -1.50    1.70
 -25   1  25    1.50    2.30
 -23  -1  25    2.40    1.90
 -23  -1  25   -0.40    2.10
  23   1 -25    0.20    1.60
 -23   1  25   -1.50    1.70
 -23   1  25    1.00    2.30
  21  -1 -25   -3.90    1.80
 -21  -1  25   -0.60    2.10
 -21  -1  25   -0.40    1.80
  21   1 -25   -3.10    1.50
 -21   1  25    0.70    2.30
 -21   1  25   -2.20    1.60
  19  -1 -25    0.20    2.00
 -19  -1  25   -1.60    2.20
 -19  -1  25   -1.50    1.80
 -19   1  25    0.00    1.70
 -19   1  25    0.90    2.30
 -26  -2  25   -1.80    1.90
  26  -2 -25   -1.60    1.90
 -26  -2  25    1.00    2.30
 -26   2  25    2.90    2.50
  26   2 -25   -1.60    1.50
 -26   2  25   -0.60    1.70
 -24  -2  25    0.70    1.80
 -24  -2  25    0.00    2.30
 -24   2  25   -1.70    1.70
  24   2 -25   -0.20    1.50
 -24   2  25    1.30    2.30
 -22  -2  25    3.10    2.50
  22   2 -25    3.90    1.70
 -22   2  25    3.30    2.40
 -28   0  26    2.20    2.00
  28   0 -26    0.80    1.80
 -28   0  26    3.00    2.50
  26   0 -26    5.90    2.00
 -26   0  26    8.40    2.70
 -26   0  26    8.50    2.20
 -24   0  26   -0.40    2.30
 -24   0  26    2.40    1.80
  24   0 -26   -1.30    1.80
   0   0   0    0.00    0.00
_computing_structure_solution     'SHELXT 2014/5 (Sheldrick, 2014)'
;
_shelx_hkl_checksum     37906
_shelx_res_file
;
TITL CF3C1 - C2/c
    shelx.res
    created by SHELXL-2019/3 at 16:06:06 on 23-Dec-2025
CELL  0.71073  26.9141   5.0133  18.6934   90.000  133.214   90.000
ZERR     8.00   0.0056   0.0010   0.0039    0.000    0.002    0.000
LATT   7
SYMM  - X,   Y, 1/2 - Z
SFAC  C    H    F    N    O
UNIT  56   56   24   16   16
MERG   2
FMAP   2
PLAN   20
L.S.  25
CONF
EXYZ C1A C1B
EADP C1A C1B
EADP F1A F1B
EADP F2A F2B
EADP F3A F3B
SIZE     0.12   0.26   0.40
MPLA C1A C1B C2 C3 C4 C5 C6 C7 N1 N2 O1 O2
EQIV $1 -x+1/2, y-1/2, -z+3/2
EQIV $2 -x+1/2, y-3/2, -z+3/2
EQIV $3 x-1/2, -y+3/2, z-1/2
HTAB N2 N1_$1
HTAB C7 F2A_$1
HTAB C7 F2A_$2
HTAB C7 F2B_$2
HTAB C7 F2B_$3
ACTA
BOND   $H
TEMP   200
WGHT    0.050000    3.153700
FVAR       0.36926   0.71822
C2    1    0.329470    1.087988    0.649539    11.00000    0.05360    0.04471 =
         0.04795   -0.00778    0.03972   -0.01592
AFIX  23
H2A   2    0.309121    1.261903    0.637302    11.00000   -1.20000
H2B   2    0.326834    1.046331    0.596343    11.00000   -1.20000
AFIX   0
C3    1    0.229529    0.842387    0.571729    11.00000    0.04279    0.03325 =
         0.03321   -0.00244    0.02948   -0.00120
C4    1    0.197764    0.631250    0.583811    11.00000    0.03541    0.03130 =
         0.02771   -0.00166    0.02361   -0.00076
C5    1    0.130936    0.534566    0.512363    11.00000    0.03302    0.04018 =
         0.02512    0.00280    0.01718    0.00267
AFIX  43
H5    2    0.097239    0.590858    0.447569    11.00000   -1.20000
AFIX   0
C6    1    0.125824    0.337973    0.558715    11.00000    0.03064    0.03603 =
         0.02975   -0.00119    0.01912   -0.00047
C7    1    0.068522    0.160609    0.524757    11.00000    0.03592    0.05000 =
         0.04825   -0.00139    0.02463   -0.00709
AFIX 127
H7A   2    0.085442    0.026166    0.573408    10.50000   -1.50000
H7B   2    0.048965    0.076990    0.464084    10.50000   -1.50000
H7C   2    0.034334    0.264684    0.514954    10.50000   -1.50000
H7D   2    0.027052    0.219061    0.461556    10.50000   -1.50000
H7E   2    0.063529    0.168237    0.570880    10.50000   -1.50000
H7F   2    0.078160   -0.019457    0.520010    10.50000   -1.50000
AFIX   0
PART    1
C1A   1    0.400821    1.087404    0.743854    21.00000    0.05938
F1A   3    0.432836    0.864275    0.776444    21.00000    0.05425    0.08939 =
         0.12989    0.01827    0.03805    0.00572
F2A   3    0.401751    1.176678    0.816404    21.00000    0.08773    0.12069 =
         0.05687   -0.04491    0.05155   -0.05085
F3A   3    0.436695    1.253196    0.745733    21.00000    0.07035    0.09534 =
         0.09569   -0.01224    0.06073   -0.04874
PART    2
C1B   1    0.400821    1.087404    0.743854   -21.00000    0.05938
F1B   3    0.423288    0.838762    0.732895   -21.00000    0.05425    0.08939 =
         0.12989    0.01827    0.03805    0.00572
F2B   3    0.420856    1.060456    0.821233   -21.00000    0.08773    0.12069 =
         0.05687   -0.04491    0.05155   -0.05085
F3B   3    0.442860    1.288470    0.741421   -21.00000    0.07035    0.09534 =
         0.09569   -0.01224    0.06073   -0.04874
PART 0
N1    4    0.232748    0.504243    0.669834    11.00000    0.03324    0.03303 =
         0.02669   -0.00163    0.02130   -0.00383
N2    4    0.187693    0.326946    0.651853    11.00000    0.03255    0.03298 =
         0.02628    0.00285    0.02003   -0.00193
AFIX  43
H2    2    0.197260    0.217450    0.695247    11.00000   -1.20000
AFIX   0
O1    5    0.294500    0.888879    0.656231    11.00000    0.04446    0.04504 =
         0.03435   -0.00363    0.02860   -0.01274
O2    5    0.201586    0.956947    0.496000    11.00000    0.05637    0.04897 =
         0.03912    0.01024    0.03311   -0.00198
HKLF 4
REM  CF3C1 - C2/c
REM wR2 = 0.1549, GooF = S = 1.037, Restrained GooF = 1.037 for all data
REM R1 = 0.0572 for 1730 Fo > 4sig(Fo) and 0.0931 for all 2644 data
REM 133 parameters refined using 0 restraints
END
WGHT      0.0499      3.1653
REM Highest difference peak  0.419,  deepest hole -0.598,  1-sigma level  0.054
Q1    1   0.1331  0.3623  0.5196  11.00000  0.05    0.27
Q2    1   0.1670  0.5490  0.5428  11.00000  0.05    0.27
Q3    1   0.1169  0.5116  0.5419  11.00000  0.05    0.26
Q4    1   0.1504  0.3151  0.6000  11.00000  0.05    0.24
Q5    1   0.2082  0.8106  0.5864  11.00000  0.05    0.24
Q6    1   0.2068  0.5810  0.6199  11.00000  0.05    0.23
Q7    1   0.1123  0.1591  0.5527  11.00000  0.05    0.22
Q8    1   0.2191  0.6740  0.5728  11.00000  0.05    0.22
Q9    1   0.4310  0.9420  0.8075  11.00000  0.05    0.21
Q10   1   0.2166  1.0118  0.5495  11.00000  0.05    0.21
Q11   1   0.2186  1.0906  0.4944  11.00000  0.05    0.21
Q12   1   0.2572  0.9031  0.6223  11.00000  0.05    0.20
Q13   1   0.3086  1.1879  0.5883  11.00000  0.05    0.20
Q14   1   0.2051  0.4961  0.6710  11.00000  0.05    0.20
Q15   1   0.2228  0.3199  0.6617  11.00000  0.05    0.20
Q16   1   0.3117  0.7888  0.7094  11.00000  0.05    0.20
Q17   1   0.4071  1.3133  0.7413  11.00000  0.05    0.20
Q18   1   0.2951  1.0787  0.6583  11.00000  0.05    0.19
Q19   1   0.3485  0.9890  0.6360  11.00000  0.05    0.18
Q20   1   0.4692  1.0212  0.7694  11.00000  0.05    0.18
;
_shelx_res_checksum     95586
