# Supplementary material for: 2,2,2-Tri­fluoro­ethyl 5-methyl-1H-pyrazole-3-carboxyl­ate
Source: IUCrdata. 2026 Jan 13;11(Pt 1):x260019. doi: 10.1107/S2414314626000192 (PMC12874250; doi:10.1107/S2414314626000192)
Supplement: Supplementary file 2 [file x-11-x260019-Isup2.hkl]

data_I                                                                          
_shelx_title ' CF3C1 - C2/c'                                                    
_shelx_refln_list_code          4                                               
_shelx_F_calc_maximum      259.58                                               
_exptl_crystal_F_000       848.00                                               
_reflns_d_resolution_high  0.7120                                               
                                                                                
loop_                                                                           
 _space_group_symop_operation_xyz                                               
 'x, y, z'                                                                      
 '-x, y, -z+1/2'                                                                
 'x+1/2, y+1/2, z'                                                              
 '-x+1/2, y+1/2, -z+1/2'                                                        
 '-x, -y, -z'                                                                   
 'x, -y, z-1/2'                                                                 
 '-x+1/2, -y+1/2, -z'                                                           
 'x+1/2, -y+1/2, z-1/2'                                                         
                                                                                
_cell_length_a    26.9141                                                       
_cell_length_b     5.0133                                                       
_cell_length_c    18.6934                                                       
_cell_angle_alpha  90.000                                                       
_cell_angle_beta  133.214                                                       
_cell_angle_gamma  90.000                                                       
                                                                                
_shelx_F_squared_multiplier     1.000                                           
                                                                                
loop_                                                                           
 _refln_index_h                                                                 
 _refln_index_k                                                                 
 _refln_index_l                                                                 
 _refln_F_squared_calc                                                          
 _refln_F_squared_meas                                                          
 _refln_F_squared_sigma                                                         
 _refln_observed_status                                                         
   2   0   0      17831.09      18318.55       406.30 o                         
   4   0   0       2979.71       2794.24        43.19 o                         
   6   0   0      19265.23      19655.96       301.57 o                         
   8   0   0      23713.48      23861.33       365.78 o                         
  10   0   0       4568.33       4783.89        75.09 o                         
  12   0   0        766.46        879.32        16.78 o                         
  14   0   0       1438.20       1545.63        27.37 o                         
  16   0   0       1938.11       1793.02        39.13 o                         
  18   0   0         95.04         89.26        14.82 o                         
  20   0   0         99.06         88.50         7.31 o                         
  22   0   0         14.90          3.78         6.39 o                         
  24   0   0         34.40         20.52         8.15 o                         
  26   0   0         11.50         -1.65         8.77 o                         
   1   1   0      18742.62      19913.22       240.08 o                         
   3   1   0      14375.67      14676.34       137.58 o                         
   5   1   0        667.40        633.30         8.05 o                         
   7   1   0        288.43        232.35         4.49 o                         
   9   1   0        464.87        441.31         6.49 o                         
  11   1   0         11.99          1.41         3.66 o                         
  13   1   0          4.28         -0.10         2.46 o                         
  15   1   0          8.46          1.79         3.05 o                         
  17   1   0         83.70         52.08         4.97 o                         
  19   1   0        150.64        143.03        10.28 o                         
  21   1   0         32.70         38.67         5.26 o                         
  23   1   0         25.95         35.90         5.71 o                         
  25   1   0          4.31          5.13         5.77 o                         
  27   1   0         67.47         78.32         7.77 o                         
   0   2   0         36.27         51.13         8.07 o                         
   2   2   0       6088.85       6668.86       107.87 o                         
   4   2   0        288.22        365.31         6.43 o                         
   6   2   0        265.37        224.86        12.00 o                         
   8   2   0       1587.14       1573.80        18.65 o                         
  10   2   0        104.92         82.91         4.71 o                         
  12   2   0         20.73         11.92         4.02 o                         
  14   2   0         16.87         33.97         3.58 o                         
  16   2   0        350.29        379.28         9.11 o                         
  18   2   0         20.98         21.72         6.19 o                         
  20   2   0          0.60         -4.39         4.39 o                         
  22   2   0         16.00         27.96         5.45 o                         
  24   2   0         49.85         66.55         6.59 o                         
  26   2   0          3.95         -4.95         6.21 o                         
   1   3   0        779.07        830.96        14.73 o                         
   3   3   0       1672.92       1799.00        27.14 o                         
   5   3   0        464.30        450.32        19.69 o                         
   7   3   0        126.32         66.20         4.16 o                         
   9   3   0         37.93         32.20         3.70 o                         
  11   3   0       1892.19       1808.86        24.54 o                         
  13   3   0       2776.29       2972.30        46.06 o                         
  15   3   0        563.50        570.97        10.51 o                         
  17   3   0        329.91        300.39         8.96 o                         
  19   3   0         59.00         72.69         6.33 o                         
  21   3   0         27.17         43.87         7.49 o                         
  23   3   0          0.27          6.50         6.41 o                         
   0   4   0        942.00        954.80        47.67 o                         
   2   4   0         72.32         79.73         6.60 o                         
   4   4   0         68.69         74.38         6.20 o                         
   6   4   0          7.60          0.78        14.30 o                         
   8   4   0        581.30        477.44        29.70 o                         
  10   4   0        600.59        545.15        22.55 o                         
  12   4   0          0.01         -6.46        14.90 o                         
  14   4   0          5.03         -9.17         9.59 o                         
  16   4   0          2.44         -9.41        11.38 o                         
  18   4   0         49.02         29.73        14.95 o                         
  20   4   0          1.51         25.35        10.53 o                         
  22   4   0         19.57         23.83        13.93 o                         
   1   5   0         37.25         50.79        10.33 o                         
   3   5   0         18.43         10.39         8.99 o                         
   5   5   0         29.89         38.94        23.10 o                         
   7   5   0        141.38        185.64        17.54 o                         
   9   5   0         31.03         53.09        13.68 o                         
  11   5   0        112.07        116.79        16.05 o                         
  13   5   0          0.39         11.86        13.45 o                         
  15   5   0         24.68         59.68        18.44 o                         
  17   5   0         61.63         49.87        23.47 o                         
  19   5   0         78.95         82.87        27.87 o                         
   0   6   0        267.36        291.89        32.27 o                         
   2   6   0         81.46         62.34        17.11 o                         
   4   6   0         17.51          2.20        13.89 o                         
   6   6   0         43.68         59.28        14.38 o                         
   8   6   0         18.22         29.34        19.80 o                         
  10   6   0          2.50         13.20        19.80 o                         
  12   6   0          6.67        -15.40        19.80 o                         
  14   6   0          0.45        -22.00        22.00 o                         
 -27   1   1         45.70         58.79         7.27 o                         
 -25   1   1         24.74         23.79         5.78 o                         
 -23   1   1          3.25          8.94         4.75 o                         
 -21   1   1          0.54         -2.82         5.51 o                         
 -19   1   1        858.04        849.46        13.22 o                         
 -17   1   1        558.87        600.10         9.78 o                         
 -15   1   1       2514.28       2576.09        30.41 o                         
 -13   1   1        127.08        116.61         4.04 o                         
 -11   1   1       1423.88       1422.11        16.01 o                         
  -9   1   1        260.53        347.67         5.37 o                         
  -7   1   1        652.86        702.37         8.95 o                         
  -5   1   1       6425.05       6234.43        67.56 o                         
  -3   1   1      11938.99      12060.86       161.05 o                         
  -1   1   1        363.25        279.46        12.49 o                         
   1   1   1       4013.21       4089.33        52.62 o                         
   3   1   1       3024.83       3350.15        36.77 o                         
   5   1   1       1256.02       1275.48        15.00 o                         
   7   1   1        558.48        519.26         7.65 o                         
   9   1   1         20.12         22.78         2.70 o                         
  11   1   1        505.06        456.17         8.90 o                         
  13   1   1         45.07         20.16         4.59 o                         
  15   1   1         86.92         58.54         5.49 o                         
  17   1   1         56.85         28.98         4.65 o                         
  19   1   1         11.62         -4.83         4.83 o                         
  21   1   1         73.80         65.29         5.94 o                         
  23   1   1          6.71          0.59         5.52 o                         
  25   1   1          3.62          9.16         6.35 o                         
 -26   2   1         11.82         10.99         6.14 o                         
 -24   2   1         52.60         63.20         6.23 o                         
 -22   2   1          4.62         -4.23         4.75 o                         
 -20   2   1         17.25         -4.58         4.58 o                         
 -18   2   1        356.71        350.94         9.08 o                         
 -16   2   1       2205.10       2157.95        26.83 o                         
 -14   2   1        584.34        603.00        10.02 o                         
 -12   2   1        356.43        332.23         6.87 o                         
 -10   2   1        621.70        624.00         9.05 o                         
  -8   2   1       2610.41       2788.77        31.36 o                         
  -6   2   1          3.93         16.95         4.41 o                         
  -4   2   1       6240.00       6308.18        84.87 o                         
  -2   2   1        243.40        212.99         6.03 o                         
   0   2   1        999.04       1200.99        18.10 o                         
   2   2   1        573.53        529.25         8.26 o                         
   4   2   1         33.18         32.95         3.88 o                         
   6   2   1        272.55        329.84         5.52 o                         
   8   2   1        153.89        127.92         4.44 o                         
  10   2   1         69.80         79.59         5.85 o                         
  12   2   1        204.63        184.97         6.18 o                         
  14   2   1        875.89        854.68        13.36 o                         
  16   2   1          3.31         -3.96         3.96 o                         
  18   2   1         35.17          8.99         7.16 o                         
  20   2   1        138.80        186.03         8.70 o                         
  22   2   1         56.55         57.86         6.21 o                         
  24   2   1          9.48         10.09         5.96 o                         
 -25   3   1          0.31         -1.22         6.77 o                         
 -23   3   1         27.02         49.54         6.76 o                         
 -21   3   1          1.68          3.99         5.46 o                         
 -19   3   1         12.54          9.64         4.33 o                         
 -17   3   1        157.99        150.48         9.48 o                         
 -15   3   1        713.36        747.62        12.03 o                         
 -13   3   1        507.62        418.23        13.22 o                         
 -11   3   1         24.48         17.25         2.83 o                         
  -9   3   1        634.66        645.02        12.14 o                         
  -7   3   1        342.60        311.92        10.76 o                         
  -5   3   1         87.79         83.55         8.70 o                         
  -3   3   1          5.90         13.05         5.74 o                         
  -1   3   1       2384.41       2536.02        36.62 o                         
   1   3   1        787.47        779.78        14.04 o                         
   3   3   1       1382.81       1231.39        17.23 o                         
   5   3   1          2.59         -7.33         7.33 o                         
   7   3   1        598.41        583.17        11.62 o                         
   9   3   1         79.27         60.34         4.01 o                         
  11   3   1       1760.90       1757.75        24.48 o                         
  13   3   1        264.21        298.16         7.62 o                         
  15   3   1        153.38        178.28        13.39 o                         
  17   3   1         26.10         13.00         4.94 o                         
  19   3   1        196.84        260.04        11.10 o                         
  21   3   1         42.99         72.49         9.69 o                         
  23   3   1          5.49          5.59         6.70 o                         
 -22   4   1         37.80         66.48        13.55 o                         
 -20   4   1          3.17         12.42         9.92 o                         
 -18   4   1        136.45        142.49        26.77 o                         
 -16   4   1         94.18         79.64        12.69 o                         
 -14   4   1          0.33          1.49        15.56 o                         
 -12   4   1        253.21        257.93        31.90 o                         
 -10   4   1        350.84        335.87        18.40 o                         
  -8   4   1         91.24        135.00        12.96 o                         
  -6   4   1        257.66        202.25        12.04 o                         
  -4   4   1         29.71         17.06         5.19 o                         
  -2   4   1        118.92        112.52         7.41 o                         
   0   4   1        774.84        761.28        18.42 o                         
   2   4   1          1.11         -1.22         4.80 o                         
   4   4   1        184.03        161.23        13.89 o                         
   6   4   1        187.91        170.07        19.80 o                         
   8   4   1         74.53         87.18        13.45 o                         
  10   4   1        444.76        430.02        21.00 o                         
  12   4   1         25.03         14.86        10.67 o                         
  14   4   1         21.83         10.91        12.93 o                         
  16   4   1          9.91          2.52         8.92 o                         
  18   4   1         35.09         24.79        11.62 o                         
  20   4   1        188.92        242.42        24.80 o                         
 -19   5   1         19.17         59.40        24.94 o                         
 -17   5   1         36.55         46.94        22.00 o                         
 -15   5   1         96.61        101.21        23.47 o                         
 -13   5   1         54.17         74.92        20.17 o                         
 -11   5   1          0.72         -0.73        11.93 o                         
  -9   5   1         86.92        121.50        15.01 o                         
  -7   5   1          1.08         11.87        11.27 o                         
  -5   5   1         27.73         34.94        10.48 o                         
  -3   5   1        390.07        351.15        15.26 o                         
  -1   5   1         27.84         31.65         9.95 o                         
   1   5   1        336.77        349.56        28.72 o                         
   3   5   1         92.15        155.34        13.58 o                         
   5   5   1         99.77        145.65        23.47 o                         
   7   5   1         13.32         32.05        13.16 o                         
   9   5   1         35.50         53.88        13.68 o                         
  11   5   1         21.83         20.08        13.74 o                         
  13   5   1        113.54        118.11        23.10 o                         
  15   5   1          0.48          8.43        15.56 o                         
  17   5   1        167.79        144.48        28.60 o                         
 -14   6   1          3.68          1.47        22.00 o                         
 -12   6   1         17.50         13.93        21.27 o                         
 -10   6   1         51.99         60.87        21.27 o                         
  -8   6   1          8.90         28.60        18.33 o                         
  -6   6   1        106.76        121.01        19.80 o                         
  -4   6   1         43.40         38.21        16.28 o                         
  -2   6   1          0.74          6.47        15.01 o                         
   0   6   1          3.52          3.78        15.29 o                         
   2   6   1          4.40          2.20        22.00 o                         
   4   6   1         74.03         97.61        15.60 o                         
   6   6   1        167.26        216.77        20.96 o                         
   8   6   1         48.40         58.42        16.18 o                         
  10   6   1         13.45         16.13        21.27 o                         
  12   6   1         66.57         42.54        24.20 o                         
  -3   7   1         18.79         11.00        26.40 o                         
  -1   7   1          6.49          6.60        33.74 o                         
 -28   0   2          0.43         -8.35         8.35 o                         
 -26   0   2          1.45         -7.49         7.49 o                         
 -24   0   2         35.76         27.95         6.96 o                         
 -22   0   2        258.12        182.66        11.62 o                         
 -20   0   2       1424.57       1505.68        34.98 o                         
 -18   0   2        212.81        179.77        11.56 o                         
 -16   0   2          0.28         -3.73         3.73 o                         
 -14   0   2        136.44        134.68         8.58 o                         
 -12   0   2       8761.63       9251.00       142.41 o                         
 -10   0   2       1492.55       1542.84        25.54 o                         
  -8   0   2         52.26         35.30         5.38 o                         
  -6   0   2      18635.42      18962.73       356.73 o                         
  -4   0   2       1699.19       1506.58        20.35 o                         
  -2   0   2         31.73         58.59         1.57 o                         
   0   0   2       2819.02       2790.45        43.04 o                         
   2   0   2      31669.38      32572.97       611.61 o                         
   4   0   2        295.03        344.46         8.76 o                         
   6   0   2       6017.23       6107.96        94.56 o                         
   8   0   2      10842.16      11287.52       173.60 o                         
  10   0   2         98.38        122.83         6.57 o                         
  12   0   2       1401.27       1513.17        26.95 o                         
  14   0   2        125.34         84.26         6.77 o                         
  16   0   2        354.77        329.05        16.83 o                         
  18   0   2       1371.40       1383.81        66.74 o                         
  20   0   2        110.78         75.65         9.71 o                         
  22   0   2        109.55        130.14        10.57 o                         
  24   0   2        162.67        225.12        16.48 o                         
 -29   1   2         56.62         63.48         9.21 o                         
 -27   1   2         19.17         23.06         6.17 o                         
 -25   1   2         60.60         48.88         5.77 o                         
 -23   1   2        516.48        545.86        12.57 o                         
 -21   1   2         92.06         96.46         8.20 o                         
 -19   1   2        255.67        210.31         6.98 o                         
 -17   1   2        549.47        591.02         9.40 o                         
 -15   1   2         12.15         11.46         2.60 o                         
 -13   1   2        542.12        562.74         7.92 o                         
 -11   1   2        880.96        849.54        10.26 o                         
  -9   1   2          0.54         20.55         2.44 o                         
  -7   1   2      13313.08      14235.96       154.46 o                         
  -5   1   2        126.04        222.43         3.97 o                         
  -3   1   2       1597.54       1504.65        14.54 o                         
  -1   1   2       3796.04       3559.06        62.12 o                         
   1   1   2       9145.45       9526.79        89.32 o                         
   3   1   2          2.72          5.50         2.85 o                         
   5   1   2       2699.69       2885.12        32.42 o                         
   7   1   2      16522.91      17175.43       186.59 o                         
   9   1   2         32.74         21.07         2.70 o                         
  11   1   2        316.23        334.19         7.01 o                         
  13   1   2        275.55        278.14         7.24 o                         
  15   1   2        281.59        234.18         7.83 o                         
  17   1   2        123.56         61.74         7.32 o                         
  19   1   2          9.43         -4.48         4.81 o                         
  21   1   2          6.98         -0.39         5.32 o                         
  23   1   2         15.68          9.41         5.94 o                         
  25   1   2         24.02         47.80         7.11 o                         
 -28   2   2          0.31         -6.03         6.03 o                         
 -26   2   2         12.09          5.65         5.80 o                         
 -24   2   2          0.12          5.45         5.04 o                         
 -22   2   2          0.74          4.55         4.66 o                         
 -20   2   2          7.67         -4.00         4.00 o                         
 -18   2   2          6.70         -1.80         3.68 o                         
 -16   2   2        364.76        479.22         9.28 o                         
 -14   2   2        734.77        717.60        10.77 o                         
 -12   2   2       2894.70       2818.98        32.26 o                         
 -10   2   2        620.16        583.23         8.29 o                         
  -8   2   2       2941.94       2720.85        30.51 o                         
  -6   2   2        136.60        117.02         8.04 o                         
  -4   2   2          0.35         22.46         4.36 o                         
  -2   2   2        348.82        369.09         9.93 o                         
   0   2   2       3466.67       3720.84        45.37 o                         
   2   2   2       1666.96       1683.85        21.31 o                         
   4   2   2       1975.83       2127.84        26.83 o                         
   6   2   2         11.73         11.07         3.60 o                         
   8   2   2        625.16        540.66         8.52 o                         
  10   2   2          0.35          0.21         2.57 o                         
  12   2   2          0.60         17.12         3.30 o                         
  14   2   2         10.00          9.55         5.63 o                         
  16   2   2        176.06        185.98        10.28 o                         
  18   2   2        100.26         74.18         5.72 o                         
  20   2   2         67.28         66.99         5.99 o                         
  22   2   2          8.25         17.46         5.87 o                         
  24   2   2         14.22         19.72         6.84 o                         
 -25   3   2        107.32        119.28        10.75 o                         
 -23   3   2         10.08          3.65         5.70 o                         
 -21   3   2         12.42         14.39         4.98 o                         
 -19   3   2         62.54         73.63         6.22 o                         
 -17   3   2         48.86         11.64         6.38 o                         
 -15   3   2        227.56        214.34         6.80 o                         
 -13   3   2         21.89         -1.27         3.87 o                         
 -11   3   2        254.07        282.30         8.03 o                         
  -9   3   2         18.53         10.55         3.20 o                         
  -7   3   2        949.73        857.24        16.43 o                         
  -5   3   2        128.71        120.00         8.48 o                         
  -3   3   2        420.57        498.86        10.50 o                         
  -1   3   2        821.18        800.09        14.35 o                         
   1   3   2        550.24        576.92         9.68 o                         
   3   3   2       1684.75       1671.62        29.45 o                         
   5   3   2       2990.56       2990.31        42.44 o                         
   7   3   2         53.30         63.58         6.99 o                         
   9   3   2        875.11        792.22        13.10 o                         
  11   3   2        255.65        230.17         8.15 o                         
  13   3   2        136.89         76.54         4.60 o                         
  15   3   2         80.96         61.47         5.63 o                         
  17   3   2        152.82        237.42        10.35 o                         
  19   3   2         88.66        101.07         9.33 o                         
  21   3   2          2.66          1.12         6.18 o                         
 -24   4   2         37.69         25.23        13.42 o                         
 -22   4   2          0.26          9.95        12.83 o                         
 -20   4   2         39.80         41.07        14.67 o                         
 -18   4   2         90.74         62.34        10.37 o                         
 -16   4   2        120.15         96.65        14.31 o                         
 -14   4   2         38.54         31.86        14.67 o                         
 -12   4   2         24.07         27.50        12.10 o                         
 -10   4   2        468.19        454.63        19.19 o                         
  -8   4   2         49.58         31.23         9.75 o                         
  -6   4   2        223.41        232.29        12.25 o                         
  -4   4   2        473.27        474.74        14.63 o                         
  -2   4   2          3.24         -3.18         6.14 o                         
   0   4   2          1.22         -4.93         4.93 o                         
   2   4   2         36.04         44.67         6.10 o                         
   4   4   2         17.04         12.02         9.69 o                         
   6   4   2         20.89         -6.84        10.85 o                         
   8   4   2          4.14         -2.95        11.37 o                         
  10   4   2         27.83         11.70        10.19 o                         
  12   4   2         12.40         -9.33        10.15 o                         
  14   4   2         55.07         58.77         9.73 o                         
  16   4   2          4.12         -0.22        16.47 o                         
  18   4   2         13.89         30.15        11.39 o                         
  20   4   2          1.12         18.78        12.72 o                         
 -21   5   2         71.80         96.81        27.14 o                         
 -19   5   2         14.27         21.27        22.00 o                         
 -17   5   2         13.45          0.00        20.53 o                         
 -15   5   2          0.45          1.47        19.80 o                         
 -13   5   2          2.10          8.07        18.33 o                         
 -11   5   2         25.67         25.83        12.70 o                         
  -9   5   2          2.60          5.34        11.14 o                         
  -7   5   2         61.59         66.21        10.81 o                         
  -5   5   2        150.23        169.06        13.34 o                         
  -3   5   2        117.20        140.33        11.73 o                         
  -1   5   2        552.11        531.91        25.41 o                         
   1   5   2        187.82        186.94        13.83 o                         
   3   5   2         36.55         53.54        19.07 o                         
   5   5   2         58.18         75.78        13.92 o                         
   7   5   2         13.62         18.08        16.87 o                         
   9   5   2          3.55         13.20        13.22 o                         
  11   5   2          0.07         11.41        14.25 o                         
  13   5   2          9.79         31.91        15.81 o                         
  15   5   2         28.66         43.73        16.80 o                         
  17   5   2          2.29         -1.47        24.20 o                         
 -16   6   2          5.01          8.80        24.20 o                         
 -14   6   2         17.07          5.13        22.00 o                         
 -12   6   2         30.88         29.34        21.27 o                         
 -10   6   2          9.04          0.73        18.33 o                         
  -8   6   2         25.06         33.00        17.60 o                         
  -6   6   2         35.97         40.25        14.77 o                         
  -4   6   2        356.67        379.09        35.94 o                         
  -2   6   2        260.99        272.78        22.66 o                         
   0   6   2         90.53         81.41        26.40 o                         
   2   6   2        126.01        134.94        28.60 o                         
   4   6   2         42.68         58.94        14.92 o                         
   6   6   2        116.45        143.90        18.50 o                         
   8   6   2         49.78         47.76        16.38 o                         
  10   6   2         15.04         15.98        18.49 o                         
  12   6   2          2.19        -23.47        23.47 o                         
  -3   7   2         14.99          4.40        26.40 o                         
  -1   7   2         37.92          7.33        27.87 o                         
 -29   1   3          2.21          2.79         6.36 o                         
 -27   1   3          0.71         -2.88         5.39 o                         
 -25   1   3         94.33        109.27         6.52 o                         
 -23   1   3        203.57        183.75         7.99 o                         
 -21   1   3        131.82        108.67         5.54 o                         
 -19   1   3        105.56        128.26         5.65 o                         
 -17   1   3        454.35        463.65         8.05 o                         
 -15   1   3        112.67         83.56         4.06 o                         
 -13   1   3         84.13         70.54         2.89 o                         
 -11   1   3        324.98        389.30         5.77 o                         
  -9   1   3        384.38        344.84         4.90 o                         
  -7   1   3       6132.74       6529.67        61.38 o                         
  -5   1   3      17182.33      17361.02       188.53 o                         
  -3   1   3       2437.63       2511.54        23.85 o                         
  -1   1   3       5861.51       5667.06        85.58 o                         
   1   1   3       1870.22       1952.73        22.04 o                         
   3   1   3       3653.32       3646.58        40.46 o                         
   5   1   3        845.31       1015.60        12.85 o                         
   7   1   3       1065.18        838.92        11.45 o                         
   9   1   3         20.65          8.04         3.44 o                         
  11   1   3         24.52         27.76         3.39 o                         
  13   1   3        360.83        354.20         8.64 o                         
  15   1   3        290.48        241.34         8.42 o                         
  17   1   3          1.00         -4.85         4.85 o                         
  19   1   3         14.49          6.68         5.15 o                         
  21   1   3          2.91          0.32         5.41 o                         
  23   1   3         12.83         17.60         6.46 o                         
 -28   2   3         10.56         -3.40         5.82 o                         
 -26   2   3        190.76        258.76        10.96 o                         
 -24   2   3          9.48          3.80         4.80 o                         
 -22   2   3        414.08        423.13        10.68 o                         
 -20   2   3          7.30         -3.63         3.63 o                         
 -18   2   3       1869.38       2008.61        25.29 o                         
 -16   2   3       1724.89       1747.31        21.75 o                         
 -14   2   3        847.39        809.55        11.52 o                         
 -12   2   3        959.84        995.71        12.81 o                         
 -10   2   3       1368.98       1687.86        19.73 o                         
  -8   2   3      20459.07      21633.86       233.90 o                         
  -6   2   3        494.60        485.70        12.88 o                         
  -4   2   3        173.96        211.32         6.67 o                         
  -2   2   3        522.21        492.07         7.77 o                         
   0   2   3          0.01          1.16         4.05 o                         
   2   2   3        429.28        395.58         6.07 o                         
   4   2   3        400.70        418.64         7.59 o                         
   6   2   3         39.95         16.14         3.96 o                         
   8   2   3         45.34         58.01         4.32 o                         
  10   2   3       1084.62       1078.22        14.87 o                         
  12   2   3         20.04         27.05         4.10 o                         
  14   2   3        172.48        166.29         9.02 o                         
  16   2   3          0.54         -4.33         4.33 o                         
  18   2   3         94.45         94.03         6.34 o                         
  20   2   3          0.08          8.32         5.60 o                         
  22   2   3         56.48         66.90         7.21 o                         
 -27   3   3          0.21         -6.81         6.81 o                         
 -25   3   3          9.23         15.94         6.78 o                         
 -23   3   3         46.74         59.81         6.42 o                         
 -21   3   3          0.07         -4.20         4.20 o                         
 -19   3   3         35.27          8.77         5.47 o                         
 -17   3   3        232.28        235.39         9.18 o                         
 -15   3   3        764.26        770.11        11.57 o                         
 -13   3   3         34.52         34.13         3.20 o                         
 -11   3   3         66.70         58.78         4.76 o                         
  -9   3   3       1782.26       1765.54        23.78 o                         
  -7   3   3        390.70        417.06        15.18 o                         
  -5   3   3       1089.45       1100.07        21.65 o                         
  -3   3   3         90.49         99.47         7.19 o                         
  -1   3   3         42.39         55.62         3.39 o                         
   1   3   3        607.74        651.33        11.73 o                         
   3   3   3        116.64        140.69        10.87 o                         
   5   3   3         68.23         62.06         4.17 o                         
   7   3   3         36.84         35.30         3.24 o                         
   9   3   3         49.32         46.39         6.69 o                         
  11   3   3         95.04         69.19         7.49 o                         
  13   3   3         13.50          3.19         4.43 o                         
  15   3   3          0.88         -0.40         4.94 o                         
  17   3   3         31.28         41.17         6.06 o                         
  19   3   3          4.15         12.28         6.14 o                         
  21   3   3          2.80         -4.41         6.56 o                         
 -24   4   3          7.04         24.04        12.88 o                         
 -22   4   3        191.77        134.21        24.94 o                         
 -20   4   3         12.61         11.90        10.09 o                         
 -18   4   3          0.71          3.37        11.48 o                         
 -16   4   3        210.51        222.05        24.41 o                         
 -14   4   3        329.10        329.38        18.13 o                         
 -12   4   3         48.81         66.65        22.00 o                         
 -10   4   3        249.00        237.99        13.14 o                         
  -8   4   3          0.84         11.01         7.65 o                         
  -6   4   3       2543.37       2601.34        45.95 o                         
  -4   4   3        127.09        160.46        10.83 o                         
  -2   4   3        306.58        326.85        10.59 o                         
   0   4   3         46.10         42.22         8.03 o                         
   2   4   3        197.08        209.58         9.79 o                         
   4   4   3        190.29        158.23        15.45 o                         
   6   4   3        382.74        306.13        18.58 o                         
   8   4   3        493.95        512.26        17.36 o                         
  10   4   3         22.49         25.34         8.16 o                         
  12   4   3        121.26        173.54        20.53 o                         
  14   4   3          4.25         -3.29         8.71 o                         
  16   4   3         13.46         12.52         9.85 o                         
  18   4   3          3.79          5.43        13.38 o                         
 -21   5   3         63.92         82.87        25.67 o                         
 -19   5   3          5.02        -14.67        19.80 o                         
 -17   5   3         28.77         17.60        20.53 o                         
 -15   5   3          0.00          1.47        18.33 o                         
 -13   5   3         31.33         39.60        19.07 o                         
 -11   5   3          7.94          5.87        16.13 o                         
  -9   5   3          2.07         -3.05         9.52 o                         
  -7   5   3        368.25        389.17        16.66 o                         
  -5   5   3         21.31         34.47         9.65 o                         
  -3   5   3         74.98        114.41        11.28 o                         
  -1   5   3        158.44        196.98        18.50 o                         
   1   5   3         74.23         98.67        13.97 o                         
   3   5   3         60.44         68.96        16.87 o                         
   5   5   3        178.86        213.87        19.72 o                         
   7   5   3        143.76        165.42        18.13 o                         
   9   5   3          1.17         12.01        13.97 o                         
  11   5   3          5.74         25.38        20.90 o                         
  13   5   3        100.97        142.08        19.92 o                         
  15   5   3         16.13         27.22        17.54 o                         
 -16   6   3         19.90          1.47        22.00 o                         
 -14   6   3         22.73          5.13        21.27 o                         
 -12   6   3          5.16          9.53        19.80 o                         
 -10   6   3         69.42         63.07        20.53 o                         
  -8   6   3         21.94         32.08        14.23 o                         
  -6   6   3          1.89         -9.53        22.74 o                         
  -4   6   3          0.18          2.93        23.47 o                         
  -2   6   3          1.40        -13.93        23.47 o                         
   0   6   3          5.57        -13.20        23.47 o                         
   2   6   3         19.84          7.33        24.94 o                         
   4   6   3          9.80         22.00        25.67 o                         
   6   6   3         38.85         55.30        16.74 o                         
   8   6   3         55.37         45.12        17.62 o                         
  10   6   3          0.00         -1.86        19.43 o                         
 -30   0   4         22.08          6.33         8.57 o                         
 -28   0   4          5.30          1.45         8.30 o                         
 -26   0   4          1.56          3.26         7.40 o                         
 -24   0   4         29.42         12.57         6.36 o                         
 -22   0   4       1214.45       1229.79        24.93 o                         
 -20   0   4        178.15        159.53        13.40 o                         
 -18   0   4         33.67         21.09         4.23 o                         
 -16   0   4       3911.38       3831.70        61.11 o                         
 -14   0   4        302.72        240.23         8.72 o                         
 -12   0   4       1547.70       1437.47        24.13 o                         
 -10   0   4         28.97         21.58         3.21 o                         
  -8   0   4        158.84        178.76         5.23 o                         
  -6   0   4      19903.97      20678.71       275.17 o                         
  -4   0   4      27922.47      28839.67       468.47 o                         
  -2   0   4      46043.45      48849.30       778.53 o                         
   0   0   4       7901.02       8767.29       135.98 o                         
   2   0   4      12222.04      11764.92       181.50 o                         
   4   0   4         55.38         19.39         3.34 o                         
   6   0   4       5939.76       6107.89        95.54 o                         
   8   0   4        314.74        264.41         8.93 o                         
  10   0   4       1487.64       1491.94        27.56 o                         
  12   0   4          1.39         -6.12         6.12 o                         
  14   0   4       1904.96       1970.12        36.29 o                         
  16   0   4          3.10         -5.79         5.97 o                         
  18   0   4          1.46         -6.77         6.77 o                         
  20   0   4         98.56         99.49        10.02 o                         
  22   0   4         14.45         17.57         9.07 o                         
 -29   1   4         10.44          6.42         6.06 o                         
 -27   1   4         10.72         18.54         5.59 o                         
 -25   1   4         64.56         61.87         5.72 o                         
 -23   1   4         32.46         12.09         4.45 o                         
 -21   1   4        268.83        287.47         8.47 o                         
 -19   1   4        408.69        442.24         8.29 o                         
 -17   1   4        322.68        317.39         6.46 o                         
 -15   1   4        780.76        755.42         9.82 o                         
 -13   1   4        252.21        291.73         6.55 o                         
 -11   1   4       1297.46       1409.79        15.35 o                         
  -9   1   4        155.78        104.03         2.64 o                         
  -7   1   4      22693.41      24150.26       287.46 o                         
  -5   1   4      67381.56      69540.91       839.12 o                         
  -3   1   4       4312.55       5144.70        61.33 o                         
  -1   1   4        289.90        222.48         6.17 o                         
   1   1   4         63.86         45.92         2.19 o                         
   3   1   4       4247.57       4355.37        52.79 o                         
   5   1   4        919.02        958.24        12.51 o                         
   7   1   4        410.62        382.36        10.22 o                         
   9   1   4          3.99         -2.62         2.62 o                         
  11   1   4       1803.99       1729.99        22.15 o                         
  13   1   4        283.16        282.53         9.12 o                         
  15   1   4          0.08         -5.40         5.40 o                         
  17   1   4          0.08         -4.64         4.64 o                         
  19   1   4          7.48          3.67         5.30 o                         
  21   1   4         16.29         14.40         6.24 o                         
 -30   2   4          1.72         -8.80        24.20 o                         
 -28   2   4          4.75          9.16         5.94 o                         
 -26   2   4          7.05          7.56         5.28 o                         
 -24   2   4        125.10        135.59         6.89 o                         
 -22   2   4         39.12         41.89         6.40 o                         
 -20   2   4        254.29        232.67         7.93 o                         
 -18   2   4       2415.67       2532.42        30.49 o                         
 -16   2   4         46.90         52.74         4.21 o                         
 -14   2   4        815.73        783.81        11.02 o                         
 -12   2   4        162.80        145.47         7.00 o                         
 -10   2   4       1811.47       1752.81        19.09 o                         
  -8   2   4       1916.28       1634.20        24.11 o                         
  -6   2   4        469.23        516.83         9.11 o                         
  -4   2   4        955.22        849.23        11.88 o                         
  -2   2   4       2278.96       2438.90        33.76 o                         
   0   2   4          5.02         -4.23         4.23 o                         
   2   2   4       1708.53       1663.57        18.02 o                         
   4   2   4         57.16         13.03         5.50 o                         
   6   2   4       2023.40       2016.46        24.04 o                         
   8   2   4          0.15         -2.56         2.56 o                         
  10   2   4       1239.03       1282.58        17.43 o                         
  12   2   4       1305.81       1382.73        19.16 o                         
  14   2   4          3.77         -4.22         4.22 o                         
  16   2   4          0.80         -1.13         4.73 o                         
  18   2   4          2.79          6.98         5.33 o                         
  20   2   4          0.01          6.19         5.86 o                         
  22   2   4         20.60         45.73         9.31 o                         
 -27   3   4         19.28         19.02         7.14 o                         
 -25   3   4         92.14         75.56         8.26 o                         
 -23   3   4         58.07         88.92         6.42 o                         
 -21   3   4          5.75         -3.86         3.86 o                         
 -19   3   4         37.82         37.26         4.46 o                         
 -17   3   4         41.53         46.57         3.99 o                         
 -15   3   4        711.83        605.05        10.97 o                         
 -13   3   4         10.46         -3.35         3.35 o                         
 -11   3   4          3.26         -3.69         3.69 o                         
  -9   3   4        690.05        782.99        12.27 o                         
  -7   3   4        111.25         84.68         6.86 o                         
  -5   3   4        112.19        107.17         6.35 o                         
  -3   3   4         29.43         25.16         4.87 o                         
  -1   3   4          6.13         15.49         3.26 o                         
   1   3   4        247.65        247.47         8.70 o                         
   3   3   4       1129.59        991.64        14.62 o                         
   5   3   4         56.12         57.85         6.32 o                         
   7   3   4          7.13         -4.74         4.74 o                         
   9   3   4          7.12         -4.73         4.73 o                         
  11   3   4        411.81        429.29         9.59 o                         
  13   3   4        289.49        244.84         9.21 o                         
  15   3   4         93.63         94.15         6.65 o                         
  17   3   4          9.87          3.89         7.24 o                         
  19   3   4         43.11         50.02         8.89 o                         
 -26   4   4        102.17        117.93        15.60 o                         
 -24   4   4        121.96        194.67        42.54 o                         
 -22   4   4         15.50          5.15        10.55 o                         
 -20   4   4         78.78         45.99        11.40 o                         
 -18   4   4        121.95        155.54        15.66 o                         
 -16   4   4        160.10        143.71        15.29 o                         
 -14   4   4          4.47         18.55        26.40 o                         
 -12   4   4        198.90        160.22        13.48 o                         
 -10   4   4         63.74         64.74         8.85 o                         
  -8   4   4         13.06         -2.10         7.22 o                         
  -6   4   4          0.21         19.73         7.38 o                         
  -4   4   4        781.58        837.48        30.59 o                         
  -2   4   4       1178.29       1102.20        28.02 o                         
   0   4   4        443.27        449.56        13.21 o                         
   2   4   4          3.14          2.85         9.50 o                         
   4   4   4        402.39        374.21        19.32 o                         
   6   4   4        935.76        807.83        21.62 o                         
   8   4   4        577.10        603.65        18.39 o                         
  10   4   4        453.89        474.90        17.42 o                         
  12   4   4        260.39        247.10        15.47 o                         
  14   4   4          0.82         22.11        15.53 o                         
  16   4   4          8.72          8.63        18.19 o                         
  18   4   4          0.45          4.64        26.40 o                         
 -21   5   4         40.96         53.54        24.20 o                         
 -19   5   4         18.34          8.07        21.27 o                         
 -17   5   4          4.11          7.33        19.80 o                         
 -15   5   4          8.29         24.94        18.33 o                         
 -13   5   4         28.74          0.00        16.87 o                         
 -11   5   4         47.57         36.60        14.09 o                         
  -9   5   4         59.99         77.51        13.92 o                         
  -7   5   4          4.35         -0.72         9.06 o                         
  -5   5   4          0.35          3.93        11.30 o                         
  -3   5   4        113.00        148.29        31.54 o                         
  -1   5   4        471.65        560.97        38.87 o                         
   1   5   4        317.49        360.83        34.47 o                         
   3   5   4        341.44        372.26        22.02 o                         
   5   5   4        114.18        160.83        20.90 o                         
   7   5   4         55.37         68.93        15.45 o                         
   9   5   4         33.75         41.56        15.76 o                         
  11   5   4          0.01         21.09        15.76 o                         
  13   5   4          1.60         -7.76        19.80 o                         
 -16   6   4          5.28        -20.53        22.00 o                         
 -14   6   4          0.01        -15.40        19.80 o                         
 -12   6   4          8.39         -5.87        18.33 o                         
 -10   6   4          3.01          0.04        14.23 o                         
  -8   6   4          2.81        -10.48        13.30 o                         
  -6   6   4         11.95         26.40        26.40 o                         
  -4   6   4          4.00          0.73        24.20 o                         
  -2   6   4         33.37         37.40        25.67 o                         
   0   6   4          4.94          6.60        25.67 o                         
   2   6   4          4.14          0.00        24.94 o                         
   4   6   4         64.57        116.61        30.07 o                         
   6   6   4         34.91         44.00        27.87 o                         
   8   6   4          0.00         -6.60        24.94 o                         
 -31   1   5         11.28         -0.21         6.95 o                         
 -29   1   5         46.09         36.05         6.22 o                         
 -27   1   5          2.04         -1.09         4.98 o                         
 -25   1   5        294.46        339.61        10.08 o                         
 -23   1   5        154.66        197.89         7.99 o                         
 -21   1   5        907.72        920.12        13.06 o                         
 -19   1   5        612.24        665.80         9.93 o                         
 -17   1   5        113.37        147.86         5.07 o                         
 -15   1   5        119.91        133.66         6.10 o                         
 -13   1   5       2688.80       2991.89        33.68 o                         
 -11   1   5       2106.44       2146.84        22.56 o                         
  -9   1   5         15.18          8.88         1.44 o                         
  -7   1   5       1060.55        920.33        11.19 o                         
  -5   1   5      21372.75      23180.14       285.75 o                         
  -3   1   5       1795.21       1746.30        19.89 o                         
  -1   1   5         70.40         58.92         2.75 o                         
   1   1   5          2.44         23.84         3.34 o                         
   3   1   5         21.66         43.75         4.43 o                         
   5   1   5        688.62        705.33        14.44 o                         
   7   1   5       2085.20       2084.68        27.38 o                         
   9   1   5         70.28         69.45         5.33 o                         
  11   1   5        206.57        189.33         7.87 o                         
  13   1   5         15.90          0.27         4.20 o                         
  15   1   5          0.52         -4.76         4.76 o                         
  17   1   5         57.16         46.33         5.82 o                         
  19   1   5          0.38          5.99         5.74 o                         
  21   1   5         47.51         54.98         7.31 o                         
 -30   2   5          0.24         -6.33         6.42 o                         
 -28   2   5          5.86          5.34         5.65 o                         
 -26   2   5          7.47         11.84         4.94 o                         
 -24   2   5        158.70        174.30         8.13 o                         
 -22   2   5          7.83         -3.82         3.82 o                         
 -20   2   5       1836.73       1876.93        27.70 o                         
 -18   2   5       1188.79       1069.64        14.87 o                         
 -16   2   5        215.41        215.21         5.81 o                         
 -14   2   5       1046.96       1060.34        13.63 o                         
 -12   2   5        540.48        523.90         7.03 o                         
 -10   2   5       2169.86       2133.77        22.75 o                         
  -8   2   5       1336.59       1251.69        15.11 o                         
  -6   2   5       4440.76       5078.59        68.64 o                         
  -4   2   5         26.48         21.47        15.40 o                         
  -2   2   5       2702.92       2846.98        34.98 o                         
   0   2   5         49.46         26.79         5.62 o                         
   2   2   5        212.65        231.56         8.57 o                         
   4   2   5       1620.19       1606.24        19.29 o                         
   6   2   5          0.04         -2.31         2.31 o                         
   8   2   5        883.24        854.78        12.86 o                         
  10   2   5        869.08        943.08        14.41 o                         
  12   2   5        587.35        577.48        12.26 o                         
  14   2   5         86.24         63.30         9.34 o                         
  16   2   5          0.56          1.96         4.89 o                         
  18   2   5          6.32          3.00         5.59 o                         
  20   2   5        105.61        164.56        19.90 o                         
 -29   3   5          8.78          1.96         7.92 o                         
 -27   3   5          0.19         -0.56         6.56 o                         
 -25   3   5         10.38          8.89         6.08 o                         
 -23   3   5          3.48         -0.43         4.61 o                         
 -21   3   5        112.41        100.97         5.28 o                         
 -19   3   5         81.79         78.97         6.91 o                         
 -17   3   5        855.65        806.92        12.09 o                         
 -15   3   5         24.49         26.16         4.80 o                         
 -13   3   5         23.29         26.02         4.29 o                         
 -11   3   5         86.31         81.59         9.47 o                         
  -9   3   5       2253.77       2144.77        31.60 o                         
  -7   3   5         54.47         37.60         5.40 o                         
  -5   3   5        239.46        235.05         8.05 o                         
  -3   3   5         27.33         28.37         6.34 o                         
  -1   3   5        559.90        474.73         9.15 o                         
   1   3   5          1.63         -5.22         6.25 o                         
   3   3   5        206.22        196.83         5.26 o                         
   5   3   5         10.45         -2.01         5.48 o                         
   7   3   5          0.35         -3.51         3.51 o                         
   9   3   5        505.15        466.38         9.58 o                         
  11   3   5          0.00         -3.91         3.91 o                         
  13   3   5        134.78        110.35         7.73 o                         
  15   3   5         19.74         12.38         6.03 o                         
  17   3   5         26.63         32.13         6.83 o                         
  19   3   5          5.79         12.89         7.19 o                         
 -26   4   5         17.91         38.42        12.99 o                         
 -24   4   5          0.29         16.64        14.67 o                         
 -22   4   5          5.48         18.30        10.85 o                         
 -20   4   5          0.02         -1.26        11.79 o                         
 -18   4   5          2.36         18.33        17.60 o                         
 -16   4   5         39.66         20.53        16.87 o                         
 -14   4   5        206.77        151.81        22.00 o                         
 -12   4   5        113.51         88.01        10.22 o                         
 -10   4   5          5.65          0.58         7.19 o                         
  -8   4   5         99.11         84.71         8.75 o                         
  -6   4   5         81.90        117.71        11.15 o                         
  -4   4   5         55.97         64.78         9.63 o                         
  -2   4   5        160.38        155.42        12.47 o                         
   0   4   5         48.90         89.11         9.76 o                         
   2   4   5         30.63         43.27        17.60 o                         
   4   4   5         26.94         10.77         8.04 o                         
   6   4   5        610.25        629.44        18.37 o                         
   8   4   5        740.58        713.21        20.47 o                         
  10   4   5         10.56         21.91        10.87 o                         
  12   4   5         68.97         24.69        27.14 o                         
  14   4   5         18.76         24.20        12.10 o                         
  16   4   5          2.89          2.35        12.10 o                         
 -23   5   5         20.63         41.80        24.20 o                         
 -21   5   5         65.62         58.67        23.47 o                         
 -19   5   5          1.33         -4.40        19.07 o                         
 -17   5   5         10.63         21.27        19.07 o                         
 -15   5   5         48.44         49.14        19.80 o                         
 -13   5   5        176.02        236.89        26.40 o                         
 -11   5   5        175.85        185.91        17.80 o                         
  -9   5   5         22.88          5.64        12.07 o                         
  -7   5   5         20.67         42.68        12.20 o                         
  -5   5   5        915.72        937.57        66.01 o                         
  -3   5   5        279.45        365.96        35.20 o                         
  -1   5   5        103.92        135.68        27.87 o                         
   1   5   5        568.67        646.04        41.80 o                         
   3   5   5         22.32         79.21        24.20 o                         
   5   5   5        327.66        399.62        37.40 o                         
   7   5   5         71.53         55.00        24.20 o                         
   9   5   5         20.13         44.74        24.94 o                         
  11   5   5          4.57         11.00        24.20 o                         
  13   5   5         24.63         49.14        27.14 o                         
 -18   6   5          0.29        -22.00        22.00 o                         
 -16   6   5          1.37        -18.33        19.80 o                         
 -14   6   5          0.00        -12.47        19.07 o                         
 -12   6   5          1.60          0.73        18.33 o                         
 -10   6   5         36.24         29.83        15.46 o                         
  -8   6   5          6.88        -24.20        24.20 o                         
  -6   6   5         15.95         17.60        26.40 o                         
  -4   6   5          9.01          5.87        25.67 o                         
  -2   6   5          2.65          6.60        25.67 o                         
   0   6   5          1.56          8.80        25.67 o                         
   2   6   5         29.32         52.80        27.87 o                         
   4   6   5          3.90         11.73        26.40 o                         
   6   6   5          5.00         10.27        26.40 o                         
   8   6   5         17.46         57.20        27.87 o                         
 -32   0   6          0.16        -10.56        10.56 o                         
 -30   0   6          6.18         -8.07        12.47 o                         
 -28   0   6         62.37         57.96         9.16 o                         
 -26   0   6          9.72         19.46        11.14 o                         
 -24   0   6        100.61        111.23         8.93 o                         
 -22   0   6        170.95        195.93        14.49 o                         
 -20   0   6        246.50        222.75         9.05 o                         
 -18   0   6         56.80         42.00         4.43 o                         
 -16   0   6         72.80         54.22         4.06 o                         
 -14   0   6        173.79        112.46         7.73 o                         
 -12   0   6       4433.28       4585.39        71.42 o                         
 -10   0   6       8671.62       9026.57       119.82 o                         
  -8   0   6       2986.60       2706.32        42.62 o                         
  -6   0   6       4028.86       3921.92        61.34 o                         
  -4   0   6       1343.02       1712.84        27.66 o                         
  -2   0   6        880.57        926.96        16.36 o                         
   0   0   6       6248.49       6294.97        97.66 o                         
   2   0   6      20780.34      21551.19       409.35 o                         
   4   0   6          1.68         -3.45         3.45 o                         
   6   0   6        945.65       1111.60        21.23 o                         
   8   0   6          0.11         -8.19        10.63 o                         
  10   0   6         82.45         72.76        10.58 o                         
  12   0   6        107.10         67.24        14.47 o                         
  14   0   6         19.27          4.22         7.39 o                         
  16   0   6          1.76         -6.65         6.93 o                         
  18   0   6        182.03        252.95        16.32 o                         
  20   0   6         27.52         48.41        10.06 o                         
 -31   1   6          0.51         -6.10         6.10 o                         
 -29   1   6         22.63         20.48         5.74 o                         
 -27   1   6          5.37          0.28         4.68 o                         
 -25   1   6         89.81         96.39         5.73 o                         
 -23   1   6         12.12         17.53         3.94 o                         
 -21   1   6          0.80          3.21         3.18 o                         
 -19   1   6        545.39        547.29         9.13 o                         
 -17   1   6       1193.94       1197.92        15.34 o                         
 -15   1   6       1559.12       1707.84        20.30 o                         
 -13   1   6       1284.70       1213.37        14.81 o                         
 -11   1   6       1578.80       1578.43        17.24 o                         
  -9   1   6        957.75       1176.52        15.51 o                         
  -7   1   6        130.21        202.41         4.06 o                         
  -5   1   6          0.22          6.98         1.45 o                         
  -3   1   6        320.26        337.20         5.37 o                         
  -1   1   6       1401.38       1610.63        20.70 o                         
   1   1   6        444.21        481.60         8.28 o                         
   3   1   6        764.07        838.44        12.62 o                         
   5   1   6        289.51        308.15         7.15 o                         
   7   1   6          3.71          0.40         2.81 o                         
   9   1   6         28.36         19.10         4.40 o                         
  11   1   6        374.06        379.47        10.39 o                         
  13   1   6        434.00        385.47        12.44 o                         
  15   1   6         94.52         73.53         7.30 o                         
  17   1   6         48.57         59.78         7.76 o                         
  19   1   6         96.74        121.43         7.87 o                         
 -30   2   6        101.14         91.63         8.15 o                         
 -28   2   6        114.97         88.69         6.90 o                         
 -26   2   6          0.00         -1.63         4.72 o                         
 -24   2   6         44.79         16.71         4.52 o                         
 -22   2   6         21.74         27.45         4.42 o                         
 -20   2   6        314.85        329.41        12.84 o                         
 -18   2   6        196.90        228.67         9.02 o                         
 -16   2   6        444.34        463.98         7.08 o                         
 -14   2   6       2151.65       2071.57        22.27 o                         
 -12   2   6       1200.25       1277.09        20.30 o                         
 -10   2   6       2072.16       2133.93        27.13 o                         
  -8   2   6         83.72         78.52         6.99 o                         
  -6   2   6        495.46        493.79         7.96 o                         
  -4   2   6        206.97        131.64         8.18 o                         
  -2   2   6       1265.61       1399.10        18.41 o                         
   0   2   6       5712.37       5952.89        65.40 o                         
   2   2   6        502.73        644.32         9.18 o                         
   4   2   6        640.63        654.34        10.83 o                         
   6   2   6        398.05        333.84         7.90 o                         
   8   2   6          5.70         -3.01         3.59 o                         
  10   2   6         79.96         76.77         5.01 o                         
  12   2   6         61.20         72.00        11.06 o                         
  14   2   6        121.63        119.61        17.17 o                         
  16   2   6          3.30         17.97         5.54 o                         
  18   2   6          0.09          1.62         5.68 o                         
 -29   3   6          5.07          4.94         7.31 o                         
 -27   3   6         53.10         31.03         6.89 o                         
 -25   3   6          9.58         10.64         5.47 o                         
 -23   3   6         89.63         46.45         4.85 o                         
 -21   3   6         68.96         58.04         5.12 o                         
 -19   3   6         50.38         26.96         4.43 o                         
 -17   3   6        345.44        367.64         7.62 o                         
 -15   3   6         29.80         18.18         2.95 o                         
 -13   3   6        325.84        292.50        12.31 o                         
 -11   3   6       2198.48       2260.27        33.41 o                         
  -9   3   6         45.64         27.36         6.18 o                         
  -7   3   6        947.76        909.77        19.37 o                         
  -5   3   6        627.14        596.54        15.98 o                         
  -3   3   6          1.19          1.42         2.65 o                         
  -1   3   6        208.61        217.62         6.52 o                         
   1   3   6          4.66         -2.92         2.92 o                         
   3   3   6        468.54        325.88         7.19 o                         
   5   3   6        684.55        576.82        12.20 o                         
   7   3   6         15.26         12.96         3.43 o                         
   9   3   6         12.39          0.10         8.08 o                         
  11   3   6        125.16        136.41        11.64 o                         
  13   3   6         38.90         22.65         6.77 o                         
  15   3   6         14.35         19.43         6.03 o                         
  17   3   6         10.52         27.42         7.12 o                         
 -26   4   6         91.02         82.29        14.10 o                         
 -24   4   6          4.39          5.57        10.98 o                         
 -22   4   6        120.50         76.32        16.13 o                         
 -20   4   6         83.04         96.07        21.27 o                         
 -18   4   6        116.40         80.67        19.07 o                         
 -16   4   6         13.14        -14.67        14.67 o                         
 -14   4   6          4.34        -10.40        10.40 o                         
 -12   4   6          0.58         -9.87         9.87 o                         
 -10   4   6         32.63         34.00         7.69 o                         
  -8   4   6        791.02        853.55        19.91 o                         
  -6   4   6        379.18        342.04        16.53 o                         
  -4   4   6          7.82         25.52         8.54 o                         
  -2   4   6        702.15        645.68        20.20 o                         
   0   4   6        325.86        312.42        27.87 o                         
   2   4   6         66.41         37.40        11.73 o                         
   4   4   6         43.84         28.98         7.99 o                         
   6   4   6          8.82         22.68         9.17 o                         
   8   4   6        150.85        145.84        17.97 o                         
  10   4   6          8.94         11.28         9.77 o                         
  12   4   6         69.88         88.11        30.07 o                         
  14   4   6          0.02          2.77        11.08 o                         
 -23   5   6         57.91         91.67        25.67 o                         
 -21   5   6         71.11         57.94        21.27 o                         
 -19   5   6        125.14         79.21        22.00 o                         
 -17   5   6         30.49         30.80        19.80 o                         
 -15   5   6         22.92         16.87        17.60 o                         
 -13   5   6         21.89          7.47        13.39 o                         
 -11   5   6          0.47          6.45        12.47 o                         
  -9   5   6        337.96        352.18        20.59 o                         
  -7   5   6        267.86        247.60        18.18 o                         
  -5   5   6         11.86         24.35        11.42 o                         
  -3   5   6          4.96          0.73        22.00 o                         
  -1   5   6          4.66         16.13        22.00 o                         
   1   5   6         65.77        112.21        26.40 o                         
   3   5   6         51.05        112.21        26.40 o                         
   5   5   6          0.08         22.74        22.74 o                         
   7   5   6         15.30         52.07        24.94 o                         
   9   5   6          0.38         -0.73        23.47 o                         
  11   5   6          6.85         11.73        24.20 o                         
 -18   6   6          0.80         -6.60        21.27 o                         
 -16   6   6         30.67         23.47        21.27 o                         
 -14   6   6         28.86          7.33        19.07 o                         
 -12   6   6          5.73        -12.00        16.87 o                         
 -10   6   6         50.25         35.47        18.33 o                         
  -8   6   6         41.75         24.20        27.14 o                         
  -6   6   6         49.66         39.60        27.14 o                         
  -4   6   6         34.20         38.14        27.87 o                         
  -2   6   6         20.10         11.73        26.40 o                         
   0   6   6          4.52         19.07        26.40 o                         
   2   6   6          1.23         20.53        27.14 o                         
   4   6   6         14.36         29.34        27.87 o                         
   6   6   6          0.02         17.60        27.14 o                         
 -33   1   7          2.30         -8.71        11.00 o                         
 -31   1   7         19.38         15.31         6.25 o                         
 -29   1   7          0.70         -5.24         5.24 o                         
 -27   1   7        108.48        102.45         7.49 o                         
 -25   1   7        305.80        294.82         9.08 o                         
 -23   1   7       1186.00       1294.17        16.78 o                         
 -21   1   7        114.07        160.64         8.37 o                         
 -19   1   7         54.98         61.92         5.90 o                         
 -17   1   7        480.32        526.47         8.34 o                         
 -15   1   7       4838.88       4753.24        52.74 o                         
 -13   1   7       5686.43       6500.78        66.05 o                         
 -11   1   7         34.56         38.17         2.90 o                         
  -9   1   7         47.30         29.83         2.11 o                         
  -7   1   7       5995.14       6005.15        83.01 o                         
  -5   1   7       1166.73       1221.99        13.56 o                         
  -3   1   7        217.31        253.37         5.01 o                         
  -1   1   7         77.45         58.34         5.69 o                         
   1   1   7       1739.48       1733.34        22.78 o                         
   3   1   7        911.55        929.98        13.90 o                         
   5   1   7        309.17        295.13         7.48 o                         
   7   1   7         34.80         29.74         5.25 o                         
   9   1   7        307.56        283.65         8.60 o                         
  11   1   7         46.75         24.53         9.73 o                         
  13   1   7         36.53         12.43         7.16 o                         
  15   1   7         61.25         63.60         6.16 o                         
  17   1   7          3.49          9.46         5.77 o                         
  19   1   7          3.93          3.04         6.44 o                         
 -32   2   7          3.79          4.20         6.58 o                         
 -30   2   7         14.22         14.56         6.07 o                         
 -28   2   7        191.21        205.01        16.54 o                         
 -26   2   7          0.31          0.24         4.86 o                         
 -24   2   7         42.23         20.52         4.35 o                         
 -22   2   7         28.92          8.42         3.74 o                         
 -20   2   7       1186.00       1128.04        15.76 o                         
 -18   2   7         51.42         35.17         7.04 o                         
 -16   2   7          0.31         -2.30         2.30 o                         
 -14   2   7        431.84        533.59         7.75 o                         
 -12   2   7      10895.63      11501.71       125.04 o                         
 -10   2   7       7248.15       7571.10        83.57 o                         
  -8   2   7        173.69        188.47         8.80 o                         
  -6   2   7        262.04        235.42         7.27 o                         
  -4   2   7       2523.78       2816.96        35.18 o                         
  -2   2   7        820.33        754.68        16.73 o                         
   0   2   7          1.04         -2.46         2.46 o                         
   2   2   7        810.93        825.12        11.41 o                         
   4   2   7        253.48        278.66         7.17 o                         
   6   2   7        846.68        862.54        14.22 o                         
   8   2   7        177.84        189.11         7.97 o                         
  10   2   7        113.80         82.14         8.07 o                         
  12   2   7         39.51         29.49         5.59 o                         
  14   2   7         58.12         65.69         6.85 o                         
  16   2   7          1.53          2.87         5.39 o                         
  18   2   7         31.43         48.22         6.65 o                         
 -29   3   7          8.03         18.71         7.21 o                         
 -27   3   7          3.14         -2.08         5.91 o                         
 -25   3   7         68.56         47.83         5.32 o                         
 -23   3   7         44.32         29.25         4.56 o                         
 -21   3   7        103.03         69.69         5.36 o                         
 -19   3   7          5.15         -4.16         4.16 o                         
 -17   3   7        142.70        104.38         5.23 o                         
 -15   3   7          1.14         -4.13         4.13 o                         
 -13   3   7       1886.59       1914.89        30.06 o                         
 -11   3   7       2097.11       2263.91        39.04 o                         
  -9   3   7        347.23        348.89         9.47 o                         
  -7   3   7        157.91        147.67        10.02 o                         
  -5   3   7        248.45        262.96         7.93 o                         
  -3   3   7        207.73        178.80        11.22 o                         
  -1   3   7        173.92        113.58         6.04 o                         
   1   3   7        341.73        316.24         9.74 o                         
   3   3   7        109.25         90.91         8.80 o                         
   5   3   7          8.66         -4.20         4.20 o                         
   7   3   7          3.16          2.58         3.75 o                         
   9   3   7        160.06        175.68         9.88 o                         
  11   3   7         20.83         16.04         5.47 o                         
  13   3   7          7.43          7.08         8.68 o                         
  15   3   7          2.96          1.18         6.58 o                         
 -28   4   7        115.00        137.98        15.87 o                         
 -26   4   7         61.67         82.36        15.40 o                         
 -24   4   7          3.28         -0.81        11.45 o                         
 -22   4   7         10.68          8.80        12.45 o                         
 -20   4   7         29.99          4.40        16.87 o                         
 -18   4   7          6.68         -8.07        15.40 o                         
 -16   4   7          0.01         -5.87        11.27 o                         
 -14   4   7          3.83        -10.40        10.40 o                         
 -12   4   7        529.60        464.05        20.57 o                         
 -10   4   7          3.00         -3.74         9.49 o                         
  -8   4   7         18.46         62.11        10.71 o                         
  -6   4   7        491.02        538.76        19.90 o                         
  -4   4   7          2.05         16.87         9.17 o                         
  -2   4   7        106.07        156.21        12.44 o                         
   0   4   7          0.03         -2.20        16.13 o                         
   2   4   7         86.96         95.05        30.07 o                         
   4   4   7          0.17          0.50         7.99 o                         
   6   4   7        114.39        122.23        32.64 o                         
   8   4   7         10.43         16.73        12.47 o                         
  10   4   7         20.49         12.96        19.43 o                         
  12   4   7          0.23         11.91        11.59 o                         
  14   4   7         16.99         24.86        12.90 o                         
 -23   5   7         53.93         50.60        22.74 o                         
 -21   5   7          0.01         -5.13        19.07 o                         
 -19   5   7         13.99          7.33        19.80 o                         
 -17   5   7         28.31         29.34        19.07 o                         
 -15   5   7         63.63         54.95        15.33 o                         
 -13   5   7          2.72        -12.47        12.47 o                         
 -11   5   7         79.55         69.67        14.23 o                         
  -9   5   7        159.22        180.64        26.04 o                         
  -7   5   7         14.79          7.43        11.32 o                         
  -5   5   7          5.74         13.20        22.00 o                         
  -3   5   7         11.20         11.73        22.74 o                         
  -1   5   7        148.74        190.68        33.74 o                         
   1   5   7        428.07        451.70        38.14 o                         
   3   5   7        337.91        395.22        38.87 o                         
   5   5   7         46.38         76.27        25.67 o                         
   7   5   7         18.48         52.07        25.67 o                         
   9   5   7         30.54         52.80        25.67 o                         
 -18   6   7         30.21          0.00        22.00 o                         
 -16   6   7         10.61         14.67        21.27 o                         
 -14   6   7         13.93          2.92        15.68 o                         
 -12   6   7         35.85         50.64        16.28 o                         
 -10   6   7         14.04        -25.67        25.67 o                         
  -8   6   7         33.56         34.47        27.87 o                         
  -6   6   7         57.93         83.61        30.07 o                         
  -4   6   7          3.63         14.67        28.60 o                         
  -2   6   7         20.58         28.60        27.87 o                         
   0   6   7         57.76         79.94        30.07 o                         
   2   6   7         21.52         41.80        28.60 o                         
   4   6   7          0.00         10.27        27.87 o                         
 -34   0   8         29.56         23.62        12.16 o                         
 -32   0   8         26.92         24.43        12.47 o                         
 -30   0   8         41.81         41.50         8.98 o                         
 -28   0   8        625.61        663.75        18.83 o                         
 -26   0   8       1363.81       1480.56        29.17 o                         
 -24   0   8         44.94         25.28         6.83 o                         
 -22   0   8        256.49        253.61        10.00 o                         
 -20   0   8        202.39        215.79         8.63 o                         
 -18   0   8       2555.41       2644.73        56.09 o                         
 -16   0   8        232.46        222.30         9.18 o                         
 -14   0   8       2808.97       2857.56        45.87 o                         
 -12   0   8       2283.91       2253.09        31.63 o                         
 -10   0   8        240.33        217.31        11.29 o                         
  -8   0   8       9224.15       9436.87       160.96 o                         
  -6   0   8        313.53        322.17         9.04 o                         
  -4   0   8       2686.07       2954.42        47.41 o                         
  -2   0   8       1338.52       1483.47        25.51 o                         
   0   0   8        111.45         69.25         5.78 o                         
   2   0   8         69.45         30.04         4.58 o                         
   4   0   8       1545.76       1459.53        33.60 o                         
   6   0   8       1215.14       1178.02        23.95 o                         
   8   0   8        755.17        752.48        21.98 o                         
  10   0   8          4.67         -5.80         5.80 o                         
  12   0   8         29.66         24.09         9.83 o                         
  14   0   8          1.74         -7.26         7.26 o                         
  16   0   8         55.76         64.53        15.90 o                         
  18   0   8        238.98        354.41        19.23 o                         
 -33   1   8          0.87         -6.58         6.58 o                         
 -31   1   8         11.95          5.11         6.01 o                         
 -29   1   8          7.45         10.03         5.48 o                         
 -27   1   8        195.08        211.12         8.95 o                         
 -25   1   8        617.31        640.13        11.20 o                         
 -23   1   8       1789.70       1823.30        23.28 o                         
 -21   1   8        799.67        773.26        11.83 o                         
 -19   1   8          0.36         -2.57         2.57 o                         
 -17   1   8        243.39        225.28         5.53 o                         
 -15   1   8       1666.86       1755.24        19.42 o                         
 -13   1   8        793.18        880.01        10.74 o                         
 -11   1   8         87.73         95.01         3.94 o                         
  -9   1   8        896.04        809.51        11.38 o                         
  -7   1   8          0.05          0.58         1.59 o                         
  -5   1   8        843.69        903.63        10.74 o                         
  -3   1   8        144.56        181.86         6.75 o                         
  -1   1   8          5.70         -2.81         6.25 o                         
   1   1   8        110.44         90.85        10.16 o                         
   3   1   8        105.50         85.52         6.94 o                         
   5   1   8        207.46        195.94         8.35 o                         
   7   1   8       1438.99       1434.89        20.80 o                         
   9   1   8        394.37        407.97        10.32 o                         
  11   1   8          3.28         -4.49         4.49 o                         
  13   1   8          8.79         -4.86         4.86 o                         
  15   1   8          0.21          8.44         5.41 o                         
  17   1   8          0.01         14.19         6.18 o                         
 -32   2   8          5.17          2.26         6.32 o                         
 -30   2   8          7.96          8.95         5.94 o                         
 -28   2   8         14.26         28.55         5.58 o                         
 -26   2   8          0.12         -4.54         4.54 o                         
 -24   2   8        237.91        253.49         8.96 o                         
 -22   2   8         17.58         18.46         3.79 o                         
 -20   2   8         71.88         12.18         9.21 o                         
 -18   2   8         63.75         48.74         4.59 o                         
 -16   2   8        592.30        615.37         8.76 o                         
 -14   2   8        116.88        119.73         7.43 o                         
 -12   2   8       2832.98       2903.21        36.41 o                         
 -10   2   8       7926.58       7818.61        89.97 o                         
  -8   2   8        250.17        196.06         9.46 o                         
  -6   2   8         48.74         30.85         3.49 o                         
  -4   2   8        621.77        653.42        14.38 o                         
  -2   2   8        586.82        636.94         9.18 o                         
   0   2   8        308.26        305.66         7.02 o                         
   2   2   8        137.96        152.82         5.90 o                         
   4   2   8        475.43        407.91         9.19 o                         
   6   2   8        261.75        276.44         8.60 o                         
   8   2   8        278.40        249.59         9.14 o                         
  10   2   8          6.14          0.44         4.66 o                         
  12   2   8         14.28          6.16         4.99 o                         
  14   2   8         23.68         32.32         5.72 o                         
  16   2   8         18.43         14.01         6.04 o                         
 -31   3   8        262.18        334.94        22.40 o                         
 -29   3   8         30.67         55.26         7.46 o                         
 -27   3   8         62.29         77.53         7.23 o                         
 -25   3   8          2.14          1.36         4.48 o                         
 -23   3   8          1.73         -2.56         3.90 o                         
 -21   3   8         14.47         -3.49         3.49 o                         
 -19   3   8          7.24         -3.69         3.69 o                         
 -17   3   8         25.95         -3.23         3.23 o                         
 -15   3   8        962.73        919.68        13.13 o                         
 -13   3   8       1579.22       1440.69        35.54 o                         
 -11   3   8          1.23         -3.06         5.56 o                         
  -9   3   8         74.15         72.28        13.13 o                         
  -7   3   8        775.28        749.99        13.46 o                         
  -5   3   8        475.30        472.66        10.03 o                         
  -3   3   8          3.98         -3.49         3.49 o                         
  -1   3   8        711.99        656.90        11.82 o                         
   1   3   8          3.14         -6.48         6.48 o                         
   3   3   8         18.50         -3.14        10.59 o                         
   5   3   8       1308.49       1296.65        19.48 o                         
   7   3   8        337.85        361.37        11.57 o                         
   9   3   8          2.37          1.56         5.06 o                         
  11   3   8         14.73          8.97         5.84 o                         
  13   3   8          0.00          6.37         6.11 o                         
  15   3   8         34.92         41.13         7.68 o                         
 -28   4   8        207.89        292.12        22.66 o                         
 -26   4   8         34.54         20.87        12.85 o                         
 -24   4   8          2.88        -11.03        12.41 o                         
 -22   4   8          9.89         10.27        18.33 o                         
 -20   4   8          2.46        -11.00        15.40 o                         
 -18   4   8         21.33         32.27        16.87 o                         
 -16   4   8        187.04        165.74        16.38 o                         
 -14   4   8         17.85         18.91        12.83 o                         
 -12   4   8        680.94        558.62        21.82 o                         
 -10   4   8        215.74        189.52        16.00 o                         
  -8   4   8        276.64        313.62        17.22 o                         
  -6   4   8        717.32        718.06        23.42 o                         
  -4   4   8        673.14        638.76        21.03 o                         
  -2   4   8         52.63         69.29         9.53 o                         
   0   4   8        161.95        116.58        26.04 o                         
   2   4   8        126.40         80.40        17.60 o                         
   4   4   8        139.19        126.10        35.20 o                         
   6   4   8        114.62         83.32        27.50 o                         
   8   4   8         46.77         30.95        22.00 o                         
  10   4   8         15.75         15.46        25.30 o                         
  12   4   8         27.22         17.37        12.25 o                         
 -25   5   8          0.41          0.00        22.00 o                         
 -23   5   8          7.61          0.73        21.27 o                         
 -21   5   8          1.11        -13.93        19.07 o                         
 -19   5   8          0.02         -5.13        19.07 o                         
 -17   5   8          1.73          2.24        14.45 o                         
 -15   5   8         10.37         -6.02        13.16 o                         
 -13   5   8         31.68          0.96        15.03 o                         
 -11   5   8         29.57         38.55        13.16 o                         
  -9   5   8        120.75        125.47        15.32 o                         
  -7   5   8        105.51         95.11        13.77 o                         
  -5   5   8          7.46         11.73        22.74 o                         
  -3   5   8        126.01        154.75        29.34 o                         
  -1   5   8        256.76        287.49        35.94 o                         
   1   5   8        447.97        508.90        41.07 o                         
   3   5   8        153.36        250.09        35.94 o                         
   5   5   8          4.16         28.60        24.20 o                         
   7   5   8          3.17         22.74        24.94 o                         
   9   5   8          0.63          2.93        25.67 o                         
 -18   6   8          0.76        -11.00        20.53 o                         
 -16   6   8          0.01        -15.84        15.84 o                         
 -14   6   8          0.11         -5.44        15.46 o                         
 -12   6   8          4.90         -9.72        14.77 o                         
 -10   6   8          6.57        -25.67        25.67 o                         
  -8   6   8         74.29        104.87        32.27 o                         
  -6   6   8        144.63        167.95        34.47 o                         
  -4   6   8         75.47         97.54        31.54 o                         
  -2   6   8        215.71        256.69        39.60 o                         
   0   6   8        101.01        146.68        33.74 o                         
   2   6   8          4.39         25.67        27.87 o                         
 -33   1   9          0.00         -6.13         6.13 o                         
 -31   1   9          8.44          1.37         5.66 o                         
 -29   1   9          0.04          2.47         5.09 o                         
 -27   1   9        233.43        272.79         9.22 o                         
 -25   1   9        315.38        366.77         9.09 o                         
 -23   1   9        318.87        294.39         9.94 o                         
 -21   1   9         48.89         32.56         3.71 o                         
 -19   1   9        227.73        278.35         6.51 o                         
 -17   1   9          0.01          4.45         2.33 o                         
 -15   1   9        551.76        552.98         7.91 o                         
 -13   1   9         25.93         21.32         3.28 o                         
 -11   1   9       1833.92       2018.80        23.59 o                         
  -9   1   9       3794.65       3873.42        47.55 o                         
  -7   1   9        657.97        819.30        10.07 o                         
  -5   1   9        256.50        194.76         4.82 o                         
  -3   1   9       1205.31       1285.06        16.23 o                         
  -1   1   9         84.27         98.18         6.22 o                         
   1   1   9         93.93         93.21         5.95 o                         
   3   1   9        308.76        332.14         7.88 o                         
   5   1   9       1244.62       1298.64        18.10 o                         
   7   1   9        584.93        646.02        12.15 o                         
   9   1   9          0.25         -5.79         5.79 o                         
  11   1   9          0.73         -4.76         4.76 o                         
  13   1   9          2.98          5.17         5.35 o                         
  15   1   9        123.03        161.05        15.80 o                         
 -32   2   9         17.77         19.84         6.37 o                         
 -30   2   9        149.43        184.37         9.86 o                         
 -28   2   9         28.35         23.35         5.29 o                         
 -26   2   9         28.19         24.94         4.88 o                         
 -24   2   9         60.77         64.25         4.97 o                         
 -22   2   9        495.24        373.95         9.43 o                         
 -20   2   9         30.50          4.20        10.29 o                         
 -18   2   9        127.01         81.50         3.80 o                         
 -16   2   9        288.56        313.14         6.16 o                         
 -14   2   9         55.32         50.95         3.35 o                         
 -12   2   9        885.38        898.60        12.12 o                         
 -10   2   9       2738.11       2757.31        31.60 o                         
  -8   2   9          5.38         10.65         5.81 o                         
  -6   2   9        235.79        184.78        11.44 o                         
  -4   2   9          0.00         -3.38         3.49 o                         
  -2   2   9        145.98        150.30        10.60 o                         
   0   2   9         12.88         17.98         3.45 o                         
   2   2   9        136.89        135.79         6.19 o                         
   4   2   9         91.24         73.05         4.67 o                         
   6   2   9        404.56        395.24        10.43 o                         
   8   2   9        545.45        527.35        13.31 o                         
  10   2   9         96.40         81.70         6.40 o                         
  12   2   9          6.53          5.13         5.08 o                         
  14   2   9          1.03          7.79         5.59 o                         
 -31   3   9          0.52          9.15         8.96 o                         
 -29   3   9         21.22         17.29         6.33 o                         
 -27   3   9          3.98         -4.75         4.75 o                         
 -25   3   9         91.16         76.51         5.40 o                         
 -23   3   9        172.08        172.83         7.74 o                         
 -21   3   9          7.09         -3.28         3.28 o                         
 -19   3   9         80.57         66.66         4.69 o                         
 -17   3   9          8.97         -3.77         3.77 o                         
 -15   3   9        420.22        395.35         8.47 o                         
 -13   3   9         16.49         12.55         7.49 o                         
 -11   3   9        164.99        121.87        13.55 o                         
  -9   3   9         51.44         61.61         7.78 o                         
  -7   3   9        416.43        328.18        11.18 o                         
  -5   3   9         76.94         70.03         8.33 o                         
  -3   3   9          1.23          4.98         6.88 o                         
  -1   3   9          0.07         -4.43         4.43 o                         
   1   3   9          0.97          2.63         7.07 o                         
   3   3   9          4.62          5.49         3.65 o                         
   5   3   9        417.82        463.15        12.51 o                         
   7   3   9        282.07        246.00        10.82 o                         
   9   3   9         18.01         20.26         5.81 o                         
  11   3   9          0.23          3.84         5.90 o                         
  13   3   9          0.07         -6.43         6.43 o                         
 -28   4   9         14.09         24.00        14.09 o                         
 -26   4   9          2.23         12.47        14.00 o                         
 -24   4   9         23.59         25.67        19.07 o                         
 -22   4   9          3.98          6.60        16.87 o                         
 -20   4   9          5.81         10.27        16.13 o                         
 -18   4   9         35.95         22.17        12.51 o                         
 -16   4   9        163.47        172.75        18.33 o                         
 -14   4   9        470.68        407.69        20.57 o                         
 -12   4   9         48.17         54.00        11.63 o                         
 -10   4   9        397.75        401.61        21.64 o                         
  -8   4   9        647.82        720.88        34.84 o                         
  -6   4   9        736.10        707.01        41.80 o                         
  -4   4   9        543.94        522.44        15.20 o                         
  -2   4   9         54.82         37.54        11.37 o                         
   0   4   9        130.04        152.57        14.52 o                         
   2   4   9        144.39        112.82        27.50 o                         
   4   4   9          7.18          3.91        14.67 o                         
   6   4   9          2.84         -2.09        26.04 o                         
   8   4   9         23.23          9.86        11.73 o                         
  10   4   9         12.38         34.48        12.32 o                         
 -25   5   9          1.06         -5.13        22.00 o                         
 -23   5   9         19.14         10.27        21.27 o                         
 -21   5   9          1.39         14.67        20.53 o                         
 -19   5   9          0.26        -10.27        18.33 o                         
 -17   5   9         38.44         19.06        14.61 o                         
 -15   5   9          0.61        -12.85        12.85 o                         
 -13   5   9         23.96         44.86        13.70 o                         
 -11   5   9          0.69          8.28        12.62 o                         
  -9   5   9          7.27         12.63        11.98 o                         
  -7   5   9        161.82        164.57        24.94 o                         
  -5   5   9          3.66          5.87        22.74 o                         
  -3   5   9         20.75         54.27        25.67 o                         
  -1   5   9         15.57         57.20        24.94 o                         
   1   5   9        199.91        319.76        37.40 o                         
   3   5   9        122.31        156.21        30.80 o                         
   5   5   9         38.32         58.67        27.87 o                         
   7   5   9         29.58         66.01        28.60 o                         
 -18   6   9         18.04         27.87        22.00 o                         
 -16   6   9          1.20         -6.91        15.84 o                         
 -14   6   9         28.24         25.74        16.28 o                         
 -12   6   9         59.75         16.87        27.14 o                         
 -10   6   9         20.19          3.67        26.40 o                         
  -8   6   9         14.29         15.40        27.87 o                         
  -6   6   9         40.51         46.20        30.07 o                         
  -4   6   9          2.50          6.60        27.87 o                         
  -2   6   9         27.70         52.80        30.07 o                         
   0   6   9         15.44         31.54        29.34 o                         
 -34   0  10         37.04         12.13         9.50 o                         
 -32   0  10         81.19         73.57        10.22 o                         
 -30   0  10        131.95        159.21        22.46 o                         
 -28   0  10         41.43         63.89         7.52 o                         
 -26   0  10         27.88         17.69         5.77 o                         
 -24   0  10        281.68        218.30        14.29 o                         
 -22   0  10       1026.69       1067.10        21.01 o                         
 -20   0  10       2701.46       2707.64        44.88 o                         
 -18   0  10       1329.61       1353.59        29.82 o                         
 -16   0  10        297.41        293.41         8.45 o                         
 -14   0  10        843.10        857.51        14.01 o                         
 -12   0  10        937.35        870.51        16.50 o                         
 -10   0  10        246.94        238.49         9.14 o                         
  -8   0  10      10038.04      10500.72       161.61 o                         
  -6   0  10        390.29        418.20        10.00 o                         
  -4   0  10        429.64        468.11        11.23 o                         
  -2   0  10        311.05        300.39        16.87 o                         
   0   0  10       1604.91       1689.94        30.26 o                         
   2   0  10        617.11        590.37        14.77 o                         
   4   0  10        213.02        222.66        18.25 o                         
   6   0  10        120.28        129.82         9.68 o                         
   8   0  10        118.62        114.55        16.80 o                         
  10   0  10         71.30         48.70        17.36 o                         
  12   0  10          1.05          1.41         8.66 o                         
  14   0  10        132.33        226.52        16.35 o                         
 -33   1  10          0.02         -6.20         6.20 o                         
 -31   1  10          0.01          1.14         5.37 o                         
 -29   1  10          0.46          1.57         4.84 o                         
 -27   1  10          2.35          0.88         4.37 o                         
 -25   1  10         24.65         31.17         4.13 o                         
 -23   1  10          7.37         -4.82         4.82 o                         
 -21   1  10          3.08         -2.98         2.98 o                         
 -19   1  10        281.12        264.26         6.37 o                         
 -17   1  10        203.89        170.84         4.91 o                         
 -15   1  10          1.43         -1.81         2.10 o                         
 -13   1  10          4.51         10.97         3.98 o                         
 -11   1  10        150.85        146.37         4.57 o                         
  -9   1  10          6.15          0.57         2.90 o                         
  -7   1  10       3877.88       3698.65        38.56 o                         
  -5   1  10       3973.09       4272.91        47.99 o                         
  -3   1  10       1209.27       1301.74        16.72 o                         
  -1   1  10        787.40        777.82        11.65 o                         
   1   1  10         17.87         26.60         4.48 o                         
   3   1  10        622.22        675.59        11.66 o                         
   5   1  10         70.03         72.59         7.10 o                         
   7   1  10         77.10         59.34         9.32 o                         
   9   1  10         78.81         74.09         6.01 o                         
  11   1  10         72.49         88.85         6.56 o                         
  13   1  10         61.36         65.08         7.35 o                         
  15   1  10          0.52         13.00         6.29 o                         
 -34   2  10          0.19         -8.22         8.22 o                         
 -32   2  10         52.66         37.02         6.54 o                         
 -30   2  10          8.05         17.21         5.74 o                         
 -28   2  10         47.88         45.54         5.48 o                         
 -26   2  10          0.03         -4.21         4.21 o                         
 -24   2  10         48.41         31.04         4.32 o                         
 -22   2  10        115.78         97.73         8.45 o                         
 -20   2  10         19.69         -2.84        10.06 o                         
 -18   2  10        466.31        368.36         7.03 o                         
 -16   2  10       2839.55       2922.41        31.36 o                         
 -14   2  10          0.51          1.11         2.67 o                         
 -12   2  10        413.99        443.86         7.55 o                         
 -10   2  10         15.64         22.23         3.20 o                         
  -8   2  10        255.92        223.77         4.77 o                         
  -6   2  10         36.85         65.35         3.88 o                         
  -4   2  10          6.79          6.33         4.97 o                         
  -2   2  10          8.26         16.39         2.71 o                         
   0   2  10        315.36        279.17         7.01 o                         
   2   2  10         97.78         60.65         4.35 o                         
   4   2  10          2.71         -3.75         3.75 o                         
   6   2  10        320.69        316.69        13.90 o                         
   8   2  10         89.30         66.39         5.49 o                         
  10   2  10          2.47          1.52         4.90 o                         
  12   2  10        128.26        178.22        10.55 o                         
  14   2  10         54.70         61.41         6.80 o                         
 -31   3  10         13.44         21.24         9.17 o                         
 -29   3  10         31.61          6.31         6.04 o                         
 -27   3  10         72.71         59.04         5.56 o                         
 -25   3  10         71.26         54.98         4.85 o                         
 -23   3  10          3.16          3.71         3.88 o                         
 -21   3  10        121.59         56.60         4.21 o                         
 -19   3  10        684.40        534.17         9.65 o                         
 -17   3  10        861.01        829.49        11.29 o                         
 -15   3  10         14.33         19.33         4.87 o                         
 -13   3  10        843.32        838.08        13.51 o                         
 -11   3  10        276.38        268.72        12.28 o                         
  -9   3  10        453.31        389.14        11.46 o                         
  -7   3  10        729.47        627.78        13.19 o                         
  -5   3  10        758.44        702.68        12.00 o                         
  -3   3  10        273.09        255.60        15.66 o                         
  -1   3  10         33.47          9.04         6.67 o                         
   1   3  10         71.63         29.09         5.59 o                         
   3   3  10        989.54       1024.19        19.09 o                         
   5   3  10        154.50        139.14        11.92 o                         
   7   3  10         18.44         21.71         5.60 o                         
   9   3  10         18.59         28.49         7.87 o                         
  11   3  10         24.92         25.20         6.94 o                         
 -28   4  10         13.33         10.27        15.04 o                         
 -26   4  10          0.16         13.20        19.07 o                         
 -24   4  10        211.49        210.48        28.60 o                         
 -22   4  10          1.28         28.60        17.60 o                         
 -20   4  10         85.22         82.14        19.80 o                         
 -18   4  10        130.72        112.35        15.77 o                         
 -16   4  10         34.57         39.66        12.63 o                         
 -14   4  10        120.41        151.29        15.84 o                         
 -12   4  10         12.77         26.40        11.25 o                         
 -10   4  10        416.85        451.16        19.90 o                         
  -8   4  10          0.69          2.77         6.36 o                         
  -6   4  10          1.34          8.19         7.81 o                         
  -4   4  10        291.44        247.15        11.25 o                         
  -2   4  10          9.11          5.05         7.43 o                         
   0   4  10        271.89        282.88        17.97 o                         
   2   4  10        158.00        186.50        17.09 o                         
   4   4  10          2.19        -10.63        10.63 o                         
   6   4  10         59.22         61.84        19.43 o                         
   8   4  10          0.05          3.08        11.01 o                         
  10   4  10         10.12         12.71        15.77 o                         
 -25   5  10          1.07          4.40        21.27 o                         
 -23   5  10         18.46         -5.13        19.80 o                         
 -21   5  10         85.43         57.94        22.74 o                         
 -19   5  10         12.89         29.12        15.51 o                         
 -17   5  10          1.37         -4.09        13.93 o                         
 -15   5  10         24.38         14.55        13.92 o                         
 -13   5  10         36.01         30.07        14.08 o                         
 -11   5  10         18.35          2.32        12.07 o                         
  -9   5  10          2.67          5.24        11.88 o                         
  -7   5  10         26.34         11.00        22.74 o                         
  -5   5  10        112.34        112.94        28.60 o                         
  -3   5  10          7.93         27.14        24.20 o                         
  -1   5  10          2.55         44.74        24.94 o                         
   1   5  10         29.48         61.60        25.67 o                         
   3   5  10         13.48          8.07        24.94 o                         
   5   5  10          0.37          8.80        26.40 o                         
 -18   6  10          0.00         12.56        17.22 o                         
 -16   6  10          0.07         20.32        16.91 o                         
 -14   6  10         21.37         24.45        16.53 o                         
 -12   6  10         63.93         76.27        30.80 o                         
 -10   6  10        108.17        148.88        34.47 o                         
  -8   6  10         15.19         16.87        28.60 o                         
  -6   6  10         10.43         14.67        29.34 o                         
  -4   6  10         29.15         46.20        30.07 o                         
  -2   6  10          0.05         31.54        30.07 o                         
 -35   1  11         46.89         33.77         7.40 o                         
 -33   1  11          1.09         -0.04         5.91 o                         
 -31   1  11         49.11         49.27         6.00 o                         
 -29   1  11          7.51          9.03         4.74 o                         
 -27   1  11          7.54         -0.91         4.23 o                         
 -25   1  11        245.37        240.66         8.69 o                         
 -23   1  11         77.97         42.21         4.80 o                         
 -21   1  11          1.66         -3.83         3.83 o                         
 -19   1  11         77.64         90.84         4.50 o                         
 -17   1  11       1650.06       1585.71        18.23 o                         
 -15   1  11        885.33        941.85        12.74 o                         
 -13   1  11       2173.30       2144.36        25.28 o                         
 -11   1  11          1.57         -0.95         3.02 o                         
  -9   1  11       2999.29       3056.42        38.29 o                         
  -7   1  11        812.36        940.64        11.77 o                         
  -5   1  11        101.32         97.40         5.36 o                         
  -3   1  11       1215.40       1199.67        15.96 o                         
  -1   1  11       1499.27       1547.69        19.85 o                         
   1   1  11        585.99        602.19        10.93 o                         
   3   1  11         28.14         30.92         4.17 o                         
   5   1  11          0.44         -5.19         5.19 o                         
   7   1  11        111.79         87.16         6.05 o                         
   9   1  11          5.61          0.41         4.86 o                         
  11   1  11         44.37         80.67         6.53 o                         
  13   1  11        107.11        123.05        10.28 o                         
 -34   2  11          2.01          1.25         6.28 o                         
 -32   2  11          0.07          2.91         5.87 o                         
 -30   2  11        124.99        114.03         7.04 o                         
 -28   2  11          0.76         -1.10         4.69 o                         
 -26   2  11         32.03         24.04         4.61 o                         
 -24   2  11         50.24         39.95         4.40 o                         
 -22   2  11         93.01         60.76         6.76 o                         
 -20   2  11         19.95         19.73         6.39 o                         
 -18   2  11        531.05        568.01         8.90 o                         
 -16   2  11        841.95        870.58        13.70 o                         
 -14   2  11       1522.65       1486.39        18.72 o                         
 -12   2  11       2779.09       2872.84        36.08 o                         
 -10   2  11        581.89        560.72         9.04 o                         
  -8   2  11         29.91         39.10         5.37 o                         
  -6   2  11         34.93         36.53         4.48 o                         
  -4   2  11        105.47         92.49         4.08 o                         
  -2   2  11       2043.64       1945.27        28.47 o                         
   0   2  11        920.58        899.04        12.61 o                         
   2   2  11         23.76          6.39         3.80 o                         
   4   2  11          0.23         -2.90         7.98 o                         
   6   2  11         40.82         36.27         4.92 o                         
   8   2  11          5.39          3.45         4.77 o                         
  10   2  11          0.12         -4.66         5.16 o                         
  12   2  11          3.44          9.55         5.64 o                         
 -31   3  11         50.92         39.08         7.56 o                         
 -29   3  11         48.87         23.27         5.61 o                         
 -27   3  11         62.64         77.99         5.81 o                         
 -25   3  11         48.45         39.52         4.56 o                         
 -23   3  11         32.29         26.02         3.97 o                         
 -21   3  11         16.58         11.08         3.46 o                         
 -19   3  11        116.79        157.18         6.22 o                         
 -17   3  11         79.15         86.53         9.68 o                         
 -15   3  11        537.66        548.00        12.19 o                         
 -13   3  11          0.11          6.97         6.56 o                         
 -11   3  11        825.74        878.52        14.03 o                         
  -9   3  11        106.39         89.72         6.85 o                         
  -7   3  11         46.36         37.13         8.55 o                         
  -5   3  11         60.04         40.67         4.72 o                         
  -3   3  11         23.99         -4.23         9.62 o                         
  -1   3  11        274.30        217.67         7.17 o                         
   1   3  11         97.12        102.01         9.21 o                         
   3   3  11         10.61         12.78         4.66 o                         
   5   3  11          1.70         -4.98         4.98 o                         
   7   3  11         11.72          6.01         6.63 o                         
   9   3  11          5.20         -2.75         5.83 o                         
  11   3  11         11.65         14.48         6.80 o                         
 -30   4  11         42.65         46.07        17.32 o                         
 -28   4  11          9.11         -1.47        19.80 o                         
 -26   4  11         28.73         11.73        19.80 o                         
 -24   4  11         64.76         92.41        22.00 o                         
 -22   4  11          5.79         -1.47        16.87 o                         
 -20   4  11        129.58        141.13        16.91 o                         
 -18   4  11        131.13        108.53        14.98 o                         
 -16   4  11          0.00         -7.73        11.27 o                         
 -14   4  11         45.68         61.11        12.47 o                         
 -12   4  11          0.61          4.16         7.62 o                         
 -10   4  11          2.00          8.39         6.84 o                         
  -8   4  11          1.12         -1.90         5.74 o                         
  -6   4  11        148.98        168.50        10.94 o                         
  -4   4  11         32.28         22.74         8.09 o                         
  -2   4  11         47.73         43.96        12.10 o                         
   0   4  11        222.01        237.22        17.76 o                         
   2   4  11          1.79         -3.07        20.53 o                         
   4   4  11         52.54         26.49        23.84 o                         
   6   4  11          1.74          2.20        10.50 o                         
   8   4  11         32.77         51.84        13.12 o                         
 -25   5  11         18.38         11.00        22.00 o                         
 -23   5  11          6.24         -5.13        19.80 o                         
 -21   5  11          8.16          9.53        19.07 o                         
 -19   5  11         14.10          3.22        14.77 o                         
 -17   5  11         17.90         24.54        14.77 o                         
 -15   5  11         55.89         59.33        15.46 o                         
 -13   5  11        200.21        207.73        20.20 o                         
 -11   5  11         66.00         80.16        15.06 o                         
  -9   5  11          5.98         15.32        12.99 o                         
  -7   5  11          6.79          8.07        23.47 o                         
  -5   5  11          9.09         27.87        24.20 o                         
  -3   5  11         18.95         49.14        25.67 o                         
  -1   5  11          2.74         36.67        24.94 o                         
   1   5  11          9.43         22.00        24.94 o                         
   3   5  11         11.88         27.14        26.40 o                         
 -18   6  11         42.10         22.88        17.22 o                         
 -16   6  11         75.86        100.21        19.66 o                         
 -14   6  11         35.91         70.41        30.07 o                         
 -12   6  11         11.75        -11.00        27.14 o                         
 -10   6  11          2.52          4.40        28.60 o                         
  -8   6  11         10.39         -8.07        28.60 o                         
  -6   6  11         78.85        114.41        33.00 o                         
  -4   6  11         67.78        101.21        33.74 o                         
 -36   0  12          2.60        -12.28        15.03 o                         
 -34   0  12          5.92         -0.73         8.80 o                         
 -32   0  12         52.69         53.04         8.47 o                         
 -30   0  12       1539.80       1642.28        43.30 o                         
 -28   0  12       2307.75       2499.34        54.74 o                         
 -26   0  12         39.18         19.18         5.72 o                         
 -24   0  12         62.71         62.71         6.03 o                         
 -22   0  12         75.78         61.72         5.52 o                         
 -20   0  12       2440.97       2400.65        40.36 o                         
 -18   0  12       1533.89       1511.41        26.80 o                         
 -16   0  12        349.54        362.17         8.42 o                         
 -14   0  12       1621.99       1593.04        27.80 o                         
 -12   0  12       1063.76       1177.05        18.60 o                         
 -10   0  12        537.32        513.92        11.84 o                         
  -8   0  12       3123.03       3127.39        50.80 o                         
  -6   0  12        449.44        420.54        10.90 o                         
  -4   0  12       1832.08       2026.48        35.11 o                         
  -2   0  12        579.04        608.30        14.84 o                         
   0   0  12       4724.40       4807.19       109.15 o                         
   2   0  12       2297.09       2399.03        42.65 o                         
   4   0  12          0.01         -5.75         5.75 o                         
   6   0  12          2.42         -8.67         8.67 o                         
   8   0  12         15.83         25.61         7.72 o                         
  10   0  12        159.59        294.36        16.51 o                         
  12   0  12          3.76          4.65         8.18 o                         
 -35   1  12          0.00         -1.50         6.31 o                         
 -33   1  12        131.08        127.98         7.71 o                         
 -31   1  12        197.57        257.63        10.86 o                         
 -29   1  12         47.28         40.08         5.30 o                         
 -27   1  12         85.25         90.97         5.19 o                         
 -25   1  12        299.84        281.58         8.23 o                         
 -23   1  12          1.79         -4.21         4.21 o                         
 -21   1  12        166.62        151.36         5.71 o                         
 -19   1  12        384.22        371.79         7.05 o                         
 -17   1  12        179.89        165.47         5.04 o                         
 -15   1  12          2.36          2.57         2.65 o                         
 -13   1  12        121.86         92.84         4.15 o                         
 -11   1  12        197.23        167.88         4.66 o                         
  -9   1  12         96.92         76.31         3.64 o                         
  -7   1  12        458.37        505.90         8.52 o                         
  -5   1  12         10.65         16.43         2.78 o                         
  -3   1  12        571.35        535.47         9.64 o                         
  -1   1  12       1332.58       1346.26        18.34 o                         
   1   1  12         29.81         32.29         4.20 o                         
   3   1  12         24.28          7.06         9.33 o                         
   5   1  12          3.60         -4.90         4.90 o                         
   7   1  12          1.37         -1.93         6.34 o                         
   9   1  12          8.07         19.41         5.40 o                         
  11   1  12         16.15         26.05         6.02 o                         
 -34   2  12          3.50          6.69         6.34 o                         
 -32   2  12         20.93         15.36         5.92 o                         
 -30   2  12         19.92         21.99         5.45 o                         
 -28   2  12         24.81         31.09         5.17 o                         
 -26   2  12        120.33        104.61         5.75 o                         
 -24   2  12        236.51        266.45         7.87 o                         
 -22   2  12         80.29         36.95         4.01 o                         
 -20   2  12        307.62        256.29        13.67 o                         
 -18   2  12         23.48          8.86         2.81 o                         
 -16   2  12        172.11        171.03         6.53 o                         
 -14   2  12         10.18         10.71         2.76 o                         
 -12   2  12        188.61        173.38         5.53 o                         
 -10   2  12        951.81        962.70        13.30 o                         
  -8   2  12        276.25        262.38         6.41 o                         
  -6   2  12        100.46         94.38         4.65 o                         
  -4   2  12        273.49        313.21         8.39 o                         
  -2   2  12         37.11         39.91         4.98 o                         
   0   2  12        485.99        411.66         8.64 o                         
   2   2  12        437.28        416.97        10.87 o                         
   4   2  12        104.78         98.07         7.82 o                         
   6   2  12          2.14          4.37         4.92 o                         
   8   2  12         19.53         23.47         5.55 o                         
  10   2  12         26.23         26.35         6.10 o                         
 -33   3  12        130.65        214.01        22.27 o                         
 -31   3  12          2.48         -5.19         6.53 o                         
 -29   3  12          4.08          6.10         5.20 o                         
 -27   3  12         11.03         -4.39         4.39 o                         
 -25   3  12         63.47         43.47         4.54 o                         
 -23   3  12          8.47         16.88         3.90 o                         
 -21   3  12        155.08        148.97         6.43 o                         
 -19   3  12        114.71        168.27         6.10 o                         
 -17   3  12       3699.62       3445.07        43.94 o                         
 -15   3  12       2008.11       1781.04        26.14 o                         
 -13   3  12        495.97        513.57        16.75 o                         
 -11   3  12       1259.82       1257.90        18.75 o                         
  -9   3  12        178.14        108.93         5.81 o                         
  -7   3  12        339.53        222.36         9.34 o                         
  -5   3  12        660.25        549.18        11.16 o                         
  -3   3  12        344.31        330.63         9.08 o                         
  -1   3  12         52.36         50.71         4.63 o                         
   1   3  12         97.04         85.71         8.05 o                         
   3   3  12         14.55         10.35         5.07 o                         
   5   3  12          4.37         -1.83         5.08 o                         
   7   3  12         10.04          3.32         5.85 o                         
   9   3  12         13.08         15.76         6.61 o                         
 -30   4  12         45.94         44.00        23.47 o                         
 -28   4  12          7.95         -1.47        19.07 o                         
 -26   4  12          1.07         16.13        18.33 o                         
 -24   4  12          9.66          0.73        17.60 o                         
 -22   4  12         42.56         67.41        15.33 o                         
 -20   4  12        394.04        429.72        23.59 o                         
 -18   4  12        490.22        424.06        22.34 o                         
 -16   4  12          0.60         -5.13        11.27 o                         
 -14   4  12          1.41          7.31         6.98 o                         
 -12   4  12         20.91         13.17         6.47 o                         
 -10   4  12         32.86         45.70         7.55 o                         
  -8   4  12        142.19        149.29        10.76 o                         
  -6   4  12        162.99        159.13        11.55 o                         
  -4   4  12          0.09          2.93         7.99 o                         
  -2   4  12         34.92         39.83        16.87 o                         
   0   4  12          2.04         -9.18         9.18 o                         
   2   4  12          0.31          0.86         9.90 o                         
   4   4  12          2.23          3.05        13.93 o                         
   6   4  12          0.00         13.69        11.81 o                         
 -25   5  12         20.71         16.87        22.00 o                         
 -23   5  12         18.19         23.47        19.80 o                         
 -21   5  12          3.87         14.06        16.00 o                         
 -19   5  12         70.27        104.58        18.33 o                         
 -17   5  12         61.80         58.78        15.77 o                         
 -15   5  12         18.10         17.83        14.23 o                         
 -13   5  12         63.95        110.51        16.28 o                         
 -11   5  12        161.76        199.11        19.40 o                         
  -9   5  12        101.97        129.81        30.07 o                         
  -7   5  12         29.05         46.94        26.40 o                         
  -5   5  12          0.40         18.33        24.94 o                         
  -3   5  12         20.55         42.54        26.40 o                         
  -1   5  12         77.29        123.21        31.54 o                         
   1   5  12         27.94         24.94        27.14 o                         
 -18   6  12         32.84         55.49        18.44 o                         
 -16   6  12         37.37         46.03        17.50 o                         
 -14   6  12          0.25        -11.73        27.14 o                         
 -12   6  12          7.31        -25.67        25.67 o                         
 -10   6  12          7.08         25.67        28.60 o                         
  -8   6  12          3.78         35.20        30.07 o                         
  -6   6  12          8.56         18.33        29.34 o                         
 -35   1  13         19.89         23.97         6.29 o                         
 -33   1  13        129.90        169.33        19.52 o                         
 -31   1  13         21.46         35.25         5.55 o                         
 -29   1  13         10.33          2.54         4.43 o                         
 -27   1  13        458.81        491.67        10.54 o                         
 -25   1  13         25.09         27.40         4.11 o                         
 -23   1  13        373.29        356.99        13.07 o                         
 -21   1  13          1.40          4.30         3.07 o                         
 -19   1  13        107.79        105.63         4.57 o                         
 -17   1  13          7.76         11.29         2.85 o                         
 -15   1  13        210.07        163.91         5.16 o                         
 -13   1  13        444.15        412.60         8.62 o                         
 -11   1  13        262.23        204.17         6.00 o                         
  -9   1  13          1.06          5.12         2.48 o                         
  -7   1  13         19.45         12.38         3.57 o                         
  -5   1  13        883.99        887.54        13.19 o                         
  -3   1  13        240.67        254.77         7.66 o                         
  -1   1  13         32.47         18.50         3.89 o                         
   1   1  13        188.82        191.06        11.10 o                         
   3   1  13        318.19        290.95         9.95 o                         
   5   1  13          0.49         -4.65         4.65 o                         
   7   1  13          7.84          6.96         5.12 o                         
   9   1  13         20.57         38.12         6.08 o                         
 -34   2  13          1.43          7.70         6.20 o                         
 -32   2  13         54.05         52.63         6.47 o                         
 -30   2  13          8.95         12.93         5.29 o                         
 -28   2  13         23.01         21.92         4.97 o                         
 -26   2  13        165.71        166.85        11.40 o                         
 -24   2  13         76.59         75.04         4.60 o                         
 -22   2  13         78.21         57.66         4.10 o                         
 -20   2  13        127.84        109.10         4.55 o                         
 -18   2  13        233.57        184.28         9.57 o                         
 -16   2  13        616.96        627.13        10.38 o                         
 -14   2  13        819.77        784.80        11.74 o                         
 -12   2  13         86.55         65.33         5.58 o                         
 -10   2  13          0.00          2.98         2.91 o                         
  -8   2  13         22.44         16.93         2.97 o                         
  -6   2  13        309.31        290.78         6.85 o                         
  -4   2  13        120.73        131.73         5.95 o                         
  -2   2  13         83.45         73.13         7.90 o                         
   0   2  13        769.72        740.03        12.10 o                         
   2   2  13         58.13         40.48         5.38 o                         
   4   2  13         90.94         79.25         6.29 o                         
   6   2  13         26.79         30.79         5.47 o                         
   8   2  13          2.60          5.23         5.55 o                         
 -33   3  13          1.25          9.55         9.01 o                         
 -31   3  13          0.45          5.83         7.22 o                         
 -29   3  13          7.34         17.66         5.28 o                         
 -27   3  13         13.00         12.55         4.48 o                         
 -25   3  13          4.12          4.46         4.05 o                         
 -23   3  13        131.09        116.04         6.67 o                         
 -21   3  13         72.80         63.07         4.26 o                         
 -19   3  13         59.89         66.18         5.42 o                         
 -17   3  13        330.47        399.68        10.48 o                         
 -15   3  13         88.63         95.57         4.83 o                         
 -13   3  13        663.25        654.56        11.37 o                         
 -11   3  13        509.59        426.14        16.00 o                         
  -9   3  13        536.91        460.85        10.44 o                         
  -7   3  13          6.58          3.10         5.00 o                         
  -5   3  13        284.19        270.29         8.70 o                         
  -3   3  13         45.56         32.81         4.22 o                         
  -1   3  13         67.08         64.90         5.49 o                         
   1   3  13        238.34        210.82         9.79 o                         
   3   3  13         61.85         44.28         7.07 o                         
   5   3  13         12.12         14.32         5.75 o                         
   7   3  13          6.24         11.21         6.51 o                         
 -30   4  13         43.58         29.34        22.00 o                         
 -28   4  13         13.62         13.93        19.07 o                         
 -26   4  13         37.35         32.27        19.80 o                         
 -24   4  13         23.26         11.00        18.33 o                         
 -22   4  13         16.16         19.33        13.92 o                         
 -20   4  13        212.48        224.34        14.90 o                         
 -18   4  13        248.80        295.71        20.24 o                         
 -16   4  13          2.46          2.28         6.98 o                         
 -14   4  13         14.77         24.45         7.08 o                         
 -12   4  13         11.43          8.13        12.78 o                         
 -10   4  13         10.75         20.65         8.10 o                         
  -8   4  13         31.34         36.75         9.53 o                         
  -6   4  13          1.86          0.70         7.37 o                         
  -4   4  13          2.51          1.71         8.59 o                         
  -2   4  13         22.12         20.68        20.90 o                         
   0   4  13          1.46         12.87         9.96 o                         
   2   4  13          9.00         15.57        10.56 o                         
   4   4  13          2.21          5.59        11.27 o                         
 -25   5  13         97.12         82.14        24.20 o                         
 -23   5  13          7.26         10.27        19.80 o                         
 -21   5  13          9.75         20.51        15.68 o                         
 -19   5  13          3.31          4.62        15.03 o                         
 -17   5  13          2.22        -10.15        13.92 o                         
 -15   5  13          2.12         12.36        14.08 o                         
 -13   5  13        106.87        167.60        18.31 o                         
 -11   5  13         73.92        101.63        16.28 o                         
  -9   5  13          0.81          0.73        24.94 o                         
  -7   5  13         26.15         38.87        26.40 o                         
  -5   5  13         10.23         35.94        25.67 o                         
  -3   5  13          0.10         22.00        26.40 o                         
  -1   5  13          2.88         24.94        27.14 o                         
 -16   6  13         82.81        110.01        33.00 o                         
 -14   6  13         65.38         58.67        31.54 o                         
 -12   6  13         27.72         15.40        28.60 o                         
 -10   6  13          7.66         -8.07        30.07 o                         
 -36   0  14          0.49         -8.98         8.98 o                         
 -34   0  14         14.33          8.15         8.63 o                         
 -32   0  14         38.95         54.67         8.12 o                         
 -30   0  14         32.10         49.51         7.24 o                         
 -28   0  14          3.08          5.87         6.22 o                         
 -26   0  14         31.52         24.55         6.08 o                         
 -24   0  14        123.95        107.64         7.19 o                         
 -22   0  14        246.32        232.74        13.60 o                         
 -20   0  14       1699.92       1746.94        30.89 o                         
 -18   0  14        238.23        186.59         7.12 o                         
 -16   0  14        380.98        321.46         9.87 o                         
 -14   0  14         68.62         63.97         9.95 o                         
 -12   0  14       3345.41       3322.47        54.19 o                         
 -10   0  14        321.88        416.96        11.39 o                         
  -8   0  14         98.14         76.51        11.01 o                         
  -6   0  14       2386.38       2342.86        40.47 o                         
  -4   0  14         29.99         17.41         6.44 o                         
  -2   0  14       1026.22       1072.75        26.05 o                         
   0   0  14        306.98        247.07        12.96 o                         
   2   0  14        511.61        563.94        17.70 o                         
   4   0  14         12.28         10.81         7.39 o                         
   6   0  14         65.19         58.10        14.21 o                         
   8   0  14         17.36         17.50         8.25 o                         
 -35   1  14         80.65         93.27         8.86 o                         
 -33   1  14         10.91         31.10         5.95 o                         
 -31   1  14          6.45         20.08         5.25 o                         
 -29   1  14         22.32         19.80         4.92 o                         
 -27   1  14        220.66        256.17         8.61 o                         
 -25   1  14        329.87        349.38         9.08 o                         
 -23   1  14        814.26        769.33        12.49 o                         
 -21   1  14       1118.53       1093.06        14.30 o                         
 -19   1  14        136.94        148.57         5.64 o                         
 -17   1  14        720.50        689.59        10.93 o                         
 -15   1  14        264.03        265.83         6.68 o                         
 -13   1  14        462.13        473.07         8.35 o                         
 -11   1  14         35.66         47.04         4.58 o                         
  -9   1  14        443.18        394.15         7.39 o                         
  -7   1  14        458.26        430.57         8.70 o                         
  -5   1  14          2.72          8.05         3.48 o                         
  -3   1  14        113.52        108.36         5.32 o                         
  -1   1  14         74.69         73.94         9.42 o                         
   1   1  14         56.38         75.25         7.38 o                         
   3   1  14          8.40          5.94         4.76 o                         
   5   1  14          1.27         -0.68         4.97 o                         
   7   1  14         65.28         85.75         7.00 o                         
   9   1  14         58.05         72.35         7.10 o                         
 -34   2  14          0.33          5.09         6.04 o                         
 -32   2  14         18.49         14.51         5.96 o                         
 -30   2  14          0.62          6.16         5.12 o                         
 -28   2  14          1.36         -2.48         4.89 o                         
 -26   2  14        152.16        166.05        12.51 o                         
 -24   2  14        212.74        181.31         8.86 o                         
 -22   2  14        457.65        452.03        10.20 o                         
 -20   2  14         23.21         27.15         4.19 o                         
 -18   2  14        262.54        304.26         7.91 o                         
 -16   2  14          2.72         -0.16         3.11 o                         
 -14   2  14        230.03        183.98         6.41 o                         
 -12   2  14        859.44        809.60        12.30 o                         
 -10   2  14        658.99        647.32        12.38 o                         
  -8   2  14        338.34        298.19         7.07 o                         
  -6   2  14         45.77         51.21         5.61 o                         
  -4   2  14          0.93          0.03         3.88 o                         
  -2   2  14        168.98        159.50        12.13 o                         
   0   2  14          0.21         -3.22         3.89 o                         
   2   2  14          0.30          2.36         4.43 o                         
   4   2  14         64.77         83.09         6.21 o                         
   6   2  14        111.72        131.53         8.07 o                         
   8   2  14          0.90          9.97         5.79 o                         
 -33   3  14          7.97          2.56         8.46 o                         
 -31   3  14         21.38         27.17         8.67 o                         
 -29   3  14        169.00        124.71         7.08 o                         
 -27   3  14          1.37         -4.14         4.14 o                         
 -25   3  14          0.61         -1.89         4.66 o                         
 -23   3  14         86.45         36.48         4.33 o                         
 -21   3  14         67.75         49.81         3.91 o                         
 -19   3  14        452.53        533.84        12.74 o                         
 -17   3  14          1.84         20.01         3.83 o                         
 -15   3  14        361.26        428.48         8.93 o                         
 -13   3  14          0.00         -3.83         3.83 o                         
 -11   3  14        103.71         84.78         6.73 o                         
  -9   3  14        502.27        498.27         9.73 o                         
  -7   3  14         62.88         47.79         5.66 o                         
  -5   3  14        156.98        124.32         8.32 o                         
  -3   3  14        297.72        284.83         9.55 o                         
  -1   3  14         11.62         15.28         4.91 o                         
   1   3  14        102.05         92.55         6.75 o                         
   3   3  14          0.41         -3.73         5.35 o                         
   5   3  14         75.85         67.46         7.29 o                         
 -30   4  14          5.57         26.40        22.00 o                         
 -28   4  14          0.01          5.87        19.07 o                         
 -26   4  14         13.13          3.67        18.33 o                         
 -24   4  14        147.27        112.31        12.83 o                         
 -22   4  14        161.87        195.29        15.05 o                         
 -20   4  14         35.41         56.21         8.67 o                         
 -18   4  14         31.80         43.14        12.85 o                         
 -16   4  14         47.11         56.53         8.40 o                         
 -14   4  14         24.57         18.68         8.22 o                         
 -12   4  14         74.97         74.96        13.62 o                         
 -10   4  14        397.22        370.21        15.14 o                         
  -8   4  14          7.97          9.97         7.07 o                         
  -6   4  14          8.86         12.04        11.73 o                         
  -4   4  14        143.04        112.94        13.93 o                         
  -2   4  14        181.44        214.81        19.40 o                         
   0   4  14         55.77         55.15        16.50 o                         
   2   4  14         30.54         34.09        12.25 o                         
 -25   5  14         11.14         46.20        22.00 o                         
 -23   5  14          4.98         20.36        16.53 o                         
 -21   5  14         12.26         19.16        16.21 o                         
 -19   5  14          0.57         15.45        14.98 o                         
 -17   5  14         18.18         16.32        14.61 o                         
 -15   5  14         43.90         41.31        14.92 o                         
 -13   5  14         13.27         24.02        13.97 o                         
 -11   5  14          9.97         11.73        24.94 o                         
  -9   5  14          5.39          8.80        24.94 o                         
  -7   5  14         26.88         57.20        27.87 o                         
  -5   5  14         33.91         33.74        26.40 o                         
  -3   5  14          2.40         33.00        27.87 o                         
 -37   1  15         18.49         27.14        22.74 o                         
 -35   1  15         43.32         66.35         7.04 o                         
 -33   1  15         82.28         95.26         6.95 o                         
 -31   1  15         13.46         19.84         5.28 o                         
 -29   1  15          1.97          7.41         4.52 o                         
 -27   1  15         13.60         23.24         5.98 o                         
 -25   1  15        910.11        907.20        14.43 o                         
 -23   1  15          4.86          8.01         3.48 o                         
 -21   1  15         92.49         92.62         7.11 o                         
 -19   1  15        521.45        513.10         9.66 o                         
 -17   1  15        174.56        185.49         6.03 o                         
 -15   1  15        113.38        107.72         5.21 o                         
 -13   1  15          2.70         -2.63         2.63 o                         
 -11   1  15         60.10         64.36         4.95 o                         
  -9   1  15         90.34        113.51         6.73 o                         
  -7   1  15        568.46        515.70         9.98 o                         
  -5   1  15         79.17         61.68         4.77 o                         
  -3   1  15          1.57          8.32         8.04 o                         
  -1   1  15         98.55        101.40        10.60 o                         
   1   1  15          6.35          0.29         4.62 o                         
   3   1  15          3.18          7.00         5.06 o                         
   5   1  15         18.60         30.45         5.92 o                         
   7   1  15         34.65         53.96         6.59 o                         
 -36   2  15         54.78         94.61        27.14 o                         
 -34   2  15         15.03          8.24         5.94 o                         
 -32   2  15          0.61         -6.02         6.02 o                         
 -30   2  15        104.42         83.56         6.35 o                         
 -28   2  15         41.38         59.46         5.45 o                         
 -26   2  15         34.66         41.51         4.48 o                         
 -24   2  15         22.13         29.28         3.96 o                         
 -22   2  15        367.08        353.60         9.79 o                         
 -20   2  15        116.22        130.65         5.57 o                         
 -18   2  15         25.15         37.05         5.91 o                         
 -16   2  15        752.53        785.49        15.31 o                         
 -14   2  15          2.63          1.62         3.13 o                         
 -12   2  15        254.73        244.99         8.41 o                         
 -10   2  15          8.50         13.02         4.05 o                         
  -8   2  15        143.37        131.96         6.55 o                         
  -6   2  15        497.88        440.98         9.04 o                         
  -4   2  15        162.12        109.34         8.26 o                         
  -2   2  15        112.99        114.53         5.53 o                         
   0   2  15          0.46         -4.07         4.07 o                         
   2   2  15         35.26         35.86         5.41 o                         
   4   2  15          2.35          9.23         5.41 o                         
   6   2  15          0.49          9.89         5.68 o                         
 -33   3  15         25.89         20.14         9.12 o                         
 -31   3  15         23.54          7.92         6.79 o                         
 -29   3  15          0.19          5.25         4.85 o                         
 -27   3  15         26.69          8.65         4.49 o                         
 -25   3  15          4.18         -2.30         3.99 o                         
 -23   3  15          0.11         -3.02         3.74 o                         
 -21   3  15          0.90          2.94         3.46 o                         
 -19   3  15         25.89         35.45         4.26 o                         
 -17   3  15        246.75        292.78         8.03 o                         
 -15   3  15          0.18         -3.61         3.61 o                         
 -13   3  15          4.64         -2.67         3.32 o                         
 -11   3  15         13.64         21.36         3.58 o                         
  -9   3  15        114.74        122.57         7.69 o                         
  -7   3  15         92.16         84.02         5.98 o                         
  -5   3  15          2.26          1.46         4.31 o                         
  -3   3  15          9.43          2.67         5.03 o                         
  -1   3  15          1.65          4.31         5.47 o                         
   1   3  15          7.56         -3.80         5.63 o                         
   3   3  15         16.63         17.74         6.42 o                         
 -30   4  15         15.65         41.07        22.74 o                         
 -28   4  15         25.07          0.00        19.07 o                         
 -26   4  15         14.28         20.20        10.85 o                         
 -24   4  15         25.62         37.75         8.94 o                         
 -22   4  15        150.35        104.95        14.33 o                         
 -20   4  15          6.48         30.79        13.03 o                         
 -18   4  15        196.68        215.89        19.20 o                         
 -16   4  15        115.11        118.76        12.43 o                         
 -14   4  15        167.16        171.57        12.89 o                         
 -12   4  15         79.38         88.45        12.51 o                         
 -10   4  15          5.80         10.65        11.15 o                         
  -8   4  15         25.92         20.92         8.76 o                         
  -6   4  15        219.53        245.03        19.53 o                         
  -4   4  15         26.04         34.07        11.73 o                         
  -2   4  15         93.06         79.02        22.74 o                         
   0   4  15         46.93         51.05        12.32 o                         
 -25   5  15        133.44        186.40        36.67 o                         
 -23   5  15        106.41         83.84        18.13 o                         
 -21   5  15         40.16         63.01        17.27 o                         
 -19   5  15          7.37         21.56        15.51 o                         
 -17   5  15          9.33         -0.31        14.08 o                         
 -15   5  15          6.04          5.21        14.23 o                         
 -13   5  15         27.85         36.79        14.92 o                         
 -11   5  15         22.00         42.54        27.14 o                         
  -9   5  15         22.28         46.20        27.87 o                         
  -7   5  15          7.64         49.14        27.87 o                         
  -5   5  15         15.82          8.80        25.67 o                         
 -36   0  16         34.12         33.99         9.69 o                         
 -34   0  16          0.57          9.60         7.75 o                         
 -32   0  16        329.85        363.61        15.58 o                         
 -30   0  16         26.99         24.44         9.74 o                         
 -28   0  16        125.33        128.15        12.40 o                         
 -26   0  16        287.27        314.13        13.03 o                         
 -24   0  16          7.08          7.76         5.13 o                         
 -22   0  16        554.71        543.08        14.48 o                         
 -20   0  16          1.63         -2.91         3.74 o                         
 -18   0  16        115.55        136.58         7.87 o                         
 -16   0  16         39.32         49.91         5.69 o                         
 -14   0  16        572.57        551.45        12.28 o                         
 -12   0  16         12.21         12.20         4.80 o                         
 -10   0  16          4.76          2.52         6.67 o                         
  -8   0  16        979.10        886.41        19.56 o                         
  -6   0  16        344.78        309.84        12.43 o                         
  -4   0  16        217.51        204.50        12.18 o                         
  -2   0  16        324.48        292.58        14.05 o                         
   0   0  16          0.33         -6.71         6.71 o                         
   2   0  16          0.03          0.84         7.52 o                         
   4   0  16         31.09         52.66         9.05 o                         
   6   0  16         27.07         41.80        13.93 o                         
 -37   1  16         17.30         20.05         6.72 o                         
 -35   1  16        263.93        345.42        12.94 o                         
 -33   1  16        180.50        233.10        11.31 o                         
 -31   1  16          0.54          7.24         4.86 o                         
 -29   1  16         29.25         36.26         4.99 o                         
 -27   1  16          0.01          9.72         4.17 o                         
 -25   1  16          2.75         10.80         4.07 o                         
 -23   1  16         44.90         39.83         4.03 o                         
 -21   1  16        276.55        281.97         7.67 o                         
 -19   1  16       1148.07       1091.07        15.83 o                         
 -17   1  16        735.72        761.51        11.40 o                         
 -15   1  16        436.59        388.03         9.55 o                         
 -13   1  16         14.43          7.40         4.33 o                         
 -11   1  16        342.78        287.83         7.27 o                         
  -9   1  16         61.07         62.03         4.22 o                         
  -7   1  16        981.42        968.92        17.55 o                         
  -5   1  16       2576.78       2576.34        33.66 o                         
  -3   1  16        419.40        437.52        10.94 o                         
  -1   1  16          1.34         -2.68         6.01 o                         
   1   1  16          4.97         10.18         5.05 o                         
   3   1  16         13.09         21.42         5.66 o                         
   5   1  16         37.55         55.62         6.48 o                         
 -36   2  16         31.64         34.98         9.95 o                         
 -34   2  16          0.56         -5.84         5.84 o                         
 -32   2  16          0.80         -5.44         5.45 o                         
 -30   2  16          0.26         -2.24         4.98 o                         
 -28   2  16          0.43          3.69         4.81 o                         
 -26   2  16         52.73         58.24         4.87 o                         
 -24   2  16        147.93        169.22         7.40 o                         
 -22   2  16        224.49        222.86         7.55 o                         
 -20   2  16        155.38        170.44         7.59 o                         
 -18   2  16        920.11       1008.90        15.09 o                         
 -16   2  16        373.84        384.50         8.97 o                         
 -14   2  16        137.33        117.77         6.07 o                         
 -12   2  16          5.55          2.64         4.87 o                         
 -10   2  16        175.06        159.17         7.15 o                         
  -8   2  16          5.94         15.81         3.95 o                         
  -6   2  16        164.64        163.03        10.38 o                         
  -4   2  16         44.66         46.01         6.70 o                         
  -2   2  16         13.26          9.31         4.24 o                         
   0   2  16          1.04          2.32         4.78 o                         
   2   2  16          1.66          3.17         5.24 o                         
   4   2  16          8.82         13.20         5.80 o                         
 -33   3  16          4.31         -1.68         8.32 o                         
 -31   3  16          0.99         -1.04         6.59 o                         
 -29   3  16          4.81          3.84         5.44 o                         
 -27   3  16          0.16         -4.61         4.61 o                         
 -25   3  16         26.86         29.48         4.47 o                         
 -23   3  16         75.25         46.36         4.34 o                         
 -21   3  16          5.18          5.77         3.86 o                         
 -19   3  16         13.02          3.02         3.96 o                         
 -17   3  16          0.07          1.14         3.60 o                         
 -15   3  16         16.41         31.27         4.01 o                         
 -13   3  16        125.58         86.03         5.15 o                         
 -11   3  16          8.86          8.79         4.29 o                         
  -9   3  16         27.04         19.87         4.74 o                         
  -7   3  16        127.61        136.08         8.83 o                         
  -5   3  16         97.58         90.94         9.31 o                         
  -3   3  16         38.54         24.48         7.83 o                         
  -1   3  16         21.75         14.53         6.11 o                         
   1   3  16          0.73          4.47         6.27 o                         
 -30   4  16         30.31         33.00        22.00 o                         
 -28   4  16          0.68         -9.64        10.44 o                         
 -26   4  16         19.06         20.82         9.00 o                         
 -24   4  16        198.99        313.34        16.58 o                         
 -22   4  16        610.94        638.75        20.19 o                         
 -20   4  16        311.72        309.31        28.97 o                         
 -18   4  16        132.87        211.53        14.44 o                         
 -16   4  16        140.26        133.88        12.35 o                         
 -14   4  16          7.39          4.06         8.21 o                         
 -12   4  16          5.84         -0.08         9.53 o                         
 -10   4  16         48.65         37.08        15.63 o                         
  -8   4  16         34.16         32.45        22.74 o                         
  -6   4  16         30.63         45.22        19.80 o                         
  -4   4  16         41.99         52.02        13.93 o                         
  -2   4  16         15.11         29.82        20.90 o                         
 -25   5  16         69.90        114.71        19.90 o                         
 -23   5  16          5.45         63.07        17.60 o                         
 -21   5  16         93.93        146.57        19.91 o                         
 -19   5  16         30.50         34.14        15.68 o                         
 -17   5  16          0.01         -5.24        14.08 o                         
 -15   5  16          0.94         16.39        14.33 o                         
 -13   5  16          0.27        -11.00        24.20 o                         
 -11   5  16          9.70         24.20        26.40 o                         
  -9   5  16          0.27         11.00        26.40 o                         
  -7   5  16         26.91         53.54        28.60 o                         
 -37   1  17          3.48          5.58         6.47 o                         
 -35   1  17         23.40         42.29         6.38 o                         
 -33   1  17         18.99         30.76         6.00 o                         
 -31   1  17         61.74         47.87         5.48 o                         
 -29   1  17        126.00        127.34         6.43 o                         
 -27   1  17          1.81          7.57         4.45 o                         
 -25   1  17         36.11         42.26         4.59 o                         
 -23   1  17        417.45        443.81         9.37 o                         
 -21   1  17        506.44        476.54         9.34 o                         
 -19   1  17          7.78         10.25         3.82 o                         
 -17   1  17         17.98         18.24         3.54 o                         
 -15   1  17          0.52         -3.86         3.86 o                         
 -13   1  17        453.32        388.16         9.16 o                         
 -11   1  17        146.43        136.62         5.70 o                         
  -9   1  17        404.00        392.99         9.02 o                         
  -7   1  17        346.47        450.90        17.37 o                         
  -5   1  17          9.13         18.91         4.44 o                         
  -3   1  17         80.92        104.74         6.25 o                         
  -1   1  17         25.30         35.25         5.57 o                         
   1   1  17         26.72         31.17         5.73 o                         
   3   1  17         45.07         66.98         6.74 o                         
 -36   2  17          5.66         17.75         6.41 o                         
 -34   2  17          3.00         -2.36         5.72 o                         
 -32   2  17         43.84         34.63         6.10 o                         
 -30   2  17          1.64         -2.91         5.22 o                         
 -28   2  17         72.74         52.33         5.31 o                         
 -26   2  17         24.26         29.31         4.41 o                         
 -24   2  17         57.44         66.24         4.77 o                         
 -22   2  17         85.22        105.72         5.04 o                         
 -20   2  17        955.89        995.26        24.12 o                         
 -18   2  17        714.58        724.87        12.70 o                         
 -16   2  17        812.83        797.12        13.50 o                         
 -14   2  17        285.87        282.97         8.65 o                         
 -12   2  17        361.96        351.58        10.67 o                         
 -10   2  17       1287.98       1278.68        21.15 o                         
  -8   2  17        581.88        556.75        13.72 o                         
  -6   2  17         80.09         74.70         5.27 o                         
  -4   2  17         68.71         74.71         5.47 o                         
  -2   2  17          3.01         -5.05         5.05 o                         
   0   2  17        113.89        115.45         7.82 o                         
   2   2  17         29.43         36.58         6.56 o                         
 -33   3  17          2.15         -6.17         8.22 o                         
 -31   3  17          3.76         -8.86         8.86 o                         
 -29   3  17          6.76          4.94         6.03 o                         
 -27   3  17          0.95         -4.60         4.60 o                         
 -25   3  17          4.68          2.55         4.43 o                         
 -23   3  17         27.40         31.15         4.50 o                         
 -21   3  17         75.14         76.84         5.11 o                         
 -19   3  17        146.30        122.65         6.17 o                         
 -17   3  17         13.25         21.31         5.02 o                         
 -15   3  17         21.49         16.70         4.67 o                         
 -13   3  17         51.27         60.69         5.54 o                         
 -11   3  17         34.33         25.95         4.85 o                         
  -9   3  17         14.87         26.20         6.80 o                         
  -7   3  17          0.56          7.54         4.80 o                         
  -5   3  17          1.40          0.28         5.37 o                         
  -3   3  17         37.44         34.44         6.40 o                         
  -1   3  17          4.12         10.92         6.59 o                         
 -30   4  17         44.30         72.46        14.08 o                         
 -28   4  17          5.02          1.85         9.99 o                         
 -26   4  17         47.10         76.02        10.07 o                         
 -24   4  17          0.64         25.78         8.75 o                         
 -22   4  17        140.65        218.30        20.96 o                         
 -20   4  17         42.36         51.44        14.67 o                         
 -18   4  17         86.04         97.62        19.00 o                         
 -16   4  17          4.45         14.04        12.32 o                         
 -14   4  17          9.23         -0.37        14.95 o                         
 -12   4  17          7.67          1.54         9.15 o                         
 -10   4  17          9.31         12.34         9.10 o                         
  -8   4  17          1.47          0.45         9.90 o                         
  -6   4  17         24.41         29.12        16.50 o                         
  -4   4  17         20.64         22.85        11.74 o                         
 -23   5  17        203.01        314.55        25.73 o                         
 -21   5  17         73.24         78.03        17.97 o                         
 -19   5  17         23.16         13.14        14.92 o                         
 -17   5  17         10.25          5.91        14.61 o                         
 -15   5  17          6.21         10.00        18.36 o                         
 -13   5  17         57.71         57.20        29.34 o                         
 -11   5  17         83.10        137.88        33.00 o                         
 -36   0  18          0.00          1.97         7.99 o                         
 -34   0  18          0.37          0.60         7.36 o                         
 -32   0  18          4.38         18.69         7.31 o                         
 -30   0  18         18.72         29.26         7.61 o                         
 -28   0  18        771.22        744.35        19.70 o                         
 -26   0  18        403.48        433.45        15.31 o                         
 -24   0  18        511.65        538.06        16.02 o                         
 -22   0  18        307.74        273.41        12.10 o                         
 -20   0  18         51.59         58.93         8.36 o                         
 -18   0  18          2.26         -6.16         6.16 o                         
 -16   0  18         32.36         28.59         8.79 o                         
 -14   0  18        560.41        478.92        12.26 o                         
 -12   0  18       1206.09       1101.84        23.28 o                         
 -10   0  18        273.52        252.04        12.22 o                         
  -8   0  18         42.10         31.39         6.75 o                         
  -6   0  18         32.84         28.50         7.93 o                         
  -4   0  18          2.47          2.32         6.94 o                         
  -2   0  18         10.61         -0.59         7.38 o                         
   0   0  18         13.41          3.64         7.75 o                         
   2   0  18        132.31        140.95        17.67 o                         
 -37   1  18         20.90         22.42         6.58 o                         
 -35   1  18          2.46          7.98         5.92 o                         
 -33   1  18          3.30          3.95         5.47 o                         
 -31   1  18        118.47        117.83         6.74 o                         
 -29   1  18        108.45        109.18         6.16 o                         
 -27   1  18          0.00          8.99         4.44 o                         
 -25   1  18        427.55        455.28        10.09 o                         
 -23   1  18        205.34        206.80         7.76 o                         
 -21   1  18         15.51         22.51         4.28 o                         
 -19   1  18        356.90        373.87         8.77 o                         
 -17   1  18        623.60        569.18        12.32 o                         
 -15   1  18         23.89         15.83         5.78 o                         
 -13   1  18         84.73         89.27         7.65 o                         
 -11   1  18        136.96        128.47         7.69 o                         
  -9   1  18         46.78         50.60         5.65 o                         
  -7   1  18          0.07         -1.96         4.22 o                         
  -5   1  18        166.48        155.39         8.75 o                         
  -3   1  18         21.41         21.73         6.61 o                         
  -1   1  18         92.54         99.22         8.80 o                         
   1   1  18         27.91         45.85         6.41 o                         
 -36   2  18         38.30         35.14         6.73 o                         
 -34   2  18         54.51         47.70         6.82 o                         
 -32   2  18         30.08         21.11         7.90 o                         
 -30   2  18         82.47         66.57         7.83 o                         
 -28   2  18         77.45         57.16         5.40 o                         
 -26   2  18         68.66         42.58         4.77 o                         
 -24   2  18         52.72         59.90         4.75 o                         
 -22   2  18         44.98         48.15         4.93 o                         
 -20   2  18          1.06          3.77         4.25 o                         
 -18   2  18        106.19        102.14         5.53 o                         
 -16   2  18         12.50          8.44         4.27 o                         
 -14   2  18          0.04         -4.62         4.62 o                         
 -12   2  18         20.14         28.68         7.03 o                         
 -10   2  18          5.80         14.72         4.28 o                         
  -8   2  18          0.09          3.35         4.26 o                         
  -6   2  18         52.17         61.73         5.37 o                         
  -4   2  18          3.28         -4.69         4.69 o                         
  -2   2  18          2.96          8.83         5.64 o                         
   0   2  18         94.34         92.47         7.29 o                         
 -33   3  18          0.01         -8.62         8.62 o                         
 -31   3  18          4.62          1.58         9.32 o                         
 -29   3  18         49.57         31.34         6.65 o                         
 -27   3  18         83.41         83.01         6.81 o                         
 -25   3  18        181.64        210.00        11.54 o                         
 -23   3  18        106.49         88.31         5.95 o                         
 -21   3  18          0.12          1.79         5.39 o                         
 -19   3  18          6.98          3.73         4.85 o                         
 -17   3  18         81.86         98.18         6.76 o                         
 -15   3  18        296.64        284.36        10.35 o                         
 -13   3  18          9.60          1.99         4.79 o                         
 -11   3  18          3.04         13.06         5.01 o                         
  -9   3  18         15.92         25.34         5.27 o                         
  -7   3  18          1.79          5.17         5.14 o                         
  -5   3  18         32.22         41.43         6.78 o                         
  -3   3  18         38.70         38.12        10.06 o                         
 -30   4  18         36.41         69.33        12.88 o                         
 -28   4  18          4.93          2.45         9.43 o                         
 -26   4  18         38.36         29.88        10.93 o                         
 -24   4  18         21.08         45.69         9.27 o                         
 -22   4  18         12.48         25.82        13.55 o                         
 -20   4  18         17.94         21.42        13.39 o                         
 -18   4  18          0.12         -3.21         8.16 o                         
 -16   4  18          0.11         -8.04         8.04 o                         
 -14   4  18          2.01          0.45         8.22 o                         
 -12   4  18          6.45          6.22         8.31 o                         
 -10   4  18          5.44          9.66        10.43 o                         
  -8   4  18          0.18          5.52        11.08 o                         
  -6   4  18         31.36         31.40        14.67 o                         
 -21   5  18          0.05         11.72        15.68 o                         
 -19   5  18         21.35         24.17        15.31 o                         
 -17   5  18         34.34         46.91        15.60 o                         
 -15   5  18         12.06         11.00        26.40 o                         
 -37   1  19         16.48         17.33         6.50 o                         
 -35   1  19         37.95         37.74         6.44 o                         
 -33   1  19          4.28         11.85         5.60 o                         
 -31   1  19         20.56         14.01         5.25 o                         
 -29   1  19        139.60        129.81         7.22 o                         
 -27   1  19        582.27        576.13        12.26 o                         
 -25   1  19         66.59         58.74         5.08 o                         
 -23   1  19        162.66        173.42         7.02 o                         
 -21   1  19         36.43         41.86         4.81 o                         
 -19   1  19        104.82        108.11         5.78 o                         
 -17   1  19         14.63         11.59         5.29 o                         
 -15   1  19        229.92        226.55        11.11 o                         
 -13   1  19        209.33        177.50         9.07 o                         
 -11   1  19          6.36          5.18         4.25 o                         
  -9   1  19          5.38         -4.92         4.92 o                         
  -7   1  19         12.80         11.74         5.06 o                         
  -5   1  19          0.11         -4.74         4.74 o                         
  -3   1  19          1.58         -1.77         5.13 o                         
  -1   1  19         17.88         29.24         6.09 o                         
 -36   2  19         13.61         31.54        22.00 o                         
 -34   2  19          0.21          3.36         5.89 o                         
 -32   2  19        100.10         98.84         7.54 o                         
 -30   2  19        157.58        146.93         7.61 o                         
 -28   2  19         92.80         63.21         7.82 o                         
 -26   2  19          0.01         -4.16         4.16 o                         
 -24   2  19         35.13         21.43         4.43 o                         
 -22   2  19          7.20         -0.59         4.30 o                         
 -20   2  19          0.07         -3.84         3.84 o                         
 -18   2  19          1.53         -3.99         3.99 o                         
 -16   2  19         82.39         67.30         5.08 o                         
 -14   2  19         63.03         61.43         5.88 o                         
 -12   2  19         52.27         55.89         5.92 o                         
 -10   2  19         60.17         57.41         5.26 o                         
  -8   2  19          1.77          7.38         4.64 o                         
  -6   2  19          0.91         -4.80         4.80 o                         
  -4   2  19          4.76         -1.53         5.05 o                         
  -2   2  19         85.90         89.82         7.35 o                         
 -33   3  19         22.21          6.18        10.27 o                         
 -31   3  19          0.58         -4.25         6.68 o                         
 -29   3  19         24.87         41.53         6.98 o                         
 -27   3  19         38.51         29.79         6.23 o                         
 -25   3  19         55.03         54.12         5.79 o                         
 -23   3  19         40.87         60.55         6.56 o                         
 -21   3  19         56.44         53.25         6.94 o                         
 -19   3  19          7.51          3.26         5.18 o                         
 -17   3  19         25.44         14.14         5.21 o                         
 -15   3  19         14.50         17.17         5.25 o                         
 -13   3  19         94.19         92.35         7.62 o                         
 -11   3  19        260.93        253.92        11.31 o                         
  -9   3  19         52.95         44.99         6.15 o                         
  -7   3  19         17.10          7.90         6.04 o                         
  -5   3  19         57.87         38.02         8.29 o                         
 -28   4  19         55.58         59.28        14.03 o                         
 -26   4  19         22.36         52.38        10.32 o                         
 -24   4  19          7.33          4.67         8.96 o                         
 -22   4  19          0.04         -1.65        13.03 o                         
 -20   4  19          2.35          2.61         9.12 o                         
 -18   4  19         15.02         15.00         8.82 o                         
 -16   4  19          2.78          1.76         8.82 o                         
 -14   4  19        187.20        180.24        14.39 o                         
 -12   4  19        183.06        226.12        20.96 o                         
 -10   4  19          0.00         10.27        12.47 o                         
 -36   0  20         17.64          9.93         8.57 o                         
 -34   0  20         47.23         62.81         9.01 o                         
 -32   0  20        103.68        111.08         9.82 o                         
 -30   0  20        300.71        332.64        15.45 o                         
 -28   0  20        102.56         91.17         8.79 o                         
 -26   0  20        705.58        717.98        19.58 o                         
 -24   0  20       1042.28       1070.28        23.96 o                         
 -22   0  20        496.05        525.15        16.48 o                         
 -20   0  20          4.11         10.77        16.50 o                         
 -18   0  20        597.99        652.87        17.77 o                         
 -16   0  20         70.82         50.41         7.38 o                         
 -14   0  20          1.09         -6.18         6.18 o                         
 -12   0  20        832.84        879.59        38.45 o                         
 -10   0  20        839.20        844.61        31.16 o                         
  -8   0  20         46.19         43.41         9.37 o                         
  -6   0  20          5.09         -2.19         7.61 o                         
  -4   0  20          9.85         10.18         8.06 o                         
  -2   0  20          5.81          1.47        12.47 o                         
 -37   1  20         22.71         29.71         8.56 o                         
 -35   1  20         10.67         11.69         6.28 o                         
 -33   1  20         48.31         40.36         6.19 o                         
 -31   1  20          0.08         -5.00         5.00 o                         
 -29   1  20         16.40         17.50         5.18 o                         
 -27   1  20          7.79         15.84         4.83 o                         
 -25   1  20         51.60         49.07         5.20 o                         
 -23   1  20        299.99        313.75         9.76 o                         
 -21   1  20        529.32        567.68        12.45 o                         
 -19   1  20         78.67         88.94         9.38 o                         
 -17   1  20        141.57        134.33         7.19 o                         
 -15   1  20         72.17         65.32         5.35 o                         
 -13   1  20         18.82         23.63         4.94 o                         
 -11   1  20          5.48          7.17         4.80 o                         
  -9   1  20         33.50         24.66         5.18 o                         
  -7   1  20         13.83         -2.47         4.94 o                         
  -5   1  20         20.75         16.05         5.92 o                         
  -3   1  20          3.13          2.67         6.00 o                         
 -34   2  20          6.34         -5.00         5.85 o                         
 -32   2  20          0.25          2.82         5.67 o                         
 -30   2  20         21.72         16.60         5.29 o                         
 -28   2  20          0.01         -4.69         4.69 o                         
 -26   2  20         54.90         49.57         5.21 o                         
 -24   2  20        172.36        178.51         7.33 o                         
 -22   2  20         44.96         47.99         5.27 o                         
 -20   2  20          3.58         -0.03         4.11 o                         
 -18   2  20         23.92         22.24         4.59 o                         
 -16   2  20        111.50        115.89         6.29 o                         
 -14   2  20         95.36         91.28         9.65 o                         
 -12   2  20         46.96         54.43         6.06 o                         
 -10   2  20         81.18         74.02         5.93 o                         
  -8   2  20         31.61         27.87         5.31 o                         
  -6   2  20          2.27         -5.12         5.12 o                         
  -4   2  20          0.03         -0.77         5.71 o                         
 -33   3  20          9.63         11.09        11.22 o                         
 -31   3  20         54.50         44.26         8.01 o                         
 -29   3  20         45.97         61.18         7.32 o                         
 -27   3  20          6.81          4.33         5.97 o                         
 -25   3  20         52.14         50.79         6.06 o                         
 -23   3  20        103.18        133.04         7.99 o                         
 -21   3  20         17.78         18.00         5.67 o                         
 -19   3  20         58.23         34.24         5.85 o                         
 -17   3  20         98.33         92.11         8.90 o                         
 -15   3  20         14.83         12.09         5.41 o                         
 -13   3  20         34.02         48.62         6.07 o                         
 -11   3  20         61.03         72.37         6.78 o                         
  -9   3  20         55.11         66.31         6.94 o                         
  -7   3  20         51.85         52.93         7.49 o                         
 -28   4  20         57.33         79.09        11.88 o                         
 -26   4  20         95.98        100.78        12.15 o                         
 -24   4  20         71.15         43.68        10.20 o                         
 -22   4  20          0.52         -0.46        13.56 o                         
 -20   4  20          6.85          3.08         9.17 o                         
 -18   4  20         26.26         36.00         9.90 o                         
 -16   4  20         49.26         56.50        10.27 o                         
 -14   4  20          2.22          3.33         8.96 o                         
 -12   4  20          4.99          3.53        14.30 o                         
 -35   1  21          2.53          6.83         6.15 o                         
 -33   1  21          2.73          9.65         5.59 o                         
 -31   1  21         16.75          9.43         5.43 o                         
 -29   1  21          2.61         -0.96         5.00 o                         
 -27   1  21         86.54         79.85         6.10 o                         
 -25   1  21        223.83        217.87         9.68 o                         
 -23   1  21        217.84        215.61        10.38 o                         
 -21   1  21        250.73        269.01        10.59 o                         
 -19   1  21         76.97         68.49         6.36 o                         
 -17   1  21         34.60         34.96         5.65 o                         
 -15   1  21        248.39        248.88         9.76 o                         
 -13   1  21        237.92        276.38        11.53 o                         
 -11   1  21         20.08         17.97         5.16 o                         
  -9   1  21         13.47          4.12         5.18 o                         
  -7   1  21         53.14         47.27         6.13 o                         
  -5   1  21         58.61         60.64         7.02 o                         
 -34   2  21         13.21          7.65         6.11 o                         
 -32   2  21         26.40         29.48         6.38 o                         
 -30   2  21         16.81          9.57         5.34 o                         
 -28   2  21          1.22         -4.84         4.84 o                         
 -26   2  21         48.97         35.94         5.40 o                         
 -24   2  21          0.07         -4.84         4.84 o                         
 -22   2  21          7.41         -2.20         4.84 o                         
 -20   2  21          8.26          7.52         4.71 o                         
 -18   2  21        109.53        125.83         6.51 o                         
 -16   2  21          9.94         18.26         4.84 o                         
 -14   2  21         82.21         79.44         6.82 o                         
 -12   2  21        249.65        261.29        10.45 o                         
 -10   2  21        350.68        413.42        13.33 o                         
  -8   2  21         80.91         98.49         6.85 o                         
 -31   3  21         22.70         17.38         7.94 o                         
 -29   3  21          3.12         -1.01         6.37 o                         
 -27   3  21          0.88         -5.95         5.95 o                         
 -25   3  21         32.09         42.64         5.98 o                         
 -23   3  21        123.16        115.44         7.98 o                         
 -21   3  21         18.46         19.46         6.04 o                         
 -19   3  21          8.68         10.18         5.57 o                         
 -17   3  21         19.56         31.17         6.05 o                         
 -15   3  21         94.70         84.63         7.82 o                         
 -13   3  21         85.94         82.86         7.26 o                         
 -11   3  21          9.93         13.39         6.04 o                         
 -24   4  21          1.26         16.87        16.13 o                         
 -22   4  21          5.21         19.02        14.45 o                         
 -20   4  21          1.34          7.80         9.58 o                         
 -18   4  21         54.86         62.87        12.40 o                         
 -16   4  21         32.78         52.53        10.66 o                         
 -36   0  22        121.48        130.09        11.27 o                         
 -34   0  22        238.26        263.11        16.43 o                         
 -32   0  22         49.54         46.30         8.72 o                         
 -30   0  22        144.40        146.32        10.98 o                         
 -28   0  22        114.13        117.18         9.69 o                         
 -26   0  22         54.70         66.45         8.36 o                         
 -24   0  22        404.34        454.54        27.29 o                         
 -22   0  22        279.12        247.91        17.37 o                         
 -20   0  22         43.38         40.01         9.33 o                         
 -18   0  22          0.00         -6.61         6.61 o                         
 -16   0  22         11.39          8.24         7.12 o                         
 -14   0  22        328.61        383.71        33.99 o                         
 -12   0  22         36.70         34.17         9.58 o                         
 -10   0  22         34.39         27.20         9.29 o                         
  -8   0  22         84.81         89.91        11.41 o                         
 -35   1  22          2.64          2.20         5.93 o                         
 -33   1  22         70.17         63.29         6.78 o                         
 -31   1  22         38.61         26.25         6.15 o                         
 -29   1  22          2.62          3.56         5.26 o                         
 -27   1  22         42.28         31.93         5.67 o                         
 -25   1  22          0.48         -4.84         4.84 o                         
 -23   1  22          5.18         -4.87         5.16 o                         
 -21   1  22         12.82          5.41         4.96 o                         
 -19   1  22         49.52         61.18         6.52 o                         
 -17   1  22        347.23        385.77        14.28 o                         
 -15   1  22        130.59        146.13         7.39 o                         
 -13   1  22          1.87          5.95         5.13 o                         
 -11   1  22         10.34         10.68         5.51 o                         
  -9   1  22         10.02          1.64         5.53 o                         
 -34   2  22          5.56          9.82         6.34 o                         
 -32   2  22          0.05          3.66         5.94 o                         
 -30   2  22          4.27          7.98         5.50 o                         
 -28   2  22         25.24         21.91         5.40 o                         
 -26   2  22          7.01         -4.84         4.84 o                         
 -24   2  22          9.15          0.55         5.45 o                         
 -22   2  22         65.39         48.17         5.84 o                         
 -20   2  22         16.20         16.60         5.08 o                         
 -18   2  22         27.21         28.66         5.20 o                         
 -16   2  22        138.32        142.42        11.23 o                         
 -14   2  22          9.95         15.59         5.96 o                         
 -12   2  22         31.05         36.01         5.96 o                         
 -10   2  22          7.76          9.21         5.46 o                         
 -31   3  22          7.04         20.53        20.53 o                         
 -29   3  22          0.37         -7.40         7.56 o                         
 -27   3  22         41.84         55.48         6.93 o                         
 -25   3  22         85.19         73.96         7.66 o                         
 -23   3  22         15.81         11.26         6.48 o                         
 -21   3  22         82.14         81.05         8.84 o                         
 -19   3  22         93.53         98.08         7.50 o                         
 -17   3  22          1.11          1.61         6.76 o                         
 -15   3  22         31.87         24.05         7.13 o                         
 -13   3  22         82.45         86.03         7.50 o                         
 -35   1  23          0.02          4.33         5.95 o                         
 -33   1  23         32.39         35.64         6.21 o                         
 -31   1  23         10.03          0.31         5.76 o                         
 -29   1  23         92.78         87.36         7.01 o                         
 -27   1  23          1.98         -1.13         5.25 o                         
 -25   1  23          0.00         -5.10         5.10 o                         
 -23   1  23          0.55         -3.07         5.58 o                         
 -21   1  23          6.06         -2.51         5.00 o                         
 -19   1  23         55.58         61.30         6.81 o                         
 -17   1  23        229.85        275.61        13.12 o                         
 -15   1  23         59.95         45.97         6.37 o                         
 -13   1  23          1.57         -5.56         5.56 o                         
 -11   1  23          5.47         -0.18         5.65 o                         
 -32   2  23        179.61        184.90        12.35 o                         
 -30   2  23        201.53        187.99        10.17 o                         
 -28   2  23         34.47         42.31         5.99 o                         
 -26   2  23          0.49         -5.14         5.14 o                         
 -24   2  23          4.70          3.83         5.62 o                         
 -22   2  23          9.09         -1.55         5.06 o                         
 -20   2  23        104.75         99.85         6.86 o                         
 -18   2  23         37.22         32.60         5.50 o                         
 -16   2  23          4.96          5.48         5.80 o                         
 -14   2  23          3.03         11.81         6.34 o                         
 -27   3  23          5.57         11.96         6.41 o                         
 -25   3  23          3.95          2.25         9.02 o                         
 -23   3  23         28.39         37.56         7.16 o                         
 -21   3  23         20.79          7.05         6.45 o                         
 -19   3  23          1.33          7.00         6.14 o                         
 -17   3  23          6.68         12.59         6.43 o                         
 -34   0  24         84.95         80.49        10.16 o                         
 -32   0  24        156.51        172.01        11.92 o                         
 -30   0  24        217.62        265.57        16.06 o                         
 -28   0  24        683.76        783.53        28.96 o                         
 -26   0  24        456.13        530.13        18.90 o                         
 -24   0  24          0.24         11.47         7.55 o                         
 -22   0  24        270.03        249.66        18.67 o                         
 -20   0  24        340.33        310.64        19.44 o                         
 -18   0  24         78.05         78.85         9.36 o                         
 -16   0  24          0.11         -7.65         7.65 o                         
 -14   0  24          0.45         -7.83         7.90 o                         
 -33   1  24         70.31         69.65         6.83 o                         
 -31   1  24        204.87        228.26        10.67 o                         
 -29   1  24        216.30        234.55         9.95 o                         
 -27   1  24         27.25         28.71         6.08 o                         
 -25   1  24         64.00         68.31         6.44 o                         
 -23   1  24        160.64        163.84         8.66 o                         
 -21   1  24         24.91         21.85         5.72 o                         
 -19   1  24          1.89          2.10         6.06 o                         
 -17   1  24          9.89          8.83         6.12 o                         
 -15   1  24          3.18         -4.88         5.87 o                         
 -30   2  24          7.76          9.50         5.81 o                         
 -28   2  24         36.52         37.41         6.06 o                         
 -26   2  24         38.52         27.45         6.05 o                         
 -24   2  24         14.65          1.01         5.90 o                         
 -22   2  24          5.70          6.55         5.48 o                         
 -20   2  24         24.60         28.69         5.85 o                         
 -18   2  24         24.10         25.14         6.10 o                         
 -16   2  24          2.13         14.66         9.62 o                         
 -31   1  25         12.83         20.96         6.11 o                         
 -29   1  25         20.75         28.41         6.19 o                         
 -27   1  25         10.29          8.20         5.87 o                         
 -25   1  25          0.83         -2.94         6.07 o                         
 -23   1  25          6.65          2.08         6.13 o                         
 -21   1  25          0.94         -5.37         5.37 o                         
 -19   1  25          2.65         -3.10         6.43 o                         
 -26   2  25          2.65         -3.77         5.64 o                         
 -24   2  25          1.09         -0.49         6.03 o                         
 -22   2  25         26.51         25.63         8.90 o                         
 -28   0  26          2.26         13.83         8.65 o                         
 -26   0  26         55.38         55.66         9.52 o                         
 -24   0  26          0.50          2.07         8.17 o                         
                                                                                
